# Supplementary material for: Insights into enhanced, divergent, and additive responses to single and combined hypoxia-salt stress
Source: BMC Plant Biol. 2026 Mar 27;26:642. doi: 10.1186/s12870-026-08595-7 (PMC13063762; doi:10.1186/s12870-026-08595-7)
Supplement: Supplementary file 1 — Supplementary Material 1. [file 12870_2026_8595_MOESM1_ESM.zip › Supplementary Material/cite.bib]

@misc{Anacona,
   author = {Anaconda},
   pages = {Anaconda Software Distribution},
   url = {https://anaconda.com},
   year = {2023},
   type = {Computer Program}
}

@article{Andrews2010,
   author = {Andrews, Simon},
   title = {FastQC a quality control tool for high throughput sequence data.},
   journal = {https://www.bioinformatics.babraham.ac.uk/projects/fastqc/},
   year = {2010},
   type = {Journal Article}
}

@article{Balfagón2019,
   author = {Balfagón, Damián and Sengupta, Soham and Gómez-Cadenas, Aurelio and Fritschi, Felix B. and Azad, Rajeev K. and Mittler, Ron and Zandalinas, Sara I.},
   title = {Jasmonic acid is required for plant acclimation to a combination of high light and heat stress},
   journal = {Plant Physiology},
   volume = {181},
   number = {4},
   pages = {1668-1682},
   ISSN = {0032-0889},
   DOI = {10.1104/pp.19.00956 },
   url = {https://doi.org/10.1104/pp.19.00956},
   year = {2019},
   type = {Journal Article}
}

@article{Behr2021,
   author = {Behr, Jan Helge
           and Bednarz, Hanna
           and Gödde, Victoria
           and Niehaus, Karsten
           and Zörb, Christian},
   title = {Metabolic responses of sugar beet to the combined effect of root hypoxia and NaCl-salinity},
   journal = {Journal of Plant Physiology},
   volume = {267},
   pages = {153545},
   ISSN = {1618-1328 (Electronic)
0176-1617 (Linking)},
   DOI = {10.1016/j.jplph.2021.153545},
   url = {https://www.ncbi.nlm.nih.gov/pubmed/34736005},
   year = {2021},
   type = {Journal Article}
}

@article{Behr2017,
   author = {Behr, Jan H. and Bouchereau, Alain and Berardocco, Solenne  and Seal, Charlotte E. and Flowers, Timothy J. and Zörb, Christian},
   title = {Metabolic and physiological adjustment of \textit{Suaeda maritima} to combined salinity and hypoxia},
   journal = {Annals of Botany},
   volume = {119},
   number = {6},
   pages = {965-976},
   ISSN = {1095-8290 (Electronic)
0305-7364 (Print)
0305-7364 (Linking)},
   DOI = {10.1093/aob/mcw282},
   url = {https://www.ncbi.nlm.nih.gov/pubmed/28110268},
   year = {2017},
   type = {Journal Article}
}

@article{Benjamini2000,
  title = {On the Adaptive Control of the False Discovery Rate in Multiple Testing With Independent Statistics},
  volume = {25},
  ISSN = {1935-1054},
  url = {http://dx.doi.org/10.3102/10769986025001060},
  DOI = {10.3102/10769986025001060},
  number = {1},
  journal = {Journal of Educational and Behavioral Statistics},
  publisher = {American Educational Research Association (AERA)},
  author = {Benjamini,  Yoav and Hochberg,  Yosef},
  year = {2000},
  month = mar,
  pages = {60–83}
}

@article{Biswal2011,
   author = {Biswal, Basanti and Joshi, P. N. and Raval, M. K. and Biswal, U. C.},
   title = {Photosynthesis, a global sensor of environmental stress in green plants: stress signalling and adaptation},
   journal = {Current Science },
   volume = {101},
   number = {1},
   pages = {47-56},
   ISSN = {00113891},
   url = {http://www.jstor.org/stable/24077862},
   year = {2011},
   type = {Journal Article}
}

@article{Bolger2014,
   author = {Bolger, Anthony M. and Lohse, Marc and Usadel, Bjoern},
   title = {Trimmomatic: a flexible trimmer for Illumina sequence data},
   journal = {Bioinformatics},
   volume = {30},
   number = {15},
   pages = {2114-2120},
   ISSN = {1460-2059
1367-4803},
   DOI = {10.1093/bioinformatics/btu170},
   year = {2014},
   type = {Journal Article}
}

@article{Che-Othman2020,
   author = {Che-Othman, M. Hafiz and Jacoby, Richard P. and Millar, A. Harvey and Taylor, Nicolas L.},
   title = {Wheat mitochondrial respiration shifts from the tricarboxylic acid cycle to the GABA shunt under salt stress},
   journal = {New Phytologist},
   volume = {225},
   number = {3},
   pages = {1166-1180},
   ISSN = {1469-8137 (Electronic)
0028-646X (Linking)},
   DOI = {10.1111/nph.15713},
   url = {https://www.ncbi.nlm.nih.gov/pubmed/30688365},
   year = {2020},
   type = {Journal Article}
}

@article{Denecek2021,
   author = {Danecek, Petr and Bonfield, James K. and Liddle, Jennifer and Marshall, John and Ohan, Valeriu and Pollard, Martin O. and Whitwham, Andrew and Keane, Thomas and McCarthy, Shane A. and Davies, Robert M. and Li, Heng},
   title = {Twelve years of SAMtools and BCFtools},
   journal = {Gigascience},
   volume = {10},
   number = {2},
   ISSN = {2047-217X (Electronic)
2047-217X (Linking)},
   DOI = {10.1093/gigascience/giab008},
   url = {https://www.ncbi.nlm.nih.gov/pubmed/33590861},
   year = {2021},
   type = {Journal Article}
}

@article{Duan2023,
  title = {Metabolomics analysis unveils important changes involved in the salt tolerance of Salicornia europaea},
  volume = {13},
  ISSN = {1664-462X},
  url = {http://dx.doi.org/10.3389/fpls.2022.1097076},
  DOI = {10.3389/fpls.2022.1097076},
  journal = {Frontiers in Plant Science},
  publisher = {Frontiers Media SA},
  author = {Duan,  Huirong and Tiika,  Richard John and Tian,  Fuping and Lu,  Yuan and Zhang,  Qian and Hu,  Yu and Cui,  Guangxin and Yang,  Hongshan},
  year = {2023},
  month = jan 
}

@article{Gorai2010,
   author = {Gorai, Mustapha and Ennajeh, Mustapha and Khemira, Habib and Neffati, Mohamed},
   title = {Combined effect of NaCl-salinity and hypoxia on growth, photosynthesis, water relations and solute accumulation in \textit{Phragmites australis} plants},
   journal = {Flora - Morphology, Distribution, Functional Ecology of Plants},
   volume = {205},
   number = {7},
   pages = {462-470},
   ISSN = {0367-2530},
   DOI = {10.1016/j.flora.2009.12.021},
   url = {https://www.sciencedirect.com/science/article/pii/S0367253009001546},
   year = {2010},
   type = {Journal Article}
}

@article{Hodge2009,
  title = {Plant root growth,  architecture and function},
  volume = {321},
  ISSN = {1573-5036},
  url = {http://dx.doi.org/10.1007/s11104-009-9929-9},
  DOI = {10.1007/s11104-009-9929-9},
  number = {1–2},
  journal = {Plant and Soil},
  publisher = {Springer Science and Business Media LLC},
  author = {Hodge,  Angela and Berta,  Graziella and Doussan,  Claude and Merchan,  Francisco and Crespi,  Martin},
  year = {2009},
  month = mar,
  pages = {153–187}
}

@article{Jordine2024,
   author = {Jordine, Angelina  and Retzlaff, Julia and Gens, Lina and Ehrt, Brigitta and Furtauer, Lisa and van Dongen, Joost T.},
   title = {Introducing the halophyte \textit{Salicornia europaea} to investigate combined impact of salt and tidal submergence conditions},
   journal = {Functional Plant Biology},
   volume = {51},
   pages = {FP23228},
   ISSN = {1445-4416 (Electronic)
1445-4416 (Linking)},
   DOI = {10.1071/FP23228},
   url = {https://www.ncbi.nlm.nih.gov/pubmed/38388483},
   year = {2024},
   type = {Journal Article}
}

@article{Kim2019,
   author = {Kim, Deahwan. and Paggi, Joseph M. and Park, Chanhee and Bennett, Christopher and Salzberg, Steven L.},
   title = {Graph-based genome alignment and genotyping with HISAT2 and HISAT-genotype},
   journal = {Nature Biotechnology},
   volume = {37},
   number = {8},
   pages = {907-915},
   ISSN = {1546-1696 (Electronic)
1087-0156 (Print)
1087-0156 (Linking)},
   DOI = {10.1038/s41587-019-0201-4},
   url = {https://www.ncbi.nlm.nih.gov/pubmed/31375807},
   year = {2019},
   type = {Journal Article}
}

@inbook{Koyro2008,
   author = {Koyro, Hans-Werner and Geissler, Nicole and Hussin, Sayed and Debez, Ahmed and Huchzermeyer, Bernhard},
   title = {5 strategies of halophytes to survive in a salty environment},
   booktitle = {Abiotic stress and plant responses},
   editor = {1st},
   publisher = {I.K. International Publishing House, Neu-Delhi},
   pages = {83-104},
   year = {2008},
   type = {Book Section}
}

@article{Liao2014,
   author = {Liao, Yang and Smyth, Gordon K. and Shi, Wei},
   title = {featureCounts: an efficient general purpose program for assigning sequence reads to genomic features},
   journal = {Bioinformatics},
   volume = {30},
   number = {7},
   pages = {923-30},
   ISSN = {1367-4811 (Electronic)
1367-4803 (Linking)},
   DOI = {10.1093/bioinformatics/btt656},
   url = {https://www.ncbi.nlm.nih.gov/pubmed/24227677},
   year = {2014},
   type = {Journal Article}
}

@article{Licausi2011,
   author = {Licausi, Francesco and Weits, Daan A.    and Pant, Bikram Datt and Scheible, Wolf Rüdiger and Geigenberger, Peter and van Dongen, Joost T.},
   title = {Hypoxia responsive gene expression is mediated by various subsets of transcription factors and miRNAs that are determined by the actual oxygen availability},
   journal = {New Phytologist},
   volume = {190},
   number = {2},
   pages = {442-56},
   ISSN = {1469-8137 (Electronic)
0028-646X (Linking)},
   DOI = {10.1111/j.1469-8137.2010.03451.x},
   url = {https://www.ncbi.nlm.nih.gov/pubmed/20840511},
   year = {2011},
   type = {Journal Article}
}


@article{Love2014,
   author = {Love, Michael I. and Huber, Wolfgang and Anders, Simon},
   title = {Moderated estimation of fold change and dispersion for RNA-seq data with DESeq2},
   journal = {Genome Biology},
   volume = {15},
   number = {12},
   pages = {550},
   ISSN = {1474-760X (Electronic)
1465-6906 (Print)
1474-7596 (Linking)},
   DOI = {10.1186/s13059-014-0550-8},
   url = {https://www.ncbi.nlm.nih.gov/pubmed/25516281},
   year = {2014},
   type = {Journal Article}
}

@article{Lv2012,
   author = {Lv, Sulian and Jiang, Ping and Chen, Xianyang and Fan, Pengxiang and Wang, Xuchu and Li, Yinxin},
   title = {Multiple compartmentalization of sodium conferred salt tolerance in \textit{Salicornia europaea}},
   journal = {Plant Physiology and Biochemistry},
   volume = {51},
   pages = {47-52},
   ISSN = {0981-9428},
   DOI = {10.1016/j.plaphy.2011.10.015},
   url = {https://www.sciencedirect.com/science/article/pii/S0981942811003184},
   year = {2012},
   type = {Journal Article}
}

@article{Lv2021,
   author = {Lv, Sulian and Tai, Fang and Guo, Jie and Jiang, Ping and Lin, Kangqi and Wang, Duoliya and Zhang, Xuan and Li, Yinxin},
   title = {Phosphatidylserine synthase from \textit{Salicornia europaea} is involved in plant salt tolerance by regulating plasma membrane stability},
   journal = {Plant Cell Physiology},
   volume = {62},
   number = {1},
   pages = {66-79},
   ISSN = {1471-9053 (Electronic)
0032-0781 (Print)
0032-0781 (Linking)},
   DOI = {10.1093/pcp/pcaa141},
   url = {https://www.ncbi.nlm.nih.gov/pubmed/33141223},
   year = {2021},
   type = {Journal Article}
}

@article{WilcoxonMann1947,
  title={On a test of whether one of two random variables is stochastically larger than the other},
  author={Mann, Henry B. and Whitney, Douglas R. },
  journal={Annals of Mathematical Statistics},
  year={1947},
  volume={18},
  pages={50-60},
  url={https://api.semanticscholar.org/CorpusID:14328772}
}

@article{Mann2019,
   author = {Mann, Anita and Kumar, Ashwani and Saha, Mohana and Lata, Charu and Kumar, Arvind},
   title = {Stress induced changes in osmoprotectants, ionic relations, antioxidants activities and protein profiling characterize \textit{Sporobolus marginatus} Hochst. ex A. Rich. salt tolerance mechanism},
   journal = {Indian Journal of Experimental Biology},
   volume = {57},
   pages = {672-679},
   ISSN = {0975-1009},
   year = {2019},
   type = {Journal Article}
}

@article{Mustroph2010,
   author = {Mustroph, Angelika and Lee, Seung Cho and Oosumi, Teruko and Zanetti, Maria Eugenia and Yang, Huijun and Ma, Kelvin and Yaghoubi-Masihi, Arbi and Fukao, Takeshi and Bailey-Serres, Julia},
   title = {Cross-kingdom comparison of transcriptomic adjustments to low-oxygen stress highlights conserved and plant-specific responses},
   journal = {Plant Physiology},
   volume = {152},
   number = {3},
   pages = {1484-1500},
   ISSN = {0032-0889},
   DOI = {10.1104/pp.109.151845},
   url = {https://doi.org/10.1104/pp.109.151845},
   year = {2010},
   type = {Journal Article}
}

@article{Naguib2023,
  title = {Lipids: A key regulatory hub in plant stress adaptation},
  volume = {4},
  ISSN = {1728-1628},
  url = {http://dx.doi.org/10.3126/jnba.v4i1.53448},
  DOI = {10.3126/jnba.v4i1.53448},
  number = {1},
  journal = {Journal of Nepal Biotechnology Association},
  publisher = {Nepal Journals Online (JOL)},
  author = {Naguib,  Deyala M. and Regmi,  Kishor},
  year = {2023},
  month = mar,
  pages = {64–71}
}

@Manual{R,
     title = {R: A Language and Environment for Statistical Computing},
     author = {{R Core Team}},
     organization = {R Foundation for Statistical Computing},
     address = {Vienna, Austria},
     year = {2017},
     url = {https://www.R-project.org/},
}


@article{Shaar-Moshe2017,
   author = {Shaar-Moshe, Lidor and Blumwald, Eduardo  and Peleg, Zvi},
   title = {Unique physiological and transcriptional shifts under combinations of salinity, drought, and heat. },
   journal = {Plant Physiology},
   volume = {174},
   number = {1},
   pages = {421-434},
   DOI = {10.1104/pp.17.00030},
   year = {2017},
   type = {Journal Article}
}

@article{Shavrukov2012,
  title = {Salt stress or salt shock: which genes are we studying?},
  volume = {64},
  ISSN = {1460-2431},
  url = {http://dx.doi.org/10.1093/jxb/ers316},
  DOI = {10.1093/jxb/ers316},
  number = {1},
  journal = {Journal of Experimental Botany},
  publisher = {Oxford University Press (OUP)},
  author = {Shavrukov,  Yuri},
  year = {2012},
  month = nov,
  pages = {119–127}
}

@article{Kerbler2023TheTrehalose,
  title = {The trehalose 6‐phosphate phosphatase family in plants},
  volume = {175},
  ISSN = {1399-3054},
  url = {http://dx.doi.org/10.1111/ppl.14096},
  DOI = {10.1111/ppl.14096},
  number = {6},
  journal = {Physiologia Plantarum},
  publisher = {Wiley},
  author = {Kerbler,  Sandra Mae‐Lin and Armijos‐Jaramillo,  Vinicio and Lunn,  John Edward and Vicente,  Rubén},
  year = {2023},
  month = nov 
}

@article{Skorupa2019,
   author = {Skorupa, Monika and Golebiewski, Marcin and Kurnik, Katarzyna and Niedojadlo, Janusz and Kesy, Jacek and Klamkowski, Krzysztof and Wojcik, Katarzyna and Treder, Waldemar and Tretyn, Andrzej and Tyburski, Jarosław},
   title = {Salt stress vs. salt shock - the case of sugar beet and its halophytic ancestor},
   journal = {BMC Plant Biology},
   volume = {19},
   number = {1},
   pages = {57},
   ISSN = {1471-2229 (Electronic)
1471-2229 (Linking)},
   DOI = {10.1186/s12870-019-1661-x},
   url = {https://www.ncbi.nlm.nih.gov/pubmed/30727960},
   year = {2019},
   type = {Journal Article}
}

@article{vanDongen2011,
   author = {van Dongen, Joost T. and Gupta, Kapuganti Jagadis and Ramírez-Aguilar, Santiago J. and Araújo, Wagner L. and Nunes-Nesi, Adriano   and Fernie, Alisdair R.
},
   title = {Regulation of respiration in plants: a role for alternative metabolic pathways},
   journal = {Journal of Plant Physiology},
   volume = {168},
   number = {12},
   pages = {1434-43},
   ISSN = {1618-1328 (Electronic)
0176-1617 (Linking)},
   DOI = {10.1016/j.jplph.2010.11.004},
   url = {https://www.ncbi.nlm.nih.gov/pubmed/21185623},
   year = {2011},
   type = {Journal Article}
}

@article{vanDongen2015,
   author = {Van Dongen, Joost T. and Licausi, Francesco},
   title = {Oxygen sensing and signaling},
   journal = {Annual Review of Plant Biology},
   volume = {66},
   pages = {345-67},
   ISSN = {1545-2123 (Electronic)
1543-5008 (Linking)},
   DOI = {10.1146/annurev-arplant-043014-114813},
   url = {https://www.ncbi.nlm.nih.gov/pubmed/25580837},
   year = {2015},
   type = {Journal Article}
}

@article{VivesPeris2020,
  title = {Root involvement in plant responses to adverse environmental conditions},
  volume = {10},
  ISSN = {2073-4395},
  url = {http://dx.doi.org/10.3390/agronomy10070942},
  DOI = {10.3390/agronomy10070942},
  number = {7},
  journal = {Agronomy},
  publisher = {MDPI AG},
  author = {Vives-Peris,  Vicente and López-Climent,  María F. and Pérez-Clemente,  Rosa M. and Gómez-Cadenas,  Aurelio},
  year = {2020},
  month = jul,
  pages = {942}
}

@article{Zheng2016,
     title = {Global transcriptional analysis reveals the complex relationship between tea quality, leaf senescence and the responses to cold-drought combined stress in \textit{Camellia sinensis}.},
  volume = {7},
  ISSN = {1664-462X},
  url = {http://dx.doi.org/10.3389/fpls.2016.01858},
  DOI = {10.3389/fpls.2016.01858},
  journal = {Frontiers in Plant Science},
  publisher = {Frontiers Media SA},
  author = {Zheng,  Chao and Wang,  Yu and Ding,  Zhaotang and Zhao,  Lei},
  year = {2016},
  month = dec 
}

@article{Zhu2018,
   author = {Zhu, Anqi and Ibrahim, Joseph G. and Love, Michael I.},
   title = {Heavy-tailed prior distributions for sequence count data: removing the noise and preserving large differences},
   journal = {Bioinformatics},
   volume = {35},
   number = {12},
   pages = {2084-2092},
   DOI = {10.1093/bioinformatics/bty895},
   year = {2018},
   type = {Journal Article}
}

@article{Sun2019deciphering,
  title={Deciphering genetic architecture of adventitious root and related shoot traits in \textit{Populus} using QTL mapping and RNA-Seq data},
  volume = {20},
  ISSN = {1422-0067},
  url = {http://dx.doi.org/10.3390/ijms20246114},
  DOI = {10.3390/ijms20246114},
  number = {24},
  journal = {International Journal of Molecular Sciences},
  publisher = {MDPI AG},
  author = {Sun,  Pei and Jia,  Huixia and Zhang,  Yahong and Li,  Jianbo and Lu,  Mengzhu and Hu,  Jianjun},
  year = {2019},
  month = dec,
  pages = {6114}
}

@article{narsai2011comparative,
  title = {Comparative analysis between plant species of transcriptional and metabolic responses to hypoxia},
  volume = {190},
  ISSN = {1469-8137},
  url = {http://dx.doi.org/10.1111/j.1469-8137.2010.03589.x},
  DOI = {10.1111/j.1469-8137.2010.03589.x},
  number = {2},
  journal = {New Phytologist},
  publisher = {Wiley},
  author = {Narsai,  Reena and Rocha,  Marcio and Geigenberger,  Peter and Whelan,  James and van Dongen,  Joost T.},
  year = {2011},
  month = jan,
  pages = {472–487}
}


@article{gharat2016transcriptome,
  title={Transcriptome analysis of the response to NaCl in \textit{Suaeda maritima} provides an insight into salt tolerance mechanisms in halophytes},
volume = {11},
  ISSN = {1932-6203},
  url = {http://dx.doi.org/10.1371/journal.pone.0163485},
  DOI = {10.1371/journal.pone.0163485},
  number = {9},
  journal = {PLOS ONE},
  publisher = {Public Library of Science (PLoS)},
  author = {Gharat,  Sachin Ashruba and Parmar,  Shaifaly and Tambat,  Subodh and Vasudevan,  Madavan and Shaw,  Birendra Prasad},
  editor = {Subudhi,  Prasanta K.},
  year = {2016},
  month = sep,
  pages = {e0163485}
}

@article{Pandey2015Shared,
   author = {Pandey, Prachi and Ramegowda, Venkategowda and Senthil-Kumar, Muthappa},
title = {Shared and unique responses of plants to multiple individual stresses and stress combinations: physiological and molecular mechanisms}, 
volume = {6},
  ISSN = {1664-462X},
  url = {http://dx.doi.org/10.3389/fpls.2015.00723},
  DOI = {10.3389/fpls.2015.00723},
  journal = {Frontiers in Plant Science},
  publisher = {Frontiers Media SA},
  author = {Pandey,  Prachi and Ramegowda,  Venkategowda and Senthil-Kumar,  Muthappa},
  year = {2015},
  month = sep 
}

@article{Patel2020Enhancing,
   author = {Patel, Manish K. and Kumar, Manoj and Li, Weiqiang and Luo, Yin and Burritt, David J. and Alkan, Noam  and Tran, Lam-Son P.},
   title = {Enhancing salt tolerance of plants: From metabolic reprogramming to exogenous chemical treatments and molecular approaches},
   journal = {Cells},
   volume = {9},
   number = {11},
   pages = {2492},
   ISSN = {2073-4409 (Electronic) 2073-4409 (Linking)},
   DOI = {10.3390/cells9112492},
   url = {https://www.ncbi.nlm.nih.gov/pubmed/33212751},
   year = {2020},
   type = {Journal Article}
}

@article{Batista2019Role,
  title={The role of amino acid metabolism during abiotic stress release},
  volume = {42},
  ISSN = {1365-3040},
  url = {http://dx.doi.org/10.1111/pce.13518},
  DOI = {10.1111/pce.13518},
  number = {5},
  journal = {Plant,  Cell \& Environment},
  publisher = {Wiley},
  author = {Batista‐Silva,  Willian and Heinemann,  Bj\"{o}rn and Rugen,  Nils and Nunes‐Nesi,  Adriano and Araújo,  Wagner L. and Braun,  Hans‐Peter and Hildebrandt,  Tatjana M.},
  year = {2019},
  month = feb,
  pages = {1630–1644}
}


@article{Weits2022Acquisition,
   author = {Weits, Daan A.and Zhou, Lina and Giuntoli, Beatrice and Carbonare, Laura Dalle and Iacopino, Sergio and Piccinini, Luca and Lombardi, Lara and Shukla, Vinay and Bui, Liem T. and Novi, Giacomo and van Dongen, Joost T. and Licausi, Francesco},
   title = {Acquisition of hypoxia inducibility by oxygen sensing N-terminal cysteine oxidase in spermatophytes},
   journal = {Plant Cell Environment},
   keywords = {N-degron pathway
cysteine oxidation
hypoxia
oxygen sensing
plant evolution
regulation of gene expression},
   ISSN = {1365-3040 (Electronic)
0140-7791 (Linking)},
   DOI = {10.1111/pce.14440},
   url = {https://www.ncbi.nlm.nih.gov/pubmed/36120894},
   year = {2022},
   type = {Journal Article}
}

@article{Wang2020Trehalose,
  title={Trehalose-6-phosphate phosphatase E modulates ABA-controlled root growth and stomatal movement in Arabidopsis},
  volume = {62},
  ISSN = {1744-7909},
  url = {http://dx.doi.org/10.1111/jipb.12925},
  DOI = {10.1111/jipb.12925},
  number = {10},
  journal = {Journal of Integrative Plant Biology},
  publisher = {Wiley},
  author = {Wang,  Wenjing and Chen,  Qingbin and Xu,  Shouming and Liu,  Wen‐Cheng and Zhu,  Xiaohong and Song,  Chun‐Peng},
  year = {2020},
  month = apr,
  pages = {1518–1534}
}
@article{Baud2004Structure,
  title={Structure and expression profile of the sucrose synthase multigene family in Arabidopsis},
  author={Baud, S{\'e}bastien and Vaultier, Marie-No{\"e}lle and Rochat, Christine},
  volume = {55},
  ISSN = {1460-2431},
  url = {http://dx.doi.org/10.1093/jxb/erh047},
  DOI = {10.1093/jxb/erh047},
  number = {396},
  journal = {Journal of Experimental Botany},
  publisher = {Oxford University Press (OUP)},
  year = {2004},
  month = jan,
  pages = {397–409}
}

@article{Hsu2011Insights,
   title = {Insights into hypoxic systemic responses based on analyses of transcriptional regulation in Arabidopsis},
  volume = {6},
  ISSN = {1932-6203},
  url = {http://dx.doi.org/10.1371/journal.pone.0028888},
  DOI = {10.1371/journal.pone.0028888},
  number = {12},
  journal = {PLoS ONE},
  publisher = {Public Library of Science (PLoS)},
  author = {Hsu,  Fu-Chiun and Chou,  Mei-Yi and Peng,  Hsiao-Ping and Chou,  Shu-Jen and Shih,  Ming-Che},
  editor = {Shiu,  Shin-Han},
  year = {2011},
  month = dec,
  pages = {e28888}
}

@article{Liu2015Salt,
    author = {Liu, Wen and Li, Rong-Jun and Han, Tong-Tong and Cai, Wei and Fu, Zheng-Wei and Lu, Ying-Tang},
    title = {Salt stress reduces root meristem size by nitric oxide-mediated modulation of auxin accumulation and signaling in Arabidopsis},
    journal = {Plant Physiology},
    volume = {168},
    number = {1},
    pages = {343-356},
    year = {2015},
    month = {03},
   issn = {0032-0889},
    doi = {10.1104/pp.15.00030},
    url = {https://doi.org/10.1104/pp.15.00030},
    eprint = {https://academic.oup.com/plphys/article-pdf/168/1/343/37198254/plphys\_v168\_1\_343.pdf},
}

@article{Gautam2022Emerging,
  title={Emerging roles of SWEET sugar transporters in plant development and abiotic stress responses},
  volume = {11},
  ISSN = {2073-4409},
  url = {http://dx.doi.org/10.3390/cells11081303},
  DOI = {10.3390/cells11081303},
  number = {8},
  journal = {Cells},
  publisher = {MDPI AG},
  author = {Gautam,  Tinku and Dutta,  Madhushree and Jaiswal,  Vandana and Zinta,  Gaurav and Gahlaut,  Vijay and Kumar,  Sanjay},
  year = {2022},
  month = apr,
  pages = {1303}
}

@inbook{Ejaz2020Role,
  title = {Role of Osmolytes in the Mechanisms of Antioxidant Defense of Plants},
  ISBN = {9783030388812},
  ISSN = {2210-4429},
  url = {http://dx.doi.org/10.1007/978-3-030-38881-2_4},
  DOI = {10.1007/978-3-030-38881-2_4},
  booktitle = {Sustainable Agriculture Reviews 39},
  publisher = {Springer International Publishing},
  author = {Ejaz,  Shaghef and Fahad,  Shah and Anjum,  Muhammad Akbar and Nawaz,  Aamir and Naz,  Safina and Hussain,  Sajjad and Ahmad,  Shakeel},
  year = {2020},
  pages = {95–117}
}


@article{Apelt2022Shoot,
  title = {Shoot and root single cell sequencing reveals tissue- and daytime-specific transcriptome profiles},
  volume = {188},
  ISSN = {1532-2548},
  url = {http://dx.doi.org/10.1093/plphys/kiab537},
  DOI = {10.1093/plphys/kiab537},
  number = {2},
  journal = {Plant Physiology},
  publisher = {Oxford University Press (OUP)},
  author = {Apelt,  Federico and Mavrothalassiti,  Eleni and Gupta,  Saurabh and Machin,  Frank and Olas,  Justyna Jadwiga and Annunziata,  Maria Grazia and Schindelasch,  Dana and Kragler,  Friedrich},
  year = {2021},
  month = nov,
  pages = {861–878}
}

@article{Shaar-Moshe2017Unique,
  title = {Unique physiological and transcriptional shifts under combinations of salinity,  drought,  and heat},
  volume = {174},
  ISSN = {1532-2548},
  url = {http://dx.doi.org/10.1104/pp.17.00030},
  DOI = {10.1104/pp.17.00030},
  number = {1},
  journal = {Plant Physiology},
  publisher = {Oxford University Press (OUP)},
  author = {Shaar-Moshe,  Lidor and Blumwald,  Eduardo and Peleg,  Zvi},
  year = {2017},
  month = mar,
  pages = {421–434}
}

@article{Sewelam2014A,
   author = {Sewelam, Nasser and Oshima, Yoshimi and Mitsuda, Nobutaka and Ohme-Takagi, Masaru},
   title = {A step towards understanding plant responses to multiple environmental stresses: a genome-wide study},
   journal = {Plant, cell and environment},
   volume = {37},
   number = {9},
   pages = {2024-2035},
   ISSN = {0140-7791},
   DOI = {https://doi.org/10.1111/pce.12274},
   url = {https://onlinelibrary.wiley.com/doi/abs/10.1111/pce.12274},
   year = {2014},
   type = {Journal Article}
}

@article{Jander2010Recent,
  title={Recent progress in deciphering the biosynthesis of aspartate-derived amino acids in plants},
  volume = {3},
  ISSN = {1674-2052},
  url = {http://dx.doi.org/10.1093/mp/ssp104},
  DOI = {10.1093/mp/ssp104},
  number = {1},
  journal = {Molecular Plant},
  publisher = {Elsevier BV},
  author = {Jander,  Georg and Joshi,  Vijay},
  year = {2010},
  month = jan,
  pages = {54–65}
}

@article{Seifert2004Nucleotide,
  title={Nucleotide sugar interconversions and cell wall biosynthesis: how to bring the inside to the outside},
  volume = {7},
  ISSN = {1369-5266},
  url = {http://dx.doi.org/10.1016/j.pbi.2004.03.004},
  DOI = {10.1016/j.pbi.2004.03.004},
  number = {3},
  journal = {Current Opinion in Plant Biology},
  publisher = {Elsevier BV},
  author = {Seifert,  Georg J},
  year = {2004},
  month = jun,
  pages = {277–284}
}

@article{Ahmad2017Effects,
  title={Effects of salinity stress on carbohydrate metabolism in \textit{Cryptocoryne elliptica} cultures.},
  author={Aziz Ahmad and Azmi Ismun, Azmi Ismun and Mariam Taib},
  year={2017}, 
ISSN={1985-0484},
url={http://www.mspp.org.my/files/jtpp/jttpvol9/JTPP%20Vol%209%202017%20page%201-13%20Cryptocoryne%20elliptica.pdf}
}

@article{Lu2019Effects,
  title={Effects of high temperature and drought stress on the expression of gene encoding enzymes and the activity of key enzymes involved in starch biosynthesis in wheat grains},
  volume = {10},
  ISSN = {1664-462X},
  url = {http://dx.doi.org/10.3389/fpls.2019.01414},
  DOI = {10.3389/fpls.2019.01414},
  journal = {Frontiers in Plant Science},
  publisher = {Frontiers Media SA},
  author = {Lu,  Hongfang and Hu,  Yangyang and Wang,  Chenyang and Liu,  Weixing and Ma,  Geng and Han,  Qiaoxia and Ma,  Dongyun},
  year = {2019},
  month = nov 
}

@article{izumi2019additional,
  title={An additional role for chloroplast proteins—an amino acid reservoir for energy production during sugar starvation},
  volume = {14},
  ISSN = {1559-2324},
  url = {http://dx.doi.org/10.1080/15592324.2018.1552057},
  DOI = {10.1080/15592324.2018.1552057},
  number = {1},
  journal = {Plant Signaling \& Behavior},
  publisher = {Informa UK Limited},
  author = {Izumi,  Masanori and Ishida,  Hiroyuki},
  year = {2018},
  month = dec,
  pages = {1552057}
}

@article{hossain2011mechanisms,
  title={Mechanisms of waterlogging tolerance in wheat: Morphological and metabolic adaptations under hypoxia or anoxia},
  author={Hossain, Md Alamgir and Uddin, Sarder Nasir},
  journal={Australian journal of crop science},
ISSN={1835-2693},
  volume={5},
  number={9},
  pages={1094--1101},
  year={2011},
  publisher={Southern Cross Publishers Lismore, NSW}
}

@article{ribeiro2022stress,
  title={How stress affects your budget—Stress impacts on starch metabolism},
  volume = {13},
  ISSN = {1664-462X},
  url = {http://dx.doi.org/10.3389/fpls.2022.774060},
  DOI = {10.3389/fpls.2022.774060},
  journal = {Frontiers in Plant Science},
  publisher = {Frontiers Media SA},
  author = {Ribeiro,  Camila and Stitt,  Mark and Hotta,  Carlos Takeshi},
  year = {2022},
  month = feb 
}

@article{drew1997oxygen,
  title={Oxygen deficiency and root metabolism: injury and acclimation under hypoxia and anoxia},
  volume = {48},
  ISSN = {1040-2519},
  url = {http://dx.doi.org/10.1146/annurev.arplant.48.1.223},
  DOI = {10.1146/annurev.arplant.48.1.223},
  number = {1},
  journal = {Annual Review of Plant Physiology and Plant Molecular Biology},
  publisher = {Annual Reviews},
  author = {Drew,  Malcolm C.},
  year = {1997},
  month = jun,
  pages = {223–250}
}


@article{Billings1968The,
   author = {Billings, William Dwight and Mooney, Harold A.},
   title = {The ecology of arctic and alpine plants},
  volume = {43},
  ISSN = {1469-185X},
  url = {http://dx.doi.org/10.1111/j.1469-185X.1968.tb00968.x},
  DOI = {10.1111/j.1469-185x.1968.tb00968.x},
  number = {4},
  journal = {Biological Reviews},
  publisher = {Wiley},
  year = {1968},
  month = nov,
  pages = {481–529}
}

@article{Bliss1971Arctic,
   author = {Bliss, Lawrence C },
   title = {Arctic and alpine plant life cycles},
   journal = {Annual review of ecology systematics},
   volume = {2},
   number = {1},
   pages = {405-438},
   ISSN = {0066-4162},
   year = {1971},
   type = {Journal Article}
}

@book{Gutterman2012Seed,
   author = {Gutterman, Yitzchak},
   title = {Seed germination in desert plants},
   publisher = {Springer Science \& Business Media},
   ISBN = {3642756980},
   year = {2012},
   type = {Book}
}

@article{Walters2003,
   author = {Waters, Elizabeth R.},
   title = {Molecular adaptation and the origin of land plants},
   journal = {Molecular Phylogenetics and Evolution},
   volume = {29},
   number = {3},
   pages = {456-463},
   ISSN = {1055-7903},
   DOI = {10.1016/j.ympev.2003.07.018},
   url = {https://www.sciencedirect.com/science/article/pii/S1055790303003130},
   year = {2003},
   type = {Journal Article}
}

@article{Garg2013Deep,
   author = {Garg, Rohini and Verma, Mohit and Agrawal, Shashank and Shankar, Rama and Majee, Manoj and Jain, Mukesh},
   title = {Deep transcriptome sequencing of wild halophyte rice, \textit{Porteresia coarctata}, provides novel insights into the salinity and submergence tolerance factors},
   journal = {DNA Research},
   volume = {21},
   number = {1},
   pages = {69-84},
   ISSN = {1340-2838},
   DOI = {10.1093/dnares/dst042},
   url = {https://doi.org/10.1093/dnares/dst042},
   year = {2013},
   type = {Journal Article}
}

@article{Bulut2025Metabolic,
   author = {Bulut, Mustafa and Karakas, Esra and Fernie, Alisdair R },
   title = {Metabolic responses to multi-stress: an update},
  volume = {15},
  ISSN = {2667-064X},
  url = {http://dx.doi.org/10.1016/j.stress.2024.100729},
  DOI = {10.1016/j.stress.2024.100729},
  journal = {Plant Stress},
  publisher = {Elsevier BV},
  year = {2025},
  month = mar,
  pages = {100729}
}

@book{Glup1985Dünen,
   author = {Glup, Gerhard },
   title = {Dünen, Watt und Salzwiesen - Schutz und Erhaltung von Küsten und Inseln, Tier und Pflanzenwelt},
   publisher = {Niedersächsischer Minister für Ernährung, Landwirtschaft und Forsten},
   address = {Hanover},
   pages = {59},
   year = {1985},
   type = {Book}
}
@article{Zabalza2009Regulation,
   author = {Zabalza, Ana and Van Dongen, Joost T. and Froehlich, Anja and Oliver, Sandra N. and Faix, Benjamin and Gupta, Kapuganti Jagadis and Schmälzlin, Elmar and Igal, Maria and Orcaray, Luis and Royuela, Mercedes and Geigenberger, Peter},
   title = {Regulation of respiration and fermentation to control the plant internal oxygen concentration},
   journal = {Plant Physiology},
   volume = {149},
   number = {2},
   pages = {1087-1098},
   ISSN = {0032-0889 (Print)
1532-2548 (Electronic)
0032-0889 (Linking)},
   DOI = {10.1104/pp.108.129288},
   url = {https://www.ncbi.nlm.nih.gov/pubmed/19098094},
   year = {2009},
   type = {Journal Article}
}

@article{Cho2021Energy,
   author = {Cho, H. Y. and Loreti, E. and Shih, M. C. and Perata, P.},
   title = {Energy and sugar signaling during hypoxia},
   journal = {New Phytology},
   volume = {229},
   number = {1},
   pages = {57-63},
   ISSN = {1469-8137 (Electronic)
0028-646X (Linking)},
   DOI = {10.1111/nph.16326},
   url = {https://www.ncbi.nlm.nih.gov/pubmed/31733144},
   year = {2021},
   type = {Journal Article}
}

@article{Barding2013comparison,
   author = {Barding, G. A., Jr. and Beni, S. and Fukao, T. and Bailey-Serres, J. and Larive, C. K.},
   title = {Comparison of GC-MS and NMR for metabolite profiling of rice subjected to submergence stress},
   journal = {J Proteome Res},
   volume = {12},
   number = {2},
   pages = {898-909},
   ISSN = {1535-3907 (Electronic)
1535-3893 (Linking)},
   DOI = {10.1021/pr300953k},
   url = {https://www.ncbi.nlm.nih.gov/pubmed/23205590},
   year = {2013},
   type = {Journal Article}
}

@article{sasidharan2011plant,
  title={Plant oxygen sensing is mediated by the N-end rule pathway: a milestone in plant anaerobiosis},
  volume = {23},
  ISSN = {1532-298X},
  url = {http://dx.doi.org/10.1105/tpc.111.093880},
  DOI = {10.1105/tpc.111.093880},
  number = {12},
  journal = {The Plant Cell},
  publisher = {Oxford University Press (OUP)},
  author = {Sasidharan,  Rashmi and Mustroph,  Angelika},
  year = {2011},
  month = dec,
  pages = {4173–4183}
}

@article{Licausi2013Molecular,
   title = {Molecular elements of low-oxygen signaling in plants},
  volume = {148},
  ISSN = {1399-3054},
  url = {http://dx.doi.org/10.1111/ppl.12011},
  DOI = {10.1111/ppl.12011},
  number = {1},
  journal = {Physiologia Plantarum},
  publisher = {Wiley},
  author = {Licausi,  Francesco},
  year = {2012},
  month = dec,
  pages = {1–8}
}
@article{Yang2018Eludicating,
   title = {Elucidating the molecular mechanisms mediating plant salt‐stress responses},
  volume = {217},
  ISSN = {1469-8137},
  url = {http://dx.doi.org/10.1111/nph.14920},
  DOI = {10.1111/nph.14920},
  number = {2},
  journal = {New Phytologist},
  publisher = {Wiley},
  author = {Yang,  Yongqing and Guo,  Yan},
  year = {2017},
  month = dec,
  pages = {523–539}
}

@article{Shahid2020Insights,
   title = {Insights into the physiological and biochemical impacts of salt stress on plant growth and development},
  volume = {10},
  ISSN = {2073-4395},
  url = {http://dx.doi.org/10.3390/agronomy10070938},
  DOI = {10.3390/agronomy10070938},
  number = {7},
  journal = {Agronomy},
  publisher = {MDPI AG},
  author = {Shahid,  Muhammad Adnan and Sarkhosh,  Ali and Khan,  Naeem and Balal,  Rashad Mukhtar and Ali,  Shahid and Rossi,  Lorenzo and Gómez,  Celina and Mattson,  Neil and Nasim,  Wajid and Garcia-Sanchez,  Francisco},
  year = {2020},
  month = jun,
  pages = {938}
}

@article{OLeary2020metabolite,
  title={Metabolite regulatory interactions control plant respiratory metabolism via target of rapamycin (TOR) kinase activation},
  volume = {32},
  ISSN = {1532-298X},
  url = {http://dx.doi.org/10.1105/tpc.19.00157},
  DOI = {10.1105/tpc.19.00157},
  number = {3},
  journal = {The Plant Cell},
  publisher = {Oxford University Press (OUP)},
  author = {O’Leary,  Brendan M. and Oh,  Glenda Guek Khim and Lee,  Chun Pong and Millar,  A. Harvey},
  year = {2019},
  month = dec,
  pages = {666–682}
}

@article{heinemann2021role,
  title={The role of amino acid metabolism in signaling and metabolic adaptation to stress-induced energy deficiency in plants},
  volume = {72},
  ISSN = {1460-2431},
  url = {http://dx.doi.org/10.1093/jxb/erab182},
  DOI = {10.1093/jxb/erab182},
  number = {13},
  journal = {Journal of Experimental Botany},
  publisher = {Oxford University Press (OUP)},
  author = {Heinemann,  Bj\"{o}rn and Hildebrandt,  Tatjana M},
  editor = {Dietz,  Karl-Josef},
  year = {2021},
  month = may,
  pages = {4634–4645}
}

@article{Rizhsky2004When,
   author = {Rizhsky, L. and Liang, H. J. and Shuman, J. and Shulaev, V. and Davletova, S. and Mittler, R.},
   title = {When defense pathways collide. The response of Arabidopsis to a combination of drought and heat stress},
   journal = {Plant Physiology},
   volume = {134},
   number = {4},
   pages = {1683-1696},
   ISSN = {0032-0889},
   DOI = {10.1104/pp.103.033431},
   year = {2004},
   type = {Journal Article}
}

@inbook{Mahalingam2015Consideration,
   author = {Mahalingam, Ramamurthy },
   title = {Consideration of combined stress: a crucial paradigm for improving multiple stress tolerance in plants. In ‘Combined stress in plants: physiological, molecular and biochemical aspects},
   booktitle = {Combined stress in plants: Physiological, molecular and biochemical aspects},
   editor = {Mahalingam, Ramamurthy},
   publisher = {Springer},
   chapter = {Consideration of combined stress: a crutial paradigm for improving multiple stress tolerance plants},
   pages = {1-26},
   ISBN = {978-3-319-07898-4},
   url = {https://books.google.de/books?id=Rn65BQAAQBAJ\&printsec=frontcover\&hl=de\&source=gbs_ge_summary_r\&cad=0#v=onepage\&q\&f=true},
   year = {2015},
   type = {Book Section}
}

@article{Mahalingam2021Progress,
   author = {Mahalingam, Ramamurthy and Pandey, Prachi and Senthil-Kumar, Muthappa },
   title = {Progress and prospects of concurrent or combined stress studies in plants},
   journal = {Annual Plant Reviews Online},
   volume = {4},
   number = {4},
   pages = {813-868},
   year = {2021},
   type = {Journal Article}
}

@article{Jacoby2011The,
   author = {Jacoby, R. P. and Taylor, N. L. and Millar, A. H.},
   title = {The role of mitochondrial respiration in salinity tolerance},
   journal = {Trends in plant science},
   volume = {16},
   number = {11},
   pages = {614-23},
   ISSN = {1878-4372 (Electronic)
1360-1385 (Linking)},
   DOI = {10.1016/j.tplants.2011.08.002},
   url = {https://www.ncbi.nlm.nih.gov/pubmed/21903446},
   year = {2011},
   type = {Journal Article}
}

@article{zhang2017amino,
  title={The amino acid metabolic and carbohydrate metabolic pathway play important roles during salt-stress response in tomato},
  volume = {8},
  ISSN = {1664-462X},
  url = {http://dx.doi.org/10.3389/fpls.2017.01231},
  DOI = {10.3389/fpls.2017.01231},
  journal = {Frontiers in Plant Science},
  publisher = {Frontiers Media SA},
  author = {Zhang,  Zhi and Mao,  Cuiyu and Shi,  Zheng and Kou,  Xiaohong},
  year = {2017},
  month = jul 
}

@article{Mittler2006Abiotic,
   author = {Mittler, Ron},
   title = {Abiotic stress, the field environment and stress combination},
   journal = {Trends in Plant Science},
   volume = {11},
   number = {1},
   pages = {15-9},
   ISSN = {1360-1385 (Print)
1360-1385 (Linking)},
   DOI = {10.1016/j.tplants.2005.11.002},
   url = {https://www.ncbi.nlm.nih.gov/pubmed/16359910},
   year = {2006},
   type = {Journal Article}
}

@article{Alam2011Comparative,
   author = {Alam, I. and Sharmin, S. A. and Kim, K. H. and Kim, Y. G. and Lee, J. J. and Bahk, J. D. and Lee, B. H.},
   title = {Comparative proteomic approach to identify proteins involved in flooding combined with salinity stress in soybean},
   journal = {Plant and Soil},
   volume = {346},
   number = {1-2},
   pages = {45-62},
   ISSN = {0032-079x},
   DOI = {10.1007/s11104-011-0792-0},
   url = {HYPERLINK "http://gateway.isiknowledge.com/gateway/Gateway.cgi?GWVersion=2&SrcAuth=ResearchSoft&SrcApp=EndNote&DestLinkType=FullRecord&DestApp=WOS&KeyUT=000293967500005"<Go to ISI>://WOS:000293967500005},
   year = {2011},
   type = {Journal Article}
}

@article{Zandalinas2021The,
   title = {The impact of multifactorial stress combination on plant growth and survival},
  volume = {230},
  ISSN = {1469-8137},
  url = {http://dx.doi.org/10.1111/nph.17232},
  DOI = {10.1111/nph.17232},
  number = {3},
  journal = {New Phytologist},
  publisher = {Wiley},
  author = {Zandalinas,  Sara I. and Sengupta,  Soham and Fritschi,  Felix B. and Azad,  Rajeev K. and Nechushtai,  Rachel and Mittler,  Ron},
  year = {2021},
  month = feb,
  pages = {1034–1048}
}

@article{Zandalinas2022Plant,
   author = {Zandalinas, Sara I. and Mittler, Ron},
   title = {Plant responses to multifactorial stress combination},
   volume = {234},
   number = {4},
   pages = {1161-1167},
   ISSN = {0028-646X},
   DOI = {10.1111/nph.18087},
   url = {https://nph.onlinelibrary.wiley.com/doi/abs/10.1111/nph.18087},
   year = {2022},
   type = {Journal Article}
}

@article{Sinha2024The,
   author = {Sinha, Ranjita and Peláez-Vico, María Ángeles and Shostak, Benjamin and Nguyen, Thao Thi and Pascual, Lidia S. and Ogden, Andrew M. and Lyu, Zhen and Zandalinas, Sara I. and Joshi, Trupti and Fritschi, Felix B. and Mittler, Ron},
   title = {The effects of multifactorial stress combination on rice and maize},
   journal = {Plant Physiology},
   volume = {194},
   number = {3},
   pages = {1358-1369},
   ISSN = {0032-0889},
   DOI = {10.1093/plphys/kiad557},
   url = {https://doi.org/10.1093/plphys/kiad557},
   year = {2024},
   type = {Journal Article}
}
@article{Alptekin2025How,
  title = {How plants adapt to combined and sequential abiotic stresses: A Transcriptomics approach},
  volume = {197},
  ISSN = {1532-2548},
  url = {http://dx.doi.org/10.1093/plphys/kiaf006},
  DOI = {10.1093/plphys/kiaf006},
  number = {1},
  journal = {Plant Physiology},
  publisher = {Oxford University Press (OUP)},
  author = {Alptekin,  Burcu and Kunkowska,  Alicja B},
  year = {2024},
  month = dec 
}

@article{Bailey2012Making,
   author = {Bailey-Serres, Julia and Fukao, Takeshi and Gibbs, Daniel J. and Holdsworth, Michael J. and Lee, Seung Cho and Licausi, Francesco and Perata, Pierdomenico and Voesenek, Laurentius A.C.J. and van Dongen, Joost T.},
   title = {Making sense of low oxygen sensing},
   journal = {Trends Plant Sci},
   volume = {17},
   number = {3},
   pages = {129-38},
   ISSN = {1878-4372 (Electronic)
1360-1385 (Linking)},
   DOI = {10.1016/j.tplants.2011.12.004},
   url = {https://www.ncbi.nlm.nih.gov/pubmed/22280796},
   year = {2012},
   type = {Journal Article}
}

@article{sarkar2022imperative,
  title={Imperative role of trehalose metabolism and trehalose-6-phosphate signaling on salt stress responses in plants},
  volume = {174},
  ISSN = {1399-3054},
  url = {http://dx.doi.org/10.1111/ppl.13647},
  DOI = {10.1111/ppl.13647},
  number = {1},
  journal = {Physiologia Plantarum},
  publisher = {Wiley},
  author = {Sarkar,  Anup Kumar and Sadhukhan,  Sanjoy},
  year = {2022},
  month = jan 
}

@article{Schwacke2019MapMan,
   author = {Schwacke, Rainer and Ponce-Soto, Gabriel Y. and Krause, Kirsten and Bolger, Anthony M. and Arsova, Borjana and Hallab, Asis and Gruden, Kristina and Stitt, Mark and Bolger, Marie E. and Usadel, Björn},
   title = {MapMan4: A refined protein classification and annotation framework applicable to Multi-Omics data analysis},
   journal = {Molecular Plant},
   volume = {12},
   number = {6},
   pages = {879-892},
   ISSN = {1674-2052},
   DOI = {10.1016/j.molp.2019.01.003},
   url = {https://www.sciencedirect.com/science/article/pii/S1674205219300085},
   year = {2019},
   type = {Journal Article}
}

@article{lohse2014Mercator,
  title={Mercator: a fast and simple web server for genome scale functional annotation of plant sequence data},
  author={Lohse, Marc and Nagel, Axel and Herter, Thomas and May, Patrick and Schroda, Michael and Zrenner, Rita and Tohge, Takayuki and Fernie, Alisdair R and Stitt, Mark and Usadel, Bj{\"o}rn},
  volume = {37},
  ISSN = {1365-3040},
  url = {http://dx.doi.org/10.1111/pce.12231},
  DOI = {10.1111/pce.12231},
  number = {5},
  journal = {Plant,  Cell \& Environment},
  publisher = {Wiley},
   year = {2013},
  month = dec,
  pages = {1250–1258}
}

@ARTICLE{Yang2018Unravaling,
  title     = "Unraveling salt stress signaling in plants",
  volume = {60},
  ISSN = {1744-7909},
  url = {http://dx.doi.org/10.1111/jipb.12689},
  DOI = {10.1111/jipb.12689},
  number = {9},
  journal = {Journal of Integrative Plant Biology},
  publisher = {Wiley},
  author = {Yang,  Yongqing and Guo,  Yan},
  year = {2018},
  month = jul,
  pages = {796–804}
}

@article{Ma2018Large,
   author = {Ma, Jinbiao and Xiao, Xinlong and Li, Li and Maggio, Albino and Zhang, Dayong and Abdelshafy Mohamad, Osama Abdalla and Van Oosten, Michael and Huang, Gang and Sun, Yufang and Tian, Changyan and Yao, Yinan},
   title = {Large-scale de novo transcriptome analysis reveals specific gene expression and novel simple sequence repeats markers in salinized roots of the euhalophyte \textit{Salicornia europaea}},
   journal = {Acta Physiologiae Plantarum},
   volume = {40},
   number = {8},
   ISSN = {0137-5881
1861-1664},
   DOI = {10.1007/s11738-018-2702-z},
   year = {2018},
   type = {Journal Article}
}

@article{Kim2006Time,
   author = {Kim, Jae Kwang and Bamba, Takeshi and Harada, Kazuo and Fukusaki, Eiichiro and Kobayashi, Akio},
   title = {Time-course metabolic profiling in Arabidopsis thaliana cell cultures after salt stress treatment*},
   journal = {Journal of Experimental Botany},
   volume = {58},
   number = {3},
   pages = {415-424},
   ISSN = {0022-0957},
   DOI = {10.1093/jxb/erl216},
   url = {https://doi.org/10.1093/jxb/erl216},
   year = {2006},
   type = {Journal Article}
}

@article{VanVeen2025Metabolic,
   title = {Metabolic strategies in hypoxic plants},
  volume = {197},
  ISSN = {1532-2548},
  url = {http://dx.doi.org/10.1093/plphys/kiae564},
  DOI = {10.1093/plphys/kiae564},
  number = {1},
  journal = {Plant Physiology},
  publisher = {Oxford University Press (OUP)},
  author = {van Veen,  Hans and Triozzi,  Paolo Maria and Loreti,  Elena},
  year = {2024},
  month = oct 
}


@article{Sellami2019Salinity,
 
   title = {Salinity effects on sugar homeostasis and vascular anatomy in the stem of the \textit{Arabidopsis thaliana} inflorescence},
  volume = {20},
  ISSN = {1422-0067},
  url = {http://dx.doi.org/10.3390/ijms20133167},
  DOI = {10.3390/ijms20133167},
  number = {13},
  journal = {International Journal of Molecular Sciences},
  publisher = {MDPI AG},
  author = {Sellami,  Sahar and Le Hir,  Rozenn and Thorpe,  Michael R. and Vilaine,  Fran\c{c}oise and Wolff,  Nelly and Brini,  Fai\c{c}al and Dinant,  Sylvie},
  year = {2019},
  month = jun,
  pages = {3167}
}
}
@article{Diab2016Reconfiguration,
   title = {Reconfiguration of N metabolism upon hypoxia stress and recovery: roles of alanine aminotransferase (AlaAT) and glutamate dehydrogenase (GDH)},
  volume = {5},
  ISSN = {2223-7747},
  url = {http://dx.doi.org/10.3390/plants5020025},
  DOI = {10.3390/plants5020025},
  number = {2},
  journal = {Plants},
  publisher = {MDPI AG},
  author = {Diab,  Houssein and Limami,  Anis},
  year = {2016},
  month = may,
  pages = {25}
}


@article{Misra2005Effect,
   author = {Misra, Neelam and Gupta, Ajay K.},
   title = {Effect of salt stress on proline metabolism in two high yielding genotypes of green gram},
   journal = {Plant Science},
   volume = {169},
   number = {2},
   pages = {331-339},
   ISSN = {01689452},
   DOI = {10.1016/j.plantsci.2005.02.013},
   year = {2005},
   type = {Journal Article}
}
 @article{Wang2017Arabidopsis,
 
   title = {Arabidopsis AMINO ACID PERMEASE1 contributes to salt stress-induced proline uptake from exogenous sources},
  volume = {8},
  ISSN = {1664-462X},
  url = {http://dx.doi.org/10.3389/fpls.2017.02182},
  DOI = {10.3389/fpls.2017.02182},
  journal = {Frontiers in Plant Science},
  publisher = {Frontiers Media SA},
  author = {Wang,  Ting and Chen,  Ying and Zhang,  Min and Chen,  Jiugeng and Liu,  Jie and Han,  Huiling and Hua,  Xuejun},
  year = {2017},
  month = dec 
}

@article{Teixeira2009Salt,
 
   title = {Salt stress affects glutamine synthetase activity and mRNA accumulation on potato plants in an organ-dependent manner},
  volume = {47},
  ISSN = {0981-9428},
  url = {http://dx.doi.org/10.1016/j.plaphy.2009.05.002},
  DOI = {10.1016/j.plaphy.2009.05.002},
  number = {9},
  journal = {Plant Physiology and Biochemistry},
  publisher = {Elsevier BV},
  author = {Teixeira,  Jorge and Fidalgo,  Fernanda},
  year = {2009},
  month = sep,
  pages = {807–813}
}

@article{Mendis2025Lerning,
  title = {Learning from \textit{Salicornia}: Physiological,  biochemical,  and molecular mechanisms of salinity tolerance},
  volume = {26},
  ISSN = {1422-0067},
  url = {http://dx.doi.org/10.3390/ijms26135936},
  DOI = {10.3390/ijms26135936},
  number = {13},
  journal = {International Journal of Molecular Sciences},
  publisher = {MDPI AG},
  author = {Mendis,  Chamara L. and Padmathilake,  Rasanie E. and Attanayake,  Renuka N. and Perera,  Dinum},
  year = {2025},
  month = jun,
  pages = {5936}
}

@article{Hodge2009Plant,
  title = {Plant root growth, architecture and function},
  volume = {321},
  ISSN = {1573-5036},
  url = {http://dx.doi.org/10.1007/s11104-009-9929-9},
  DOI = {10.1007/s11104-009-9929-9},
  number = {1–2},
  journal = {Plant and Soil},
  publisher = {Springer Science and Business Media LLC},
  author = {Hodge,  Angela and Berta,  Graziella and Doussan,  Claude and Merchan,  Francisco and Crespi,  Martin},
  year = {2009},
  month = mar,
  pages = {153–187}
}

@article{VivesPeris2020Root,
  title = {Root involvement in plant responses to adverse environmental conditions},
  volume = {10},
  ISSN = {2073-4395},
  url = {http://dx.doi.org/10.3390/agronomy10070942},
  DOI = {10.3390/agronomy10070942},
  number = {7},
  journal = {Agronomy},
  publisher = {MDPI AG},
  author = {Vives-Peris,  Vicente and López-Climent,  María F. and Pérez-Clemente,  Rosa M. and Gómez-Cadenas,  Aurelio},
  year = {2020},
  month = jul,
  pages = {942}
}

@article{Skorupa2019Salt,
   author = {Skorupa, Monika and Golebiewski, Marcin and Kurnik, Katarzyna and Niedojadlo, Janusz and Kesy, Jacek and Klamkowski, Krzysztof and Wojcik, Katarzyna and Treder, Waldemar and Tretyn, Andrzej and Tyburski, Jarosław},
   title = {Salt stress vs. salt shock - the case of sugar beet and its halophytic ancestor},
   journal = {BMC Plant Biology},
   volume = {19},
   number = {1},
   pages = {57},
   ISSN = {1471-2229 (Electronic)
1471-2229 (Linking)},
   DOI = {10.1186/s12870-019-1661-x},
   url = {https://www.ncbi.nlm.nih.gov/pubmed/30727960},
   year = {2019},
   type = {Journal Article}
}

@article{Liu2005Global,
   author = {Liu, Fenglong  and VanToai, Tara  and Moy, Linda P. and Bock, Geoffrey  and Linford, Lara D.  and Quackenbush, John },
   title = {Global transcription profiling reveals comprehensive insights into hypoxic response in Arabidopsis},
   journal = {Plant Physiology},
   volume = {137},
   number = {3},
   pages = {1115-29},
   ISSN = {0032-0889 (Print)
1532-2548 (Electronic)
0032-0889 (Linking)},
   DOI = {10.1104/pp.104.055475},
   url = {https://www.ncbi.nlm.nih.gov/pubmed/15734912},
   year = {2005},
   type = {Journal Article}
}

@article{Sewelam2020Molecular,
  title = {Molecular plant responses to combined abiotic stresses put a spotlight on unknown and abundant genes},
  volume = {71},
  ISSN = {1460-2431},
  url = {http://dx.doi.org/10.1093/jxb/eraa250},
  DOI = {10.1093/jxb/eraa250},
  number = {16},
  journal = {Journal of Experimental Botany},
  publisher = {Oxford University Press (OUP)},
  author = {Sewelam,  Nasser and Brilhaus,  Dominik and Br\"{a}utigam,  Andrea and Alseekh,  Saleh and Fernie,  Alisdair R and Maurino,  Veronica G},
  editor = {Foyer,  Christine},
  year = {2020},
  month = may,
  pages = {5098–5112}
}

@article{Furtado2019Transcriptome,
  title = {Transcriptome profiling and environmental linkage to salinity across Salicornia europaea vegetation},
  volume = {19},
  ISSN = {1471-2229},
  url = {http://dx.doi.org/10.1186/s12870-019-2032-3},
  DOI = {10.1186/s12870-019-2032-3},
  number = {1},
  journal = {BMC Plant Biology},
  publisher = {Springer Science and Business Media LLC},
  author = {Furtado,  Bliss Ursula and Nagy,  Istvan and Asp,  Torben and Tyburski,  Jarosław and Skorupa,  Monika and Gołębiewski,  Marcin and Hulisz,  Piotr and Hrynkiewicz,  Katarzyna},
  year = {2019},
  month = oct 
}

@article{Kobayashi2012Regulation,
  title = {Regulation of root greening by light and auxin/cytokinin signaling in Arabidopsis},
  volume = {24},
  ISSN = {1532-298X},
  url = {http://dx.doi.org/10.1105/tpc.111.092254},
  DOI = {10.1105/tpc.111.092254},
  number = {3},
  journal = {The Plant Cell},
  publisher = {Oxford University Press (OUP)},
  author = {Kobayashi,  Koichi and Baba,  Shinsuke and Obayashi,  Takeshi and Sato,  Mayuko and Toyooka,  Kiminori and Ker\"{a}nen,  Mika and Aro,  Eva-Mari and Fukaki,  Hidehiro and Ohta,  Hiroyuki and Sugimoto,  Keiko and Masuda,  Tatsuru},
  year = {2012},
  month = mar,
  pages = {1081–1095}
}
@article{Wang2022Plant,
  title = {Plant salinity sensors: current understanding and future directions},
  volume = {13},
  ISSN = {1664-462X},
  url = {http://dx.doi.org/10.3389/fpls.2022.859224},
  DOI = {10.3389/fpls.2022.859224},
  journal = {Frontiers in Plant Science},
  publisher = {Frontiers Media SA},
  author = {Wang,  Cheng-Feng and Han,  Guo-Liang and Yang,  Zong-Ran and Li,  Yu-Xia and Wang,  Bao-Shan},
  year = {2022},
  month = apr 
}


@article{Du2022Genome,
  title = {Genome-wide analysis of trehalose-6-phosphate phosphatases (TPP) gene family in wheat indicates their roles in plant development and stress response},
  volume = {22},
  ISSN = {1471-2229},
  url = {http://dx.doi.org/10.1186/s12870-022-03504-0},
  DOI = {10.1186/s12870-022-03504-0},
  number = {1},
  journal = {BMC Plant Biology},
  publisher = {Springer Science and Business Media LLC},
  author = {Du,  Linying and Li,  Shumin and Ding,  Li and Cheng,  Xinxiu and Kang,  Zhensheng and Mao,  Hude},
  year = {2022},
  month = mar 
}


@article{delaTorre2013Deciphering,
  title = {Deciphering the role of aspartate and prephenate aminotransferase activities in plastid nitrogen metabolism},
  volume = {164},
  ISSN = {1532-2548},
  url = {http://dx.doi.org/10.1104/pp.113.232462},
  DOI = {10.1104/pp.113.232462},
  number = {1},
  journal = {Plant Physiology},
  publisher = {Oxford University Press (OUP)},
  author = {de la Torre,  F. and El-Azaz,  J. and Avila,  C. and Canovas,  F. M.},
  year = {2013},
  month = dec,
  pages = {92–104}
}

@article{Podest1991Kinetic,
  title = {Kinetic and regulatory properties of cytosolic pyruvate kinase from germinating castor oil seeds},
  volume = {279},
  ISSN = {1470-8728},
  url = {http://dx.doi.org/10.1042/bj2790495},
  DOI = {10.1042/bj2790495},
  number = {2},
  journal = {Biochemical Journal},
  publisher = {Portland Press Ltd.},
  author = {Podestá,  F E and Plaxton,  W C},
  year = {1991},
  month = oct,
  pages = {495–501}
}
@article{vanDongen2011Regulation,
   author = {van Dongen, Joost T. and Gupta, Kapuganti Jagadis and Ramírez-Aguilar, Santiago J. and Araújo, Wagner L. and Nunes-Nesi, Adriano   and Fernie, Alisdair R.
},
   title = {Regulation of respiration in plants: a role for alternative metabolic pathways},
   journal = {Journal of Plant Physiology},
   volume = {168},
   number = {12},
   pages = {1434-43},
   ISSN = {1618-1328 (Electronic)
0176-1617 (Linking)},
   DOI = {10.1016/j.jplph.2010.11.004},
   url = {https://www.ncbi.nlm.nih.gov/pubmed/21185623},
   year = {2011},
   type = {Journal Article}
}

@article{Licausi2010Hypoxia,
  title = {Hypoxia responsive gene expression is mediated by various subsets of transcription factors and miRNAs that are determined by the actual oxygen availability},
  volume = {190},
  ISSN = {1469-8137},
  url = {http://dx.doi.org/10.1111/j.1469-8137.2010.03451.x},
  DOI = {10.1111/j.1469-8137.2010.03451.x},
  number = {2},
  journal = {New Phytologist},
  publisher = {Wiley},
  author = {Licausi,  Francesco and Weits,  Daan A. and Pant,  Bikram Datt and Scheible,  Wolf‐Rüdiger and Geigenberger,  Peter and van Dongen,  Joost T.},
  year = {2010},
  month = sep,
  pages = {442–456}
}

@article{Fürtauer2018Combined,
  title = {Combined multivariate analysis and machine learning reveals a predictive module of metabolic stress response in \textit{Arabidopsis thaliana}},
  volume = {14},
  ISSN = {2515-4184},
  url = {http://dx.doi.org/10.1039/C8MO00095F},
  DOI = {10.1039/c8mo00095f},
  number = {6},
  journal = {Molecular Omics},
  publisher = {Royal Society of Chemistry (RSC)},
  author = {F\"{u}rtauer,  Lisa and Pschenitschnigg,  Alice and Scharkosi,  Helene and Weckwerth,  Wolfram and N\"{a}gele,  Thomas},
  year = {2018},
  pages = {437–449}
}

@article{McCormick2015Lack,
  title = {Lack of fructose 2, 6‐bisphosphate compromises photosynthesis and growth in Arabidopsis in fluctuating environments},
  volume = {81},
  ISSN = {1365-313X},
  url = {http://dx.doi.org/10.1111/tpj.12765},
  DOI = {10.1111/tpj.12765},
  number = {5},
  journal = {The Plant Journal},
  publisher = {Wiley},
  author = {McCormick,  Alistair J. and Kruger,  Nicholas J.},
  year = {2015},
  month = feb,
  pages = {670–683}
}

@article{Moore2003Role,
  title = {Role of the Arabidopsis glucose sensor HXK1 in nutrient, light,  and hormonal signaling},
  volume = {300},
  ISSN = {1095-9203},
  url = {http://dx.doi.org/10.1126/science.1080585},
  DOI = {10.1126/science.1080585},
  number = {5617},
  journal = {Science},
  publisher = {American Association for the Advancement of Science (AAAS)},
  author = {Moore,  Brandon and Zhou,  Li and Rolland,  Filip and Hall,  Qi and Cheng,  Wan-Hsing and Liu,  Yan-Xia and Hwang,  Ildoo and Jones,  Tamara and Sheen,  Jen},
  year = {2003},
  month = apr,
  pages = {332–336}
}


@article{Giesbrecht2025Cytosolic,
    author = {Giesbrecht, Oliver and  Bonn, Christina and Fürtauer, Lisa },
    title = {Cytosolic fructose - an underestimated player in the regulation of sucrose biosynthesis.},
    journal = {BMC Plant Biology},
    year = {2025},
    DOI={https://doi.org/10.1186/s12870-025-06493-y},
    number={535},
    volume = {25}   
}

@article{Sweetlove2000Lactate,
  title = {Lactate metabolism in potato tubers deficient in lactate dehydrogenase activity},
  volume = {23},
  ISSN = {1365-3040},
  url = {http://dx.doi.org/10.1046/j.1365-3040.2000.00605.x},
  DOI = {10.1046/j.1365-3040.2000.00605.x},
  number = {8},
  journal = {Plant,  Cell \& Environment},
  publisher = {Wiley},
  author = {Sweetlove,  L. J. and Dunford,  R. and Ratcliffe,  R. G. and Kruger,  N. J.},
  year = {2000},
  month = aug,
  pages = {873–881}
}

@article{Posso2025Soybean,
  title = {Soybean tolerance to waterlogging is achieved by detoxifying root lactate via lactate dehydrogenase in leaves and metabolizing malate and succinate},
  volume = {220},
  ISSN = {0981-9428},
  url = {http://dx.doi.org/10.1016/j.plaphy.2025.109520},
  DOI = {10.1016/j.plaphy.2025.109520},
  journal = {Plant Physiology and Biochemistry},
  publisher = {Elsevier BV},
  author = {Posso,  Douglas Ant\^onio and Shimoia,  Eduardo Pereira and da-Silva,  Cristiane Jovelina and Thuy Phan,  An Nguyen and Reissig,  Gabriela Niemeyer and da Silva Martins,  Tamires and Ehrt,  Brigitta and Martins,  Patricia Dalcin and de Oliveira,  Ana Claudia Barneche and Blank,  Lars Mathias and Borella,  Junior and van Dongen,  Joost Thomas and Amarante,  Luciano do},
  year = {2025},
  month = mar,
  pages = {109520}
}

@article{DiMartino2003Free,
  title = {Free amino acids and glycine betaine in leaf osmoregulation of spinach responding to increasing salt stress},
  volume = {158},
  ISSN = {1469-8137},
  url = {http://dx.doi.org/10.1046/j.1469-8137.2003.00770.x},
  DOI = {10.1046/j.1469-8137.2003.00770.x},
  number = {3},
  journal = {New Phytologist},
  publisher = {Wiley},
  author = {Di Martino,  Catello and Delfine,  Sebastiano and Pizzuto,  Roberto and Loreto,  Francesco and Fuggi,  Amodio},
  year = {2003},
  month = apr,
  pages = {455–463}
}

@article{vanDongen2003Phloem,
  title = {Phloem metabolism and function have to cope with low internal oxygen},
  volume = {131},
  ISSN = {0032-0889},
  url = {http://dx.doi.org/10.1104/pp.102.017202},
  DOI = {10.1104/pp.102.017202},
  number = {4},
  journal = {Plant Physiology},
  publisher = {Oxford University Press (OUP)},
  author = {van Dongen,  Joost T. and Schurr,  Ulrich and Pfister,  Michelle and Geigenberger,  Peter},
  year = {2003},
  month = apr,
  pages = {1529–1543}
}

@article{Antnio2015Regulation,
  title = {Regulation of primary metabolism in response to low oxygen availability as revealed by carbon and nitrogen isotope redistribution},
  volume = {170},
  ISSN = {1532-2548},
  url = {http://dx.doi.org/10.1104/pp.15.00266},
  DOI = {10.1104/pp.15.00266},
  number = {1},
  journal = {Plant Physiology},
  publisher = {Oxford University Press (OUP)},
  author = {António,  Carla and P\"{a}pke,  Carola and Rocha,  Marcio and Diab,  Houssein and Limami,  Anis M. and Obata,  Toshihiro and Fernie,  Alisdair R. and van Dongen,  Joost T.},
  year = {2015},
  month = nov,
  pages = {43–56}
}

@article{SafaviRizi2020RNA,
  title = {RNA-Seq reveals novel genes and pathways associated with hypoxia duration and tolerance in tomato root},
  volume = {10},
  ISSN = {2045-2322},
  url = {http://dx.doi.org/10.1038/s41598-020-57884-0},
  DOI = {10.1038/s41598-020-57884-0},
  number = {1},
  journal = {Scientific Reports},
  publisher = {Springer Science and Business Media LLC},
  author = {Safavi-Rizi,  Vajiheh and Herde,  Marco and St\"{o}hr,  Christine},
  year = {2020},
  month = feb 
}

@article{Roca2023Tomato,
  title = {Tomato responses to salinity stress: From morphological traits to genetic changes},
  volume = {14},
  ISSN = {1664-462X},
  url = {http://dx.doi.org/10.3389/fpls.2023.1118383},
  DOI = {10.3389/fpls.2023.1118383},
  journal = {Frontiers in Plant Science},
  publisher = {Frontiers Media SA},
  author = {Roșca,  Mihaela and Mihalache,  Gabriela and Stoleru,  Vasile},
  year = {2023},
  month = feb 
}

@article{Miricescu2023Transcriptional,
  title = {Transcriptional analysis in multiple barley varieties identifies signatures of waterlogging response},
  volume = {7},
  ISSN = {2475-4455},
  url = {http://dx.doi.org/10.1002/pld3.518},
  DOI = {10.1002/pld3.518},
  number = {8},
  journal = {Plant Direct},
  publisher = {Wiley},
  author = {Miricescu,  Alexandra and Brazel,  Ailbhe Jane and Beegan,  Joseph and Wellmer,  Frank and Graciet,  Emmanuelle},
  year = {2023},
  month = aug 
}

@article{NefissiOuertani2021Transcriptomic,
  title = {Transcriptomic analysis of salt-stress-responsive genes in Barley roots and leaves},
  volume = {22},
  ISSN = {1422-0067},
  url = {http://dx.doi.org/10.3390/ijms22158155},
  DOI = {10.3390/ijms22158155},
  number = {15},
  journal = {International Journal of Molecular Sciences},
  publisher = {MDPI AG},
  author = {Nefissi Ouertani,  Rim and Arasappan,  Dhivya and Abid,  Ghassen and Ben Chikha,  Mariem and Jardak,  Rahma and Mahmoudi,  Henda and Mejri,  Samiha and Ghorbel,  Abdelwahed and Ruhlman,  Tracey A. and Jansen,  Robert K.},
  year = {2021},
  month = jul,
  pages = {8155}
}

@article{Shavrukov2012Salt,
  title = {Salt stress or salt shock: which genes are we studying?},
  volume = {64},
  ISSN = {1460-2431},
  url = {http://dx.doi.org/10.1093/jxb/ers316},
  DOI = {10.1093/jxb/ers316},
  number = {1},
  journal = {Journal of Experimental Botany},
  publisher = {Oxford University Press (OUP)},
  author = {Shavrukov,  Yuri},
  year = {2012},
  month = nov,
  pages = {119–127}
}

@article{Grabherr2011Supertranscript,
  title = {Full-length transcriptome assembly from RNA-Seq data without a reference genome},
  volume = {29},
  ISSN = {1546-1696},
  url = {http://dx.doi.org/10.1038/nbt.1883},
  DOI = {10.1038/nbt.1883},
  number = {7},
  journal = {Nature Biotechnology},
  publisher = {Springer Science and Business Media LLC},
  author = {Grabherr,  Manfred G and Haas,  Brian J and Yassour,  Moran and Levin,  Joshua Z and Thompson,  Dawn A and Amit,  Ido and Adiconis,  Xian and Fan,  Lin and Raychowdhury,  Raktima and Zeng,  Qiandong and Chen,  Zehua and Mauceli,  Evan and Hacohen,  Nir and Gnirke,  Andreas and Rhind,  Nicholas and di Palma,  Federica and Birren,  Bruce W and Nusbaum,  Chad and Lindblad-Toh,  Kerstin and Friedman,  Nir and Regev,  Aviv},
  year = {2011},
  month = may,
  pages = {644–652}
}

@article{Davidson2017SuperTranscripts,
  title = {SuperTranscripts: a data driven reference for analysis and visualisation of transcriptomes},
  volume = {18},
  ISSN = {1474-760X},
  url = {http://dx.doi.org/10.1186/s13059-017-1284-1},
  DOI = {10.1186/s13059-017-1284-1},
  number = {1},
  journal = {Genome Biology},
  publisher = {Springer Science and Business Media LLC},
  author = {Davidson,  Nadia M. and Hawkins,  Anthony D. K. and Oshlack,  Alicia},
  year = {2017},
  month = aug 
}

@article{Miyashita2007AlaAT,
  title = {Alanine aminotransferase catalyses the breakdown of alanine after hypoxia in \textit{Arabidopsis thaliana}},
  volume = {49},
  ISSN = {1365-313X},
  url = {http://dx.doi.org/10.1111/j.1365-313X.2006.03023.x},
  DOI = {10.1111/j.1365-313x.2006.03023.x},
  number = {6},
  journal = {The Plant Journal},
  publisher = {Wiley},
  author = {Miyashita,  Yo and Dolferus,  Rudy and Ismond,  Kathleen P. and Good,  Allen G.},
  year = {2007},
  month = feb,
  pages = {1108–1121}
}

@article{Naliwajski2018AlaAT,
  title = {The relationship between carbon and nitrogen metabolism in cucumber leaves acclimated to salt stress},
  volume = {6},
  ISSN = {2167-8359},
  url = {http://dx.doi.org/10.7717/peerj.6043},
  DOI = {10.7717/peerj.6043},
  journal = {PeerJ},
  publisher = {PeerJ},
  author = {Naliwajski,  Marcin Robert and Skłodowska,  Maria},
  year = {2018},
  month = dec,
  pages = {e6043}
}

@article{Livak2001ddct,
  title = {Analysis of Relative Gene Expression Data Using Real-Time Quantitative PCR and the 2\^ -$\Delta\Delta$ CT Method},
  volume = {25},
  ISSN = {1046-2023},
  url = {http://dx.doi.org/10.1006/meth.2001.1262},
  DOI = {10.1006/meth.2001.1262},
  number = {4},
  journal = {Methods},
  publisher = {Elsevier BV},
  author = {Livak,  Kenneth J. and Schmittgen,  Thomas D.},
  year = {2001},
  month = dec,
  pages = {402–408}
}

@article{Ricard1994plant,
  title={Plant metabolism under hypoxia and anoxia},
  author={Ricard, B{\'e}r{\'e}nice and Cou{\'e}e, Ivan and Raymond, Philippe and Saglio, Pierre H and Saint-Ges, V{\'e}ronique and Pradet, Alain and others},
  journal={PLANT PHYSIOLOGY AND BIOCHEMISTRY-PARIS},
  volume={32},
  pages={1--1},
  year={1994},
  publisher={CDR CENTRALE DES REVUES}
}

@article{Menegus1989Differences,
  title = {Differences in the Anaerobic Lactate-Succinate Production and in the Changes of Cell Sap pH for Plants with High and Low Resistance to Anoxia},
  volume = {90},
  ISSN = {1532-2548},
  url = {http://dx.doi.org/10.1104/pp.90.1.29},
  DOI = {10.1104/pp.90.1.29},
  number = {1},
  journal = {Plant Physiology},
  publisher = {Oxford University Press (OUP)},
  author = {Menegus,  Faustino and Cattaruzza,  Liliana and Chersi,  Alberto and Fronza,  Giovanni},
  year = {1989},
  month = may,
  pages = {29–32}
}

@article{Foyer2009Redox,
  title = {Redox Regulation in Photosynthetic Organisms: Signaling,  Acclimation,  and Practical Implications},
  volume = {11},
  ISSN = {1557-7716},
  url = {http://dx.doi.org/10.1089/ars.2008.2177},
  DOI = {10.1089/ars.2008.2177},
  number = {4},
  journal = {Antioxidants \& Redox Signaling},
  publisher = {SAGE Publications},
  author = {Foyer,  Christine H. and Noctor,  Graham},
  year = {2009},
  month = apr,
  pages = {861–905}
}
