# Supplementary material for: Insights into enhanced, divergent, and additive responses to single and combined hypoxia-salt stress
Source: BMC Plant Biol. 2026 Mar 27;26:642. doi: 10.1186/s12870-026-08595-7 (PMC13063762; doi:10.1186/s12870-026-08595-7)
Supplement: Supplementary file 1 — Supplementary Material 1. [file 12870_2026_8595_MOESM1_ESM.zip › Supplementary Material/Supplement/File_1.xlsx]

## Sheet: Info
Insights into Enhanced, Divergent, and Additive Responses to Single and Combined Hypoxia-Salt Stress
Angelina Jordine 1,2,*, Julia Alt 2, Joost T. van Dongen 2, and Lisa Fürtauer 1,3,*
1Plant Molecular Systems Biology, Biology III, RWTH Aachen University, 52074 Aachen, Germany
2Molecular Ecology of the Rhizosphere, Biology I, RWTH Aachen University, 52074 Aachen, Germany
3Center of Computational Life Science, RWTH Aachen University, 52074 Aachen, Germany
*corresponding authors
Corresponding Author – AJ, LF
RWTH Aachen University
Institute of Biology III/I
Worringer Weg 1
52074 Aachen, Germany
+49 (0) 241 80 26634
Email:
Angelina.Jordine@rwth-aachen.de
Lisa.Fuertauer@bio3.rwth-aachen.de
Sheet 'Shoot_Data' and "Root_Data": Calculated log2FoldChanges, baseMeans, lfcSE, p-value, padj for each gene under various conditions, along with annotations and additive affiliations.
Sheet 'Volcano_highly_regulated_DEGS': Genes identified as highly differentially expressed in the volcano analysis.
Sheet 'Venn_Unique_Genes': Genes uniquely associated with one of the stress conditions (H, HS, S) based on Venn analysis.
Sheet 'Overlap_highVolcano_UniqueHS': Overlapping genes identified as highly expressed in both volcano plot analyses and uniquely expressed under simultaneous HS stress per Venn analysis.
Sheet 'AddEff_HRG_SRG': Hypoxia- and salt-responsive genes utilized in additive effect analyses.
Sheet 'Genes_Carbohydrate_Metabolism': All pathway analysis-related genes from carbohydrate metabolism
Sheet 'Genes_AA_Metabolism': All pathway analysis-related genes from amino acid metabolism
Key words: Salicornia europaea, combined tolerance, hypoxia, salt, halophyte, stress
response, RNA sequencing
Author contribution: A.J., J.T.v.D. and L.F. designed the experiments, evaluated the data.
A.J. and L.F. wrote the manuscript, J.T.v.D. revised the manuscript. A.J. and J.A. performed
experiments.
Conflicts of Interest: The authors declare no conflict of interest.
Declaration of Funding: AJ was partially, and CB fully funded by LFs WISNA Program.
Data Availability Statement: The raw RNA-Seq data sets produced in this study can be
accessed through NCBI under Bioproject ID PRJNA1256208 for shoot data and PRJNA1256210
for root data.

## Sheet: Shoot_Data
Geneid	NAME	GENE	ABBR	NS_baseMean	NS_log2FoldChange	NS_lfcSE	NS_pvalue	NS_padj	HC_baseMean	HC_log2FoldChange	HC_lfcSE	HC_pvalue	HC_padj	HS_baseMean	HS_log2FoldChange	HS_lfcSE	HS_pvalue	HS_padj	BINCODE	DESCRIPTION	TYPE	Venn_Overlap	NS_FC	HS_FC	HC_FC	NS_FCperc	HS_FCperc	HC_FCperc	AdditionNSHC	FCAdditionNSHC	log2FCAdditionNSHC	log2FCSumNSHC	VorzeichenNSHC	Additive affiliation
TRINITY_DN161_c0_g1	Photosynthesis.photophosphorylation.photosystem II.LHC-II complex.component *(LHCb1/2/3)	component *(LHCb1/2/3)	LHCb1/2/3	278579	0.200113	0.0669239	0.00228357	0.0067243	278579	0.219389	0.0670786	0.0008937	0.0046612	278579	0.174518	0.0672295	0.00887604	0.0185951	1.1.1.1.1	mercator4v8.0: component *(LHCb1/2/3) of LHC-II complex & original description: none	TRUE	only_NS_HC	1.14879	1.12859	1.16424	0.148789	0.128588	0.16424	0.313029	1.31303	0.392898	0.0439026	++	additive
TRINITY_DN952_c0_g2	Photosynthesis.photophosphorylation.photosystem II.LHC-II complex.component *(LHCb1/2/3)	component *(LHCb1/2/3)	LHCb1/2/3	178851	-0.172237	0.0847455	0.0356226	0.0723061	178851	0.131204	0.0848342	0.113305	0.238224	178851	-0.329866	0.085905	9.68472e-05	0.000299653	1.1.1.1.1	mercator4v8.0: component *(LHCb1/2/3) of LHC-II complex & original description: none	TRUE	only_HS	-1.1268	-1.2569	1.09521	-0.126804	-0.256897	0.0952074	-0.0315968	-1.0316	-0.0448793	-0.0225982	+-	additive
TRINITY_DN775_c0_g1	Photosynthesis.photophosphorylation.photosystem II.LHC-II complex.component *(LHCb1/2/3)	component *(LHCb1/2/3)	LHCb1/2/3	32713	0.28404	0.0857203	0.000660687	0.00222484	32713	0.189109	0.0853118	0.0252753	0.0755316	32713	-0.0568923	0.0855468	0.487627	0.578626	1.1.1.1.1	mercator4v8.0: component *(LHCb1/2/3) of LHC-II complex & original description: none	TRUE	only_NS	1.2176	-1.04022	1.14006	0.2176	-0.0402226	0.140059	0.357659	1.35766	0.441121	0.0537145	++	additive
TRINITY_DN9177_c0_g1	Photosynthesis.photophosphorylation.photosystem II.LHC-II complex.component *(LHCb4)	component *(LHCb4)	LHCb4	39249.7	0.384806	0.106574	0.00012635	0.000495034	39249.7	0.0228116	0.103666	0.780264	0.870167	39249.7	0.16433	0.105576	0.10982	0.170373	1.1.1.1.2	mercator4v8.0: component *(LHCb4) of LHC-II complex & original description: none	TRUE	only_NS	1.30568	1.12065	1.01594	0.305684	0.120646	0.0159375	0.321621	1.32162	0.402309	0.00877804	++	additive
TRINITY_DN47_c0_g1	Photosynthesis.photophosphorylation.photosystem II.LHC-II complex.component *(LHCb4)	component *(LHCb4)	LHCb4	44085.9	-0.0130199	0.0723008	0.837284	0.890441	44085.9	0.112036	0.0728078	0.124103	0.254308	44085.9	0.00201905	0.0732032	0.991804	0.99454	1.1.1.1.2	mercator4v8.0: component *(LHCb4) of LHC-II complex & original description: none	TRUE		-1.00907	1.0014	1.08075	-0.00906553	0.00140048	0.0807523	0.0716868	1.07169	0.0998833	-0.00145869	+-	additive
TRINITY_DN6876_c0_g1	Photosynthesis.photophosphorylation.photosystem II.LHC-II complex.component *(LHCb5)	component *(LHCb5)	LHCb5	56273.2	-0.00700345	0.0841055	0.930494	0.954043	56273.2	0.156317	0.0851668	0.0636651	0.153826	56273.2	-0.0734336	0.0856497	0.384673	0.48016	1.1.1.1.3	mercator4v8.0: component *(LHCb5) of LHC-II complex & original description: none	TRUE		-1.00487	-1.05222	1.11444	-0.00486622	-0.052218	0.114439	0.109573	1.10957	0.150004	-0.00109476	+-	additive
TRINITY_DN11927_c0_g1	Photosynthesis.photophosphorylation.photosystem II.LHC-II complex.component *(LHCb6)	component *(LHCb6)	LHCb6	38118.5	0.370506	0.0941853	4.28071e-05	0.000186043	38118.5	0.0573962	0.0922874	0.523233	0.684009	38118.5	0.0866452	0.0933766	0.346483	0.441831	1.1.1.1.4	mercator4v8.0: component *(LHCb6) of LHC-II complex & original description: none	TRUE	only_NS	1.29281	1.0619	1.04059	0.292806	0.061898	0.040586	0.333392	1.33339	0.415101	0.0212656	++	additive
TRINITY_DN31942_c0_g1	Photosynthesis.photophosphorylation.photosystem II.LHC-II complex.component *(LHCb7)	component *(LHCb7)	LHCb7	584.805	0.305509	0.109638	0.0032197	0.00909606	584.805	-0.0448098	0.109859	0.670405	0.796019	584.805	0.162544	0.109722	0.132808	0.200383	1.1.1.1.5	mercator4v8.0: component *(LHCb7) of LHC-II complex & original description: none	TRUE	only_NS	1.23585	1.11926	-1.03155	0.235854	0.119259	-0.0315472	0.204307	1.20431	0.268203	-0.0136898	-+	additive
TRINITY_DN2432_c0_g1	Photosynthesis.photophosphorylation.photosystem II.PS-II complex.reaction center complex.component *(D1/PsbA)	component *(D1/PsbA)	D1/PsbA	18419.1	0.412539	0.558915	0.0530198	0.101036	18419.1	0.452347	0.559661	0.0811715	0.186059	18419.1	0.585445	0.579975	0.0785853	0.127779	1.1.1.2.1.1	mercator4v8.0: component *(PsbA/D1) of PS-II reaction center complex & original description: none	TRUE		1.33103	1.5005	1.36826	0.331026	0.500502	0.368265	0.699291	1.69929	0.764933	0.186611	++	additive
TRINITY_DN4626_c0_g1	Photosynthesis.photophosphorylation.photosystem II.PS-II complex.reaction center complex.component *(D2/PsbD)	component *(D2/PsbD)	D2/PsbD	17848.1	1.33706	1.12008	0.00611235	0.0160165	17848.1	0.254606	0.446402	0.160954	0.307436	17848.1	1.53766	0.92826	0.00521871	0.0115183	1.1.1.2.1.2	mercator4v8.0: component *(PsbD/D2) of PS-II reaction center complex & original description: none	TRUE		2.52636	2.90324	1.19301	1.52636	1.90324	0.19301	1.71937	2.71937	1.44327	0.340423	++	additive
TRINITY_DN5151_c0_g2	Photosynthesis.photophosphorylation.photosystem II.PS-II complex.reaction center complex.component *(CP47/PsbB)	component *(CP47/PsbB)	CP47/PsbB	11287.7	1.37684	1.21834	0.00580981	0.0152941	11287.7	0.404504	0.620006	0.0512737	0.13087	11287.7	1.85067	0.957688	0.00235946	0.0055965	1.1.1.2.1.3	mercator4v8.0: component *(PsbB/CP47) of PS-II reaction center complex & original description: none	TRUE	only_HS	2.59698	3.60668	1.32363	1.59698	2.60668	0.323633	1.92062	2.92062	1.54627	0.556935	++	enhanced
TRINITY_DN4626_c0_g1	Photosynthesis.photophosphorylation.photosystem II.PS-II complex.reaction center complex.component *(CP43/PsbC)	component *(CP43/PsbC)	CP43/PsbC	17848.1	1.33706	1.12008	0.00611235	0.0160165	17848.1	0.254606	0.446402	0.160954	0.307436	17848.1	1.53766	0.92826	0.00521871	0.0115183	1.1.1.2.1.4	mercator4v8.0: component *(PsbC/CP43) of PS-II reaction center complex & original description: none	TRUE		2.52636	2.90324	1.19301	1.52636	1.90324	0.19301	1.71937	2.71937	1.44327	0.340423	++	additive
TRINITY_DN6227_c0_g1	Photosynthesis.photophosphorylation.photosystem II.PS-II complex.component *(PsbTn)	component *(PsbTn)	PsbTn	9411.9	-0.175317	0.0573948	0.00191384	0.0057534	9411.9	0.0400543	0.0574535	0.481291	0.650638	9411.9	-0.36498	0.0578338	2.07328e-10	1.3306e-09	1.1.1.2.10	mercator4v8.0: component *(PsbTn) of PS-II complex & original description: none	TRUE	only_NS_HS	-1.12921	-1.28786	1.02815	-0.129212	-0.287864	0.0281525	-0.10106	-1.10106	-0.138893	-0.00702219	+-	additive
TRINITY_DN39_c0_g1	Photosynthesis.photophosphorylation.photosystem II.PS-II complex.component *(PsbTn)	component *(PsbTn)	PsbTn	15874.5	0.124805	0.0894136	0.149168	0.237558	15874.5	0.10967	0.0898705	0.212409	0.375975	15874.5	-0.0689215	0.0906497	0.436431	0.530478	1.1.1.2.10	mercator4v8.0: component *(PsbTn) of PS-II complex & original description: none	TRUE		1.09036	-1.04893	1.07898	0.09036	-0.0489322	0.0789816	0.169342	1.16934	0.225697	0.0136874	++	additive
TRINITY_DN4904_c0_g1	Photosynthesis.photophosphorylation.photosystem II.PS-II complex.component *(PsbW)	component *(PsbW)	PsbW	40222.8	-0.152323	0.0726878	0.0285635	0.0600838	40222.8	0.127285	0.0728577	0.0880952	0.198248	40222.8	-0.225247	0.073407	0.00139355	0.00346034	1.1.1.2.11	mercator4v8.0: component *(PsbW) of PS-II complex & original description: none	TRUE	only_HS	-1.11136	-1.16898	1.09224	-0.111358	-0.168978	0.092236	-0.0191216	-1.01912	-0.0273262	-0.0193884	+-	additive
TRINITY_DN121_c0_g2	Photosynthesis.photophosphorylation.photosystem II.PS-II complex.component *(PsbX)	component *(PsbX)	PsbX	12968.3	-0.172744	0.0741668	0.0168885	0.0388065	12968.3	0.168368	0.0743788	0.0210974	0.065593	12968.3	-0.267408	0.0748646	0.000303038	0.00086264	1.1.1.2.12	mercator4v8.0: component *(PsbX) of PS-II complex & original description: none	TRUE	only_HS	-1.1272	-1.20364	1.12379	-0.1272	-0.203643	0.123786	-0.00341386	-1.00341	-0.00491678	-0.0290845	+-	additive
TRINITY_DN1647_c0_g1	Photosynthesis.photophosphorylation.photosystem II.PS-II complex.oxygen-evolving center (OEC) extrinsic components.component *(OEC33/PsbO)	component *(OEC33/PsbO)	OEC33/PsbO	32558	0.261519	0.0821343	0.00104151	0.00333312	32558	0.159751	0.0817787	0.0459138	0.11995	32558	0.152403	0.0822595	0.0609336	0.102702	1.1.1.2.2.1	mercator4v8.0: component *(PsbO/OEC33) of PS-II oxygen-evolving center & original description: none	TRUE	only_NS	1.19874	1.11142	1.11709	0.19874	0.11142	0.117094	0.315834	1.31583	0.395977	0.0417778	++	additive
TRINITY_DN1647_c0_g2	Photosynthesis.photophosphorylation.photosystem II.PS-II complex.oxygen-evolving center (OEC) extrinsic components.component *(OEC33/PsbO)	component *(OEC33/PsbO)	OEC33/PsbO	47748.6	0.255208	0.094346	0.00484392	0.0130347	47748.6	0.222006	0.0942477	0.0151051	0.0500674	47748.6	0.163641	0.0943308	0.102524	0.160626	1.1.1.2.2.1	mercator4v8.0: component *(PsbO/OEC33) of PS-II oxygen-evolving center & original description: none	TRUE		1.19351	1.12011	1.16635	0.193508	0.120111	0.166354	0.359862	1.35986	0.44346	0.0566577	++	additive
TRINITY_DN1290_c0_g1	Photosynthesis.photophosphorylation.photosystem II.PS-II complex.oxygen-evolving center (OEC) extrinsic components.component *(OEC23/PsbP)	component *(OEC23/PsbP)	OEC23/PsbP	78494	0.00601004	0.0680946	0.936074	0.957513	78494	0.169665	0.0686409	0.0121652	0.0420481	78494	-0.0792145	0.068859	0.244799	0.332825	1.1.1.2.2.2	mercator4v8.0: component *(PsbP) of PS-II oxygen-evolving center & original description: none	TRUE		1.00417	-1.05644	1.1248	0.00417453	-0.0564427	0.124797	0.128972	1.12897	0.175009	0.00101969	++	additive
TRINITY_DN365_c0_g1	Photosynthesis.photophosphorylation.photosystem II.PS-II complex.oxygen-evolving center (OEC) extrinsic components.component *(OEC16/PsbQ)	component *(OEC16/PsbQ)	OEC16/PsbQ	49828.1	-0.00589642	0.0667864	0.947902	0.965354	49828.1	0.0198222	0.0671148	0.772788	0.865003	49828.1	-0.296736	0.0677708	7.77034e-06	2.85465e-05	1.1.1.2.2.3	mercator4v8.0: component *(PsbQ) of PS-II oxygen-evolving center & original description: none	TRUE	only_HS	-1.0041	-1.22836	1.01383	-0.00409545	-0.228362	0.0138345	0.00973908	1.00974	0.0139826	-0.00011688	+-	additive
TRINITY_DN1360_c0_g1	Photosynthesis.photophosphorylation.photosystem II.PS-II complex.component *(PsbR)	component *(PsbR)	PsbR	60821.6	-0.414048	0.0797886	1.02459e-07	7.19302e-07	60821.6	0.093294	0.0785623	0.24305	0.414188	60821.6	-0.516012	0.0798736	3.11842e-11	2.1916e-10	1.1.1.2.8	mercator4v8.0: component *(PsbR) of PS-II complex & original description: none	TRUE	only_NS_HS	-1.33242	-1.43	1.0668	-0.332419	-0.429997	0.0668031	-0.265616	-1.26562	-0.33984	-0.0386282	+-	additive
TRINITY_DN30523_c0_g1	Photosynthesis.photophosphorylation.photosystem II.assembly.assembly factor *(LPA1)	assembly factor *(LPA1)	LPA1	718.732	-0.390574	0.0671813	2.87141e-09	2.51508e-08	718.732	0.056108	0.0662177	0.385305	0.564364	718.732	-0.304227	0.0666849	3.93955e-06	1.51315e-05	1.1.1.3.1	mercator4v8.0: protein involved in PS-II assembly *(LPA1) & original description: none	TRUE	only_NS_HS	-1.31091	-1.23476	1.03966	-0.310915	-0.234757	0.0396573	-0.271257	-1.27126	-0.346256	-0.0219143	+-	additive
TRINITY_DN5000_c0_g1	Photosynthesis.photophosphorylation.photosystem II.assembly.assembly factor *(Psb32)	assembly factor *(Psb32)	Psb32	9128.94	0.053594	0.0994672	0.553374	0.661561	9128.94	-0.00813307	0.100356	0.954087	0.975956	9128.94	0.0168737	0.101687	0.842161	0.88143	1.1.1.3.11	mercator4v8.0: protein involved in PS-II assembly *(Psb32) & original description: none	TRUE		1.03785	1.01176	-1.00565	0.0378471	0.0117646	-0.00565334	0.0321938	1.03219	0.0457139	-0.000435884	-+	additive
TRINITY_DN80_c0_g1	Photosynthesis.photophosphorylation.photosystem II.assembly.stabilizing factor *(Psb33)	stabilizing factor *(Psb33)	Psb33	6153.54	0.286929	0.0505119	9.12059e-09	7.46884e-08	6153.54	0.000414775	0.0508234	0.99583	0.998042	6153.54	0.241398	0.050566	1.64834e-06	6.66981e-06	1.1.1.3.12	mercator4v8.0: protein involved in PS-II assembly *(Psb33) & original description: none	TRUE	only_NS_HS	1.22004	1.18214	1.00029	0.220041	0.182138	0.000287541	0.220328	1.22033	0.287269	0.000119011	++	additive
TRINITY_DN8837_c0_g1	Photosynthesis.photophosphorylation.photosystem II.assembly.assembly factor *(PAM68)	assembly factor *(PAM68)	PAM68	2010.72	0.428738	0.0757086	6.53719e-09	5.44183e-08	2010.72	-0.241116	0.0765914	0.00129427	0.00644336	2010.72	0.0959693	0.0754574	0.199402	0.280699	1.1.1.3.13	mercator4v8.0: protein involved in PS-II assembly *(PAM68) & original description: none	TRUE	only_NS_HC	1.34606	1.06878	-1.18191	0.346056	0.0687833	-0.181906	0.164149	1.16415	0.219276	-0.103375	-+	additive
TRINITY_DN2951_c0_g1	Photosynthesis.photophosphorylation.photosystem II.assembly.assembly factor *(RBD1)	assembly factor *(RBD1)	RBD1	1178.5	0.413028	0.0696879	1.45023e-09	1.34308e-08	1178.5	-0.145539	0.0714189	0.039323	0.106318	1178.5	0.384456	0.069627	2.58943e-08	1.31798e-07	1.1.1.3.14	mercator4v8.0: protein involved in PS-II assembly *(RBD1) & original description: none	TRUE	only_NS_HS	1.33148	1.30537	-1.10614	0.331478	0.305368	-0.106144	0.225334	1.22533	0.293175	-0.0601118	-+	additive
TRINITY_DN5270_c0_g1	Photosynthesis.photophosphorylation.photosystem II.assembly.assembly factor *(TerC)	assembly factor *(TerC)	TerC	928.369	0.355635	0.0868668	2.17805e-05	0.000100572	928.369	0.493364	0.0879803	8.84541e-09	1.26228e-07	928.369	0.52083	0.0868397	9.95306e-10	5.92565e-09	1.1.1.3.15	mercator4v8.0: protein involved in PS-II assembly *(TerC) & original description: none	TRUE	NS_and_HC_and_HS	1.27955	1.43478	1.40772	0.279549	0.43478	0.407724	0.687273	1.68727	0.754693	0.175458	++	additive
TRINITY_DN6604_c0_g1	Photosynthesis.photophosphorylation.photosystem II.assembly.assembly factor *(LTO1)	assembly factor *(LTO1)	LTO1	1325.75	0.213558	0.0667946	0.00110755	0.0035238	1325.75	0.0938123	0.0678551	0.161537	0.30837	1325.75	0.228163	0.0670873	0.000615118	0.00164241	1.1.1.3.16	mercator4v8.0: protein involved in PS-II assembly *(LTO1) & original description: none	TRUE	only_NS_HS	1.15954	1.17134	1.06719	0.159544	0.171342	0.0671865	0.226731	1.22673	0.294819	0.0200344	++	additive
TRINITY_DN1598_c0_g1	Photosynthesis.photophosphorylation.photosystem II.assembly.psbA-translation activator *(HCF173)	psbA-translation activator *(HCF173)	HCF173	6453.64	-0.199979	0.0797571	0.00977049	0.0242015	6453.64	-0.0185589	0.0795502	0.809692	0.889173	6453.64	-0.286968	0.0804971	0.000301807	0.000859323	1.1.1.3.17	mercator4v8.0: protein involved in PS-II assembly *(HCF173) & original description: none	TRUE	only_HS	-1.14868	-1.22007	-1.01295	-0.148682	-0.220073	-0.0129471	-0.161629	-1.16163	-0.216149	0.00371139	--	additive
TRINITY_DN4181_c0_g1	Photosynthesis.photophosphorylation.photosystem II.assembly.assembly factor *(LPA2)	assembly factor *(LPA2)	LPA2	707.597	0.730105	0.0775427	8.89973e-22	2.86147e-20	707.597	-0.00991176	0.0797343	0.901158	0.944918	707.597	0.719104	0.0773465	5.54556e-21	7.87939e-20	1.1.1.3.2	mercator4v8.0: protein involved in PS-II assembly *(LPA2) & original description: none	TRUE	only_NS_HS	1.65876	1.64616	-1.00689	0.65876	0.64616	-0.00689396	0.651866	1.65187	0.724097	-0.00723663	-+	additive
TRINITY_DN1593_c0_g1	Photosynthesis.photophosphorylation.photosystem II.assembly.thioredoxin *(TRX-M)	thioredoxin *(TRX-M)	TRX-M	11694.9	0.0228975	0.0816655	0.775211	0.84319	11694.9	0.0230343	0.0822734	0.777491	0.868109	11694.9	-0.124336	0.0830604	0.128457	0.194957	1.1.1.3.20	mercator4v8.0: thioredoxin *(TRX-M) & original description: none	TRUE		1.016	-1.09001	1.01609	0.015998	-0.0900057	0.0160943	0.0320923	1.03209	0.045572	0.000527429	++	additive
TRINITY_DN1593_c0_g2	Photosynthesis.photophosphorylation.photosystem II.assembly.thioredoxin *(TRX-M)	thioredoxin *(TRX-M)	TRX-M	7799.27	0.0506055	0.0865148	0.546744	0.655551	7799.27	0.0473581	0.0872337	0.578602	0.725109	7799.27	-0.126274	0.0881231	0.145697	0.216313	1.1.1.3.20	mercator4v8.0: thioredoxin *(TRX-M) & original description: none	TRUE		1.0357	-1.09147	1.03337	0.0356995	-0.091471	0.0333708	0.0690704	1.06907	0.0963568	0.00239658	++	additive
TRINITY_DN1965_c0_g1	Photosynthesis.photophosphorylation.photosystem II.assembly.thioredoxin *(TRX-M)	thioredoxin *(TRX-M)	TRX-M	549.892	-0.208381	0.0727409	0.00339993	0.00955985	549.892	0.128155	0.0729618	0.0738434	0.172495	549.892	-0.455488	0.0746682	6.69849e-10	4.06947e-09	1.1.1.3.20	mercator4v8.0: thioredoxin *(TRX-M) & original description: none	TRUE	only_NS_HS	-1.15539	-1.37125	1.0929	-0.155391	-0.371247	0.0928954	-0.0624954	-1.0625	-0.0874566	-0.0267051	+-	additive
TRINITY_DN1943_c0_g1	Photosynthesis.photophosphorylation.photosystem II.assembly.thioredoxin *(TRX-M)	thioredoxin *(TRX-M)	TRX-M	643.419	0.0884356	0.06765	0.185075	0.283272	643.419	-0.0505381	0.0701325	0.461756	0.633855	643.419	0.0484099	0.0684508	0.473628	0.566018	1.1.1.3.20	mercator4v8.0: thioredoxin *(TRX-M) & original description: none	TRUE		1.06322	1.03412	-1.03565	0.0632166	0.0341245	-0.0356511	0.0275655	1.02757	0.0392304	-0.00446936	-+	additive
TRINITY_DN2102_c0_g1	Photosynthesis.photophosphorylation.photosystem II.assembly.LHCII-stabilizing factor *(SEP3)	LHCII-stabilizing factor *(SEP3)	SEP3	6804.93	0.283726	0.0630424	4.74928e-06	2.47606e-05	6804.93	0.0829195	0.0629861	0.181228	0.335249	6804.93	0.183332	0.0631037	0.00364281	0.00831208	1.1.1.3.21	mercator4v8.0: LHCII-stabilizing factor *(SEP3) & original description: none	TRUE	only_NS_HS	1.21733	1.1355	1.05916	0.217335	0.135503	0.0591592	0.276494	1.27649	0.352187	0.0235264	++	additive
TRINITY_DN7477_c0_g1	Photosynthesis.photophosphorylation.photosystem II.assembly.protein-folding catalyst *(FKBP20-2)	protein-folding catalyst *(FKBP20-2)	FKBP20-2	775.94	0.788171	0.084175	1.33255e-21	4.21203e-20	775.94	-0.201144	0.0871771	0.0175739	0.0566383	775.94	0.691305	0.0840447	8.41366e-17	9.31482e-16	1.1.1.3.22	mercator4v8.0: protein-folding catalyst *(FKBP20-2) & original description: none	TRUE	only_NS_HS	1.72688	1.61474	-1.14961	0.726884	0.614744	-0.14961	0.577274	1.57727	0.657433	-0.158536	-+	additive
TRINITY_DN122_c0_g1	Photosynthesis.photophosphorylation.photosystem II.assembly.assembly factor *(SLR1470)	assembly factor *(SLR1470)	SLR1470	795.795	0.404395	0.0627621	5.61679e-11	6.18698e-10	795.795	-0.269343	0.0664623	3.89004e-05	0.000291385	795.795	0.114101	0.0633569	0.0687475	0.113863	1.1.1.3.23	mercator4v8.0: protein involved in PS-II assembly *(SLR1470) & original description: none	TRUE	only_NS_HC	1.32353	1.0823	-1.20526	0.323534	0.0823007	-0.205259	0.118274	1.11827	0.161274	-0.108921	-+	additive
TRINITY_DN5520_c0_g1	Photosynthesis.photophosphorylation.photosystem II.assembly.assembly factor *(DEAP2)	assembly factor *(DEAP2)	DEAP2	1494.98	-0.0329087	0.0784743	0.665285	0.754021	1494.98	-0.119704	0.0800976	0.125904	0.256713	1494.98	-0.260175	0.0802012	0.00102234	0.00260888	1.1.1.3.24	mercator4v8.0: protein involved in PS-II assembly *(DEAP2) & original description: none	TRUE	only_HS	-1.02307	-1.19762	-1.08651	-0.0230727	-0.197624	-0.0865116	-0.109584	-1.10958	-0.150019	0.00393929	--	additive
TRINITY_DN5194_c0_g1	Photosynthesis.photophosphorylation.photosystem II.assembly.assembly factor *(TLP7-6)	assembly factor *(TLP7-6)	TLP7-6	2173.7	0.395386	0.0732879	3.32019e-08	2.51581e-07	2173.7	-0.492754	0.0753101	2.50805e-11	4.73598e-10	2173.7	-0.111366	0.0733344	0.122451	0.187261	1.1.1.3.25	mercator4v8.0: protein involved in PS-II assembly *(TLP7-6) & original description: none	TRUE	only_NS_HC	1.31529	-1.08025	-1.40713	0.315295	-0.0802503	-0.407128	-0.0918331	-1.09183	-0.126752	-0.194828	-+	additive
TRINITY_DN4124_c0_g1	Photosynthesis.photophosphorylation.photosystem II.assembly.assembly factor *(LPA3)	assembly factor *(LPA3)	LPA3	1458.97	-0.19262	0.061572	0.00141159	0.00438142	1458.97	-0.0202955	0.0620737	0.733751	0.841233	1458.97	-0.194587	0.0618637	0.0014804	0.00365796	1.1.1.3.3	mercator4v8.0: protein involved in PS-II assembly *(LPA3) & original description: none	TRUE	only_NS_HS	-1.14284	-1.1444	-1.01417	-0.142838	-0.144397	-0.0141672	-0.157005	-1.157	-0.210395	0.00390933	--	additive
TRINITY_DN4948_c1_g1	Photosynthesis.photophosphorylation.photosystem II.assembly.assembly factor *(HCF106)	assembly factor *(HCF106)	HCF106	1120.79	0.451557	0.0728369	2.35051e-10	2.40491e-09	1120.79	0.0205176	0.0737935	0.78106	0.870387	1120.79	0.44846	0.0726931	4.60411e-10	2.85677e-09	1.1.1.3.4	mercator4v8.0: protein involved in PS-II assembly *(HCF106) & original description: none	TRUE	only_NS_HS	1.36752	1.36458	1.01432	0.367516	0.364583	0.0143233	0.381839	1.38184	0.46659	0.00926488	++	additive
TRINITY_DN5963_c0_g1	Photosynthesis.photophosphorylation.photosystem II.assembly.assembly factor *(HCF136)	assembly factor *(HCF136)	HCF136	10007.5	0.409533	0.0589407	2.04298e-12	2.67345e-11	10007.5	0.144053	0.0587542	0.0139107	0.0467717	10007.5	0.439422	0.0588759	5.45424e-14	4.862e-13	1.1.1.3.5	mercator4v8.0: protein involved in PS-II assembly *(HCF136) & original description: none	TRUE	only_NS_HS	1.32826	1.35606	1.10501	0.328256	0.356061	0.105005	0.433261	1.43326	0.519302	0.0589945	++	additive
TRINITY_DN4468_c0_g1	Photosynthesis.photophosphorylation.photosystem II.assembly.HCF244-OHP assembly factor complex.scaffold component *(HCF244)	scaffold component *(HCF244)	HCF244	3643.91	-0.041702	0.075769	0.572819	0.679039	3643.91	0.0601157	0.0764946	0.42409	0.59909	3643.91	-0.0970828	0.0768507	0.197683	0.278518	1.1.1.3.7.1	mercator4v8.0: protein involved in PS-II assembly *(HCF244) & original description: none	TRUE		-1.02933	-1.06961	1.04255	-0.0293274	-0.0696085	0.0425494	0.013222	1.01322	0.0189503	-0.00250694	+-	additive
TRINITY_DN1473_c0_g1	Photosynthesis.photophosphorylation.photosystem II.assembly.HCF244-OHP assembly factor complex.component *(OHP1)	component *(OHP1)	OHP1	725.755	-0.0830274	0.105896	0.411065	0.52868	725.755	0.11966	0.107947	0.247488	0.41949	725.755	-0.157125	0.108797	0.139742	0.208977	1.1.1.3.7.2	mercator4v8.0: LHC-related protein *(OHP1) & original description: none	TRUE		-1.05924	-1.11506	1.08648	-0.0592384	-0.115063	0.0864789	0.0272405	1.02724	0.0387739	-0.00993506	+-	additive
TRINITY_DN1915_c0_g1	Photosynthesis.photophosphorylation.photosystem II.assembly.HCF244-OHP assembly factor complex.component *(OHP2)	component *(OHP2)	OHP2	2421.31	0.0466961	0.073249	0.516566	0.628408	2421.31	-0.058013	0.0743207	0.424801	0.599824	2421.31	-0.192114	0.0745023	0.00906968	0.0189594	1.1.1.3.7.3	mercator4v8.0: LHC-related protein *(OHP2) & original description: none	TRUE		1.0329	-1.14244	-1.04103	0.0328968	-0.142437	-0.041031	-0.00813423	-1.00813	-0.0116877	-0.00270898	-+	additive
TRINITY_DN9408_c0_g1	Photosynthesis.photophosphorylation.photosystem II.assembly.regulatory protein *(LPA19)	regulatory protein *(LPA19)	LPA19	215.31	0.117942	0.137672	0.350479	0.46857	215.31	0.190176	0.143123	0.152312	0.295308	215.31	0.292997	0.143419	0.0333754	0.0605673	1.1.1.3.8	mercator4v8.0: regulatory protein *(LPA19) involved in photosystem-II assembly & original description: none	TRUE		1.08519	1.22518	1.1409	0.0851856	0.225183	0.140903	0.226089	1.22609	0.294063	0.0224297	++	additive
TRINITY_DN11558_c0_g1	Photosynthesis.photophosphorylation.photosystem II.assembly.regulatory protein *(Psb28)	regulatory protein *(Psb28)	Psb28	3619.01	0.665842	0.0809512	4.41138e-17	9.25117e-16	3619.01	0.251101	0.0804358	0.00141685	0.0069755	3619.01	0.64563	0.080657	5.36835e-16	5.57542e-15	1.1.1.3.9	mercator4v8.0: protein involved in PS-II assembly *(Psb28) & original description: none	TRUE	NS_and_HC_and_HS	1.58649	1.56442	1.19012	0.586494	0.564422	0.190115	0.776609	1.77661	0.829126	0.167194	++	additive
TRINITY_DN1968_c0_g1	Photosynthesis.photophosphorylation.photosystem II.repair and reassembly cycle.protease *(FtsH1/5)	protease *(FtsH1/5)	FtsH1/5	27853.2	0.367478	0.0835778	5.72954e-06	2.93911e-05	27853.2	0.276722	0.0831625	0.000648192	0.00353279	27853.2	0.584038	0.0838485	1.65656e-12	1.30589e-11	1.1.1.4.1	mercator4v8.0: protease *(FtsH1/5) & original description: none	TRUE	NS_and_HC_and_HS	1.2901	1.49904	1.21144	0.290096	0.499039	0.211439	0.501535	1.50154	0.586438	0.101689	++	additive
TRINITY_DN956_c0_g2	Photosynthesis.photophosphorylation.photosystem II.repair and reassembly cycle.protease *(FtsH2/8)	protease *(FtsH2/8)	FtsH2/8	46480.9	0.266047	0.0837103	0.00133876	0.00417814	46480.9	0.0725483	0.0828862	0.408428	0.584269	46480.9	0.319356	0.0841211	0.000207412	0.000605848	1.1.1.4.2	mercator4v8.0: protease *(FtsH2/8) & original description: none	TRUE	only_NS_HS	1.20251	1.24777	1.05157	0.202508	0.247773	0.0515725	0.254081	1.25408	0.32663	0.0193013	++	additive
TRINITY_DN6354_c0_g1	Photosynthesis.photophosphorylation.photosystem II.repair and reassembly cycle.stabilizing factor *(ELIP)	stabilizing factor *(ELIP)	ELIP	2944.62	1.57155	0.108278	7.79491e-49	1.15914e-46	2944.62	0.247369	0.107134	0.0161303	0.05281	2944.62	1.84338	0.108015	2.5108e-66	1.61854e-64	1.1.1.4.3	mercator4v8.0: LHC-related protein *(ELIP) & original description: none	TRUE	only_NS_HS	2.97225	3.5885	1.18704	1.97225	2.5885	0.187041	2.15929	3.15929	1.6596	0.388754	++	additive
TRINITY_DN14373_c0_g2	Photosynthesis.photophosphorylation.photosystem II.repair and reassembly cycle.stabilizing factor *(ELIP)	stabilizing factor *(ELIP)	ELIP	573.878	-0.067304	0.156897	0.616238	0.715563	573.878	-0.406948	0.173619	0.00903964	0.0329414	573.878	-0.0313654	0.165652	0.833942	0.874997	1.1.1.4.3	mercator4v8.0: LHC-related protein *(ELIP) & original description: none	TRUE		-1.04776	-1.02198	-1.32588	-0.0477568	-0.0219789	-0.325878	-0.373635	-1.37364	-0.457999	0.0273892	--	additive
TRINITY_DN4612_c0_g2	Photosynthesis.photophosphorylation.photosystem II.repair and reassembly cycle.repair factor *(PPL1)	repair factor *(PPL1)	PPL1	2310.9	0.100752	0.0815324	0.20443	0.30734	2310.9	0.148564	0.0825634	0.0658798	0.158068	2310.9	0.072747	0.0826095	0.374119	0.469343	1.1.1.4.4	mercator4v8.0: protein involved in PS-II repair *(PPL1) & original description: none	TRUE		1.07233	1.05172	1.10847	0.0723323	0.0517173	0.108465	0.180798	1.1808	0.239762	0.0149681	++	additive
TRINITY_DN4783_c0_g1	Photosynthesis.photophosphorylation.photosystem II.repair and reassembly cycle.photoprotective factor *(MPH1)	photoprotective factor *(MPH1)	MPH1	2652.9	0.954771	0.0796826	5.90997e-34	4.32055e-32	2652.9	0.188902	0.0795221	0.0153017	0.0506676	2652.9	0.906654	0.079535	1.16437e-30	2.56946e-29	1.1.1.4.5	mercator4v8.0: protein involved in photoprotection *(MPH1) & original description: none	TRUE	only_NS_HS	1.93827	1.87469	1.1399	0.938273	0.874692	0.139896	1.07817	2.07817	1.05531	0.180358	++	additive
TRINITY_DN1713_c0_g1	Photosynthesis.photophosphorylation.photosystem II.repair and reassembly cycle.assembly factor *(HHL1)	assembly factor *(HHL1)	HHL1	2270.27	0.599181	0.0705391	5.6066e-18	1.26715e-16	2270.27	0.160372	0.0706829	0.0193021	0.0610853	2270.27	0.554383	0.0703379	1.46256e-15	1.46885e-14	1.1.1.4.6	mercator4v8.0: protein involved in PS-II assembly *(HHL1) & original description: none	TRUE	only_NS_HS	1.51486	1.46854	1.11758	0.514856	0.46854	0.117575	0.632431	1.63243	0.707022	0.0960918	++	additive
TRINITY_DN425_c0_g2	Photosynthesis.photophosphorylation.photosystem II.repair and reassembly cycle.assembly factor *(MET1)	assembly factor *(MET1)	MET1	4160.78	0.5244	0.0804001	2.53563e-11	2.92346e-10	4160.78	-0.105894	0.0795865	0.170062	0.320252	4160.78	0.351691	0.0799365	8.99447e-06	3.27404e-05	1.1.1.4.7	mercator4v8.0: protein involved in PS-II assembly *(MET1) & original description: none	TRUE	only_NS_HS	1.43834	1.27606	-1.07616	0.438336	0.276056	-0.0761609	0.362175	1.36217	0.445912	-0.0555307	-+	additive
TRINITY_DN2298_c0_g1	Photosynthesis.photophosphorylation.photosystem II.repair and reassembly cycle.assembly factor *(CYP38)	assembly factor *(CYP38)	CYP38	5864.16	0.291826	0.0820659	0.00027849	0.00101911	5864.16	0.117305	0.0815751	0.151228	0.293834	5864.16	0.288059	0.0822336	0.000427509	0.00118556	1.1.1.4.8	mercator4v8.0: protein involved in PS-II assembly *(CYP38) & original description: none	TRUE	only_NS_HS	1.22419	1.221	1.08471	0.224188	0.220996	0.0847068	0.308895	1.3089	0.38835	0.0342326	++	additive
TRINITY_DN3482_c0_g2	Photosynthesis.photophosphorylation.photosystem II.repair and reassembly cycle.assembly factor *(LQY1)	assembly factor *(LQY1)	LQY1	1129.38	0.187714	0.0777575	0.012935	0.0308039	1129.38	0.168881	0.0789044	0.0283538	0.0827471	1129.38	0.250856	0.0783412	0.00121292	0.0030506	1.1.1.4.9	mercator4v8.0: protein involved in PS-II assembly *(LQY1) & original description: none	TRUE	only_HS	1.13896	1.18991	1.12419	0.138958	0.189913	0.124186	0.263144	1.26314	0.337019	0.0317013	++	additive
TRINITY_DN994_c0_g1	Photosynthesis.photophosphorylation.photosystem II.photosynthetic acclimation.regulatory protein modification.protein kinase *(STN7)	protein kinase *(STN7)	STN7	5023.52	0.0471003	0.100097	0.623977	0.72164	5023.52	-0.0669894	0.101282	0.492687	0.660901	5023.52	-0.011955	0.102423	0.904212	0.92775	1.1.1.5.1.1	mercator4v8.0: photosynthetic acclimation STN7 kinase & original description: none	TRUE		1.03319	-1.00832	-1.04753	0.0331862	-0.00832098	-0.0475284	-0.0143422	-1.01434	-0.0205445	-0.00315522	-+	additive
TRINITY_DN3822_c0_g1	Photosynthesis.photophosphorylation.photosystem II.photosynthetic acclimation.regulatory protein modification.protein kinase *(STN8)	protein kinase *(STN8)	STN8	3531.2	0.344953	0.0807914	1.09361e-05	5.31613e-05	3531.2	0.235724	0.0806999	0.00281307	0.0124418	3531.2	0.46469	0.0809323	6.08348e-09	3.30188e-08	1.1.1.5.1.2	mercator4v8.0: photosynthetic acclimation STN8 kinase & original description: none	TRUE	only_NS_HS	1.27011	1.38002	1.1775	0.27011	0.380021	0.177498	0.447608	1.44761	0.53367	0.0813139	++	additive
TRINITY_DN6793_c0_g1	Photosynthesis.photophosphorylation.photosystem II.photosynthetic acclimation.regulatory protein modification.protein phosphatase *(PPH1/TAP38)	protein phosphatase *(PPH1/TAP38)	PPH1/TAP38	3394.5	-0.0436762	0.092484	0.62108	0.7196	3394.5	-0.0509115	0.0934954	0.574758	0.722366	3394.5	-0.135969	0.0944955	0.142968	0.212938	1.1.1.5.1.3	mercator4v8.0: protein phosphatase *(PPH1/TAP38) & original description: none	TRUE		-1.03074	-1.09883	-1.03592	-0.0307369	-0.0988303	-0.0359192	-0.0666561	-1.06666	-0.0930952	0.00222362	--	additive
TRINITY_DN22063_c0_g1	Photosynthesis.photophosphorylation.photosystem II.photosynthetic acclimation.regulatory protein modification.protein phosphatase *(PBCP)	protein phosphatase *(PBCP)	PBCP	1910.55	-0.00875586	0.0740754	0.906306	0.938582	1910.55	0.256603	0.0754074	0.000510688	0.00285714	1910.55	-0.00915481	0.0750503	0.899185	0.923678	1.1.1.5.1.4	mercator4v8.0: protein phosphatase *(PBCP) & original description: none	TRUE	only_HC	-1.00609	-1.00637	1.19466	-0.00608755	-0.0063658	0.194662	0.188575	1.18857	0.249233	-0.00224678	+-	additive
TRINITY_DN8469_c0_g1	Photosynthesis.photophosphorylation.photosystem II.photosynthetic acclimation.regulatory protein modification.lysine acetyltransferase *(NSI)	lysine acetyltransferase *(NSI)	NSI	742.614	-0.0799123	0.0699621	0.240739	0.349695	742.614	-0.118263	0.071864	0.0940498	0.207474	742.614	-0.0798583	0.0707045	0.255604	0.34497	1.1.1.5.1.5	mercator4v8.0: lysine acetyltransferase *(NSI) & original description: none	TRUE		-1.05695	-1.05691	-1.08543	-0.0569538	-0.0569143	-0.0854269	-0.142381	-1.14238	-0.192043	0.00945063	--	additive
TRINITY_DN295_c0_g1	Photosynthesis.photophosphorylation.photosystem II.photosynthetic acclimation.non-photochemical quenching (NPQ).qE/qZ-type quenching.pH-sensor protein *(PsbS)	pH-sensor protein *(PsbS)	PsbS	26417.3	0.447242	0.100862	2.89295e-06	1.56564e-05	26417.3	0.200815	0.0990073	0.0332657	0.093596	26417.3	0.556839	0.100817	1.58886e-08	8.28357e-08	1.1.1.5.2.1.1	mercator4v8.0: non-photochemical quenching PsbS protein & original description: none	TRUE	only_NS_HS	1.36343	1.47104	1.14935	0.363431	0.471043	0.149348	0.512779	1.51278	0.597201	0.0898129	++	additive
TRINITY_DN7284_c0_g1	Photosynthesis.photophosphorylation.photosystem II.photosynthetic acclimation.non-photochemical quenching (NPQ).qE/qZ-type quenching.xanthophyll cycle.violaxanthin de-epoxidase *(VDE)	violaxanthin de-epoxidase *(VDE)	VDE	1905.79	0.73568	0.0706298	2.6805e-26	1.21374e-24	1905.79	-0.0642866	0.0713698	0.363008	0.542914	1905.79	0.728616	0.0705048	2.03553e-25	3.69445e-24	1.1.1.5.2.1.2.1	mercator4v8.0: violaxanthin de-epoxidase *(VDE) & original description: none	TRUE	only_NS_HS	1.66518	1.65705	-1.04557	0.665183	0.657048	-0.0455678	0.619615	1.61961	0.695651	-0.0472944	-+	additive
TRINITY_DN680_c0_g1	Photosynthesis.photophosphorylation.photosystem II.photosynthetic acclimation.non-photochemical quenching (NPQ).qE/qZ-type quenching.regulatory protein *(FLAP1)	regulatory protein *(FLAP1)	FLAP1	3497.21	0.365965	0.077051	1.06861e-06	6.25955e-06	3497.21	0.210164	0.0769121	0.00530393	0.021219	3497.21	0.297647	0.0769333	9.18951e-05	0.000285706	1.1.1.5.2.1.4	mercator4v8.0: regulatory protein *(FLAP1) of non-photochemical quenching & original description: none	TRUE	only_NS_HS	1.28874	1.22914	1.15682	0.288744	0.229138	0.15682	0.445564	1.44556	0.531632	0.0769128	++	additive
TRINITY_DN8668_c0_g1	Photosynthesis.photophosphorylation.photosystem II.photosynthetic acclimation.non-photochemical quenching (NPQ).qE/qZ-type quenching.regulatory protein *(DLDG1)	regulatory protein *(DLDG1)	DLDG1	1375.85	0.0672177	0.0681998	0.314145	0.431297	1375.85	0.267155	0.069455	9.22086e-05	0.000628656	1375.85	0.2051	0.0687766	0.00266119	0.00626223	1.1.1.5.2.1.5	mercator4v8.0: regulatory protein *(DLDG1) of proton homeostasis & original description: none	TRUE	only_HC_HS	1.04769	1.15277	1.20343	0.0476942	0.152766	0.203432	0.251126	1.25113	0.323227	0.0179575	++	additive
TRINITY_DN3386_c0_g1	Photosynthesis.photophosphorylation.photosystem II.photosynthetic acclimation.non-photochemical quenching (NPQ).qE/qZ-type quenching.regulatory protein *(YCF10)	regulatory protein *(YCF10)	YCF10	19154.8	0.407429	0.628736	0.0377692	0.0758863	19154.8	0.243103	0.430419	0.152067	0.294979	19154.8	0.908751	0.819977	0.0273052	0.0505541	1.1.1.5.2.1.6	mercator4v8.0: regulatory protein *(YCF10) of non-photochemical quenching & original description: none	TRUE		1.32632	1.87742	1.18354	0.326321	0.877419	0.183535	0.509856	1.50986	0.594411	0.0990472	++	additive
TRINITY_DN26705_c0_g1	Photosynthesis.photophosphorylation.photosystem II.photosynthetic acclimation.non-photochemical quenching (NPQ).qE/qZ-type quenching.regulatory protein *(NPQ6)	regulatory protein *(NPQ6)	NPQ6	327.017	-0.0212399	0.115738	0.843462	0.89519	327.017	0.409993	0.121486	0.000385143	0.00224099	327.017	0.249412	0.119253	0.0314289	0.0574411	1.1.1.5.2.1.7	mercator4v8.0: regulatory protein *(NPQ6) of non-photochemical quenching & original description: none	TRUE	only_HC	-1.01483	1.18872	1.32868	-0.0148313	0.188723	0.328679	0.313848	1.31385	0.393798	-0.0087082	+-	additive
TRINITY_DN9116_c0_g1	Photosynthesis.photophosphorylation.photosystem II.photosynthetic acclimation.non-photochemical quenching (NPQ).qE/qZ-type quenching.regulatory protein *(NPQ7)	regulatory protein *(NPQ7)	NPQ7	298.013	0.0989122	0.115822	0.36649	0.484825	298.013	-0.0142594	0.11953	0.900332	0.94458	298.013	0.0437792	0.119145	0.706972	0.772498	1.1.1.5.2.1.8	mercator4v8.0: regulatory protein *(NPQ7) of non-photochemical quenching & original description: none	TRUE		1.07097	1.03081	-1.00993	0.0709656	0.0308106	-0.0099329	0.0610327	1.06103	0.0854691	-0.00141043	-+	additive
TRINITY_DN743_c0_g1	Photosynthesis.photophosphorylation.photosystem II.photosynthetic acclimation.non-photochemical quenching (NPQ).qH-type antenna quenching.regulatory protein *(LCNP)	regulatory protein *(LCNP)	LCNP	1557.14	0.235389	0.0819358	0.00308601	0.00875618	1557.14	-0.0189523	0.0824392	0.812516	0.890874	1557.14	0.0431827	0.082362	0.597526	0.679165	1.1.1.5.2.2.1	mercator4v8.0: regulatory protein lipocalin *(LCNP) of non-photochemical quenching & original description: none	TRUE	only_NS	1.17722	1.03038	-1.01322	0.177224	0.0303844	-0.0132234	0.164001	1.164	0.219092	-0.00446116	-+	additive
TRINITY_DN7249_c0_g1	Photosynthesis.photophosphorylation.photosystem II.photosynthetic acclimation.non-photochemical quenching (NPQ).qH-type antenna quenching.regulatory protein *(SOQ1)	regulatory protein *(SOQ1)	SOQ1	2937.56	0.642283	0.0867319	3.08713e-14	4.92661e-13	2937.56	0.221132	0.0859291	0.00825835	0.0306926	2937.56	0.743426	0.0864024	2.57025e-18	3.12586e-17	1.1.1.5.2.2.2	mercator4v8.0: regulatory protein *(SOQ1) of non-photochemical quenching & original description: none	TRUE	only_NS_HS	1.5608	1.67415	1.16565	0.560797	0.674147	0.165648	0.726445	1.72644	0.787804	0.14203	++	additive
TRINITY_DN6079_c0_g1	Photosynthesis.photophosphorylation.photosystem II.photosynthetic acclimation.non-photochemical quenching (NPQ).qH-type antenna quenching.regulatory protein *(ROQH1)	regulatory protein *(ROQH1)	ROQH1	1331.93	0.271961	0.0737021	0.000157235	0.00060446	1331.93	0.0760138	0.0745169	0.299147	0.47635	1331.93	0.202424	0.0739169	0.00567165	0.0124279	1.1.1.5.2.2.3	mercator4v8.0: regulatory protein *(ROQH1) of non-photochemical quenching & original description: none	TRUE	only_NS	1.20745	1.15063	1.0541	0.207448	0.15063	0.0541015	0.26155	1.26155	0.335197	0.0206728	++	additive
TRINITY_DN648_c0_g1	Photosynthesis.photophosphorylation.photosystem II.photosynthetic acclimation.thylakoid grana stacking.regulatory factor *(RIQ1/2)	regulatory factor *(RIQ1/2)	RIQ1/2	3032.71	0.535347	0.0883357	4.29666e-10	4.279e-09	3032.71	0.312036	0.0878659	0.000263693	0.00160497	3032.71	0.586279	0.0880182	1.36722e-11	9.92315e-11	1.1.1.5.3.1	mercator4v8.0: regulatory factor *(RIQ1/2) of thylakoid grana stacking & original description: none	TRUE	NS_and_HC_and_HS	1.44929	1.50137	1.24146	0.449291	0.50137	0.241458	0.690749	1.69075	0.757663	0.167048	++	additive
TRINITY_DN119_c0_g1	Photosynthesis.photophosphorylation.photosystem II.photosynthetic acclimation.thylakoid grana stacking.regulatory factor *(CURT1)	regulatory factor *(CURT1)	CURT1	7494.5	0.118101	0.0970894	0.207693	0.31104	7494.5	-0.295515	0.0993274	0.00193332	0.00910072	7494.5	-0.108781	0.0988144	0.255536	0.344915	1.1.1.5.3.2	mercator4v8.0: regulatory factor *(CURT1) of thylakoid grana stacking & original description: none	TRUE	only_HC	1.08531	-1.07832	-1.22732	0.0853055	-0.0783164	-0.227323	-0.142017	-1.14202	-0.191584	-0.0349006	-+	additive
TRINITY_DN5196_c0_g1	Photosynthesis.photophosphorylation.photosystem II.photosynthetic acclimation.thylakoid grana stacking.regulatory factor *(CURT1)	regulatory factor *(CURT1)	CURT1	3513.21	-0.134271	0.0696649	0.0485081	0.0938325	3513.21	0.031061	0.0699762	0.654002	0.785234	3513.21	-0.419157	0.0707795	2.1551e-09	1.23963e-08	1.1.1.5.3.2	mercator4v8.0: regulatory factor *(CURT1) of thylakoid grana stacking & original description: none	TRUE	only_HS	-1.09754	-1.33715	1.02176	-0.0975382	-0.337146	0.0217633	-0.0757749	-1.07577	-0.105376	-0.0041706	+-	additive
TRINITY_DN57526_c0_g1	Photosynthesis.photophosphorylation.photosystem II.photosynthetic acclimation.thylakoid grana stacking.regulatory factor *(CURT1)	regulatory factor *(CURT1)	CURT1	1139.63	0.367145	0.0767187	8.95623e-07	5.30802e-06	1139.63	0.0380618	0.077431	0.60876	0.749338	1139.63	0.319808	0.076706	2.52721e-05	8.58544e-05	1.1.1.5.3.2	mercator4v8.0: regulatory factor *(CURT1) of thylakoid grana stacking & original description: none	TRUE	only_NS_HS	1.2898	1.24816	1.02673	0.289798	0.248164	0.0267335	0.316532	1.31653	0.396742	0.0139742	++	additive
TRINITY_DN3027_c1_g1	Photosynthesis.photophosphorylation.photosystem II.photosynthetic acclimation.acclimation factor activities.acclimation factor *(MPH2)	acclimation factor *(MPH2)	MPH2	2848.4	1.09718	0.0869142	1.958e-37	1.75496e-35	2848.4	0.445928	0.0871724	1.22904e-07	1.47688e-06	2848.4	1.13292	0.0867448	1.27468e-39	4.04864e-38	1.1.1.5.4.1	mercator4v8.0: photosynthetic acclimation MPH2 acclimation factor & original description: none	TRUE	NS_and_HC_and_HS	2.13936	2.19303	1.36219	1.13936	1.19303	0.36219	1.50155	2.50155	1.32282	0.489263	++	additive
TRINITY_DN1337_c0_g1	Photosynthesis.photophosphorylation.photosystem II.photosynthetic acclimation.acclimation factor activities.acclimation factor *(APE)	acclimation factor *(APE)	APE	2292.83	0.540052	0.0736748	7.52093e-14	1.14707e-12	2292.83	0.0910844	0.0736082	0.208753	0.371316	2292.83	0.5537	0.0734693	2.75473e-14	2.49989e-13	1.1.1.5.4.2	mercator4v8.0: photosynthetic acclimation APE acclimation factor & original description: none	TRUE	only_NS_HS	1.45402	1.46785	1.06517	0.454025	0.467845	0.0651705	0.519195	1.5192	0.603307	0.0491903	++	additive
TRINITY_DN1113_c0_g2	Photosynthesis.photophosphorylation.photosystem II.photosynthetic acclimation.acclimation factor activities.light-responsive regulatory protein *(SEP1)	light-responsive regulatory protein *(SEP1)	SEP1	4361.15	-0.0355392	0.0741563	0.622731	0.720582	4361.15	0.123885	0.0748965	0.0921167	0.20445	4361.15	-0.0581021	0.0751274	0.433854	0.528083	1.1.1.5.4.3	mercator4v8.0: light-responsive regulatory protein *(SEP1) involved in photosynthetic acclimation & original description: none	TRUE		-1.02494	-1.0411	1.08966	-0.0249398	-0.0410953	0.089665	0.0647252	1.06473	0.0904811	-0.00440276	+-	additive
TRINITY_DN8788_c0_g1	Photosynthesis.photophosphorylation.photosystem II.photosynthetic acclimation.acclimation factor activities.light-responsive regulatory protein *(SEP2)	light-responsive regulatory protein *(SEP2)	SEP2	1176.49	-0.545075	0.109329	1.76332e-07	1.19559e-06	1176.49	-0.581911	0.110283	3.9515e-08	5.11974e-07	1176.49	-1.24917	0.110594	2.23153e-30	4.90787e-29	1.1.1.5.4.4	mercator4v8.0: light-responsive regulatory protein *(SEP2) involved in photosynthetic acclimation & original description: none	TRUE	NS_and_HC_and_HS	-1.4591	-2.37704	-1.49683	-0.459096	-1.37704	-0.496831	-0.955927	-1.95593	-0.967853	0.317185	--	additive
TRINITY_DN873_c0_g1	Photosynthesis.photophosphorylation.photosystem II.photosynthetic acclimation.acclimation factor activities.light-responsive regulatory protein *(SEP4)	light-responsive regulatory protein *(SEP4)	SEP4	62.039	0.127342	0.17213	0.395524	0.514112	62.039	-0.0945784	0.18113	0.557156	0.709909	62.039	0.0206208	0.182526	0.90526	0.928645	1.1.1.5.4.5	mercator4v8.0: light-responsive regulatory protein *(SEP4) involved in photosynthetic acclimation & original description: none	TRUE		1.09228	1.0144	-1.06775	0.0922791	0.0143959	-0.0677533	0.0245258	1.02453	0.0349563	-0.0120438	-+	additive
TRINITY_DN23767_c2_g1	Photosynthesis.photophosphorylation.photosystem II.photosynthetic acclimation.acclimation factor activities.light-responsive regulatory protein *(SEP5)	light-responsive regulatory protein *(SEP5)	SEP5	306.981	0.465329	0.147969	0.000609493	0.00207164	306.981	0.425072	0.149135	0.00202988	0.00947267	306.981	0.670872	0.147326	2.13787e-06	8.49821e-06	1.1.1.5.4.6	mercator4v8.0: light-responsive regulatory protein *(SEP5) involved in photosynthetic acclimation & original description: none	TRUE	NS_and_HC_and_HS	1.38063	1.59204	1.34264	0.380632	0.592035	0.34264	0.723272	1.72327	0.78515	0.197798	++	additive
TRINITY_DN23767_c2_g2	Photosynthesis.photophosphorylation.photosystem II.photosynthetic acclimation.acclimation factor activities.light-responsive regulatory protein *(SEP5)	light-responsive regulatory protein *(SEP5)	SEP5	378.042	0.353107	0.146614	0.0081549	0.0205894	378.042	0.373026	0.148085	0.00660043	0.0255467	378.042	0.586661	0.148057	3.62462e-05	0.00012005	1.1.1.5.4.6	mercator4v8.0: light-responsive regulatory protein *(SEP5) involved in photosynthetic acclimation & original description: none	TRUE	only_HS	1.27731	1.50177	1.29507	0.277309	0.501767	0.295066	0.572375	1.57237	0.652945	0.131718	++	additive
TRINITY_DN427_c0_g1	Photosynthesis.photophosphorylation.photosystem II.photosynthetic acclimation.plastoquinone redox state signalling.regulatory kinase *(CSK)	regulatory kinase *(CSK)	CSK	1445.16	0.113396	0.0910436	0.197842	0.299094	1445.16	-0.0986045	0.0926303	0.270131	0.445598	1445.16	-0.0308114	0.0925587	0.732021	0.792327	1.1.1.5.5.1	mercator4v8.0: regulatory kinase *(CSK) involved in plastoquinone redox state signalling & original description: none	TRUE		1.08177	-1.02159	-1.07074	0.0817714	-0.0215865	-0.0707372	0.0110342	1.01103	0.0158318	-0.0111813	-+	additive
TRINITY_DN3386_c0_g1	Photosynthesis.photophosphorylation.cytochrome b6/f complex.apocytochrome f component *(PetA)	apocytochrome f component *(PetA)	PetA	19154.8	0.407429	0.628736	0.0377692	0.0758863	19154.8	0.243103	0.430419	0.152067	0.294979	19154.8	0.908751	0.819977	0.0273052	0.0505541	1.1.2.1	mercator4v8.0: apocytochrome f component *(PetA) of cytochrome b6/f complex & original description: none	TRUE		1.32632	1.87742	1.18354	0.326321	0.877419	0.183535	0.509856	1.50986	0.594411	0.0990472	++	additive
TRINITY_DN1446_c0_g1	Photosynthesis.photophosphorylation.cytochrome b6/f complex.Rieske iron-sulfur component *(PetC)	Rieske iron-sulfur component *(PetC)	PetC	35591.3	-0.109011	0.0748988	0.134424	0.218251	35591.3	0.211341	0.0755384	0.0043747	0.0179853	35591.3	-0.113189	0.0757058	0.129719	0.196448	1.1.2.3	mercator4v8.0: Rieske iron-sulfur component *(PetC) of cytochrome b6/f complex & original description: none	TRUE		-1.07849	-1.08162	1.15776	-0.0784888	-0.0816165	0.157763	0.0792746	1.07927	0.110062	-0.0230385	+-	additive
TRINITY_DN5151_c0_g1	Photosynthesis.photophosphorylation.cytochrome b6/f complex.component *(PetD/IV)	component *(PetD/IV)	PetD/IV	59185.6	0.342696	0.467265	0.0950716	0.164412	59185.6	0.494779	0.572045	0.0559825	0.139967	59185.6	0.614459	0.565699	0.0739483	0.121097	1.1.2.4	mercator4v8.0: component *(PetD/IV) of cytochrome b6/f complex & original description: none	TRUE		1.26812	1.53098	1.40911	0.268124	0.530983	0.409105	0.67723	1.67723	0.74608	0.169559	++	additive
TRINITY_DN12942_c0_g1	Photosynthesis.photophosphorylation.cytochrome b6/f complex.component *(PetM/VII)	component *(PetM/VII)	PetM/VII	10141.8	0.127752	0.0833113	0.114324	0.191432	10141.8	0.126065	0.0837858	0.12404	0.254248	10141.8	0.0565335	0.0842746	0.497519	0.587858	1.1.2.7	mercator4v8.0: component *(PetM/VII) of cytochrome b6/f complex & original description: none	TRUE		1.09259	1.03996	1.09131	0.09259	0.039964	0.0913132	0.183903	1.1839	0.243551	0.0161051	++	additive
TRINITY_DN722_c0_g1	Photosynthesis.photophosphorylation.cytochrome b6/f complex.assembly.CCB cytochrome b6 maturation system (system IV).assembly factor *(CCB1)	assembly factor *(CCB1)	CCB1	2552.47	-0.409853	0.0818717	2.49505e-07	1.64236e-06	2552.47	0.189308	0.0808526	0.016512	0.0538306	2552.47	-0.522512	0.0819963	1.0565e-10	6.97545e-10	1.1.2.9.1.1	mercator4v8.0: assembly factor CCB1 of CCB cytochrome b6 maturation system (system IV) & original description: none	TRUE	only_NS_HS	-1.32855	-1.43645	1.14022	-0.32855	-0.436454	0.140216	-0.188334	-1.18833	-0.24894	-0.0775882	+-	additive
TRINITY_DN1569_c0_g1	Photosynthesis.photophosphorylation.cytochrome b6/f complex.assembly.CCB cytochrome b6 maturation system (system IV).assembly factor *(CCB2)	assembly factor *(CCB2)	CCB2	1696.06	0.246742	0.081575	0.00183569	0.00553753	1696.06	0.392027	0.0827723	1.24227e-06	1.28508e-05	1696.06	0.312458	0.0820031	0.000113514	0.000346501	1.1.2.9.1.2	mercator4v8.0: assembly factor CCB2 of CCB cytochrome b6 maturation system (system IV) & original description: none	TRUE	NS_and_HC_and_HS	1.18652	1.24182	1.31224	0.186525	0.241821	0.312236	0.49876	1.49876	0.58377	0.0967295	++	additive
TRINITY_DN3916_c0_g1	Photosynthesis.photophosphorylation.cytochrome b6/f complex.assembly.CCB cytochrome b6 maturation system (system IV).assembly factor *(CCB3)	assembly factor *(CCB3)	CCB3	711.739	-0.0325117	0.100052	0.732237	0.809405	711.739	-0.0046581	0.102032	0.959626	0.978621	711.739	-0.19804	0.103163	0.049734	0.0861753	1.1.2.9.1.3	mercator4v8.0: assembly factor CCB3 of CCB cytochrome b6 maturation system (system IV) & original description: none	TRUE		-1.02279	-1.14714	-1.00323	-0.0227913	-0.147139	-0.00323396	-0.0260252	-1.02603	-0.0370662	0.000151443	--	additive
TRINITY_DN15021_c0_g1	Photosynthesis.photophosphorylation.cytochrome b6/f complex.assembly.CCB cytochrome b6 maturation system (system IV).assembly factor *(CCB4)	assembly factor *(CCB4)	CCB4	203.528	-0.291738	0.124899	0.0119666	0.0288654	203.528	0.231215	0.122917	0.0475617	0.123246	203.528	0.016161	0.122022	0.891912	0.918786	1.1.2.9.1.4	mercator4v8.0: assembly factor CCB4 of CCB cytochrome b6 maturation system (system IV) & original description: none	TRUE		-1.22411	1.01126	1.17382	-0.224114	0.0112649	0.173823	-0.0502908	-1.05029	-0.0707888	-0.0674541	+-	additive
TRINITY_DN9801_c1_g1	Photosynthesis.photophosphorylation.cytochrome b6/f complex.assembly.CCS cytochrome f/c6 maturation system (system II).assembly factor *(CcsA/YCF5)	assembly factor *(CcsA/YCF5)	CcsA/YCF5	5010.2	0.281177	0.465637	0.0763879	0.137196	5010.2	0.306856	0.491056	0.108971	0.231493	5010.2	0.743889	0.803847	0.0439171	0.0771615	1.1.2.9.2.1	mercator4v8.0: assembly factor CcsA of CCS cytochrome f/c6 maturation system (system II) & original description: none	TRUE		1.21519	1.67468	1.23701	0.215185	0.674684	0.237009	0.452194	1.45219	0.538234	0.0862806	++	additive
TRINITY_DN3172_c0_g1	Photosynthesis.photophosphorylation.cytochrome b6/f complex.assembly.CCS cytochrome f/c6 maturation system (system II).assembly factor *(Ccs1/CcsB)	assembly factor *(Ccs1/CcsB)	Ccs1/CcsB	874.005	0.408649	0.0819478	2.74245e-07	1.79349e-06	874.005	0.401317	0.082962	7.3212e-07	7.82723e-06	874.005	0.47115	0.0817854	5.12574e-09	2.80886e-08	1.1.2.9.2.2	mercator4v8.0: assembly factor CcsB of CCS cytochrome f/c6 maturation system (system II) & original description: none	TRUE	NS_and_HC_and_HS	1.32744	1.38621	1.32071	0.327442	0.386214	0.320713	0.648155	1.64816	0.720852	0.163998	++	additive
TRINITY_DN1557_c0_g1	Photosynthesis.photophosphorylation.cytochrome b6/f complex.assembly.CCS cytochrome f/c6 maturation system (system II).assembly factor *(Ccs5/CcdA)	assembly factor *(Ccs5/CcdA)	Ccs5/CcdA	2342.46	0.080327	0.0665291	0.218355	0.323564	2342.46	0.0824642	0.0674151	0.213199	0.377091	2342.46	0.00884293	0.067208	0.892312	0.918854	1.1.2.9.2.3	mercator4v8.0: assembly factor CcdA of CCS cytochrome f/c6 maturation system (system II) & original description: none	TRUE		1.05726	1.00615	1.05883	0.0572577	0.00614828	0.0588251	0.116083	1.11608	0.158444	0.00662411	++	additive
TRINITY_DN12058_c0_g1	Photosynthesis.photophosphorylation.cytochrome b6/f complex.assembly.assembly factor *(HCF153)	assembly factor *(HCF153)	HCF153	505.44	0.767471	0.0825801	2.64013e-21	8.01594e-20	505.44	0.204302	0.0852123	0.0139677	0.0469393	505.44	0.672057	0.0825905	1.73321e-16	1.87755e-15	1.1.2.9.3	mercator4v8.0: protein involved in cytochrome b6/f complex assembly *(HCF153) & original description: none	TRUE	only_NS_HS	1.70228	1.59334	1.15213	0.702283	0.593343	0.152129	0.854411	1.85441	0.890961	0.156796	++	additive
TRINITY_DN887_c0_g1	Photosynthesis.photophosphorylation.cytochrome b6/f complex.assembly.assembly factor *(HCF222)	assembly factor *(HCF222)	HCF222	308.363	0.125248	0.0909357	0.152413	0.241814	308.363	0.279792	0.0938205	0.00206833	0.00960132	308.363	0.0506716	0.0927063	0.579487	0.66327	1.1.2.9.4	mercator4v8.0: protein involved in cytochrome b6/f complex assembly *(HCF222) & original description: none	TRUE	only_HC	1.0907	1.03575	1.21402	0.0906953	0.035747	0.21402	0.304715	1.30472	0.383735	0.0350434	++	additive
TRINITY_DN17991_c0_g1	Photosynthesis.photophosphorylation.cytochrome b6/f complex.assembly.assembly factor *(HCF164)	assembly factor *(HCF164)	HCF164	2520.08	-0.0709912	0.0614797	0.239777	0.348481	2520.08	-0.0186583	0.0622044	0.762807	0.859337	2520.08	-0.113933	0.0620496	0.0636016	0.106513	1.1.2.9.5	mercator4v8.0: protein involved in cytochrome b6/f complex assembly *(HCF164) & original description: none	TRUE		-1.05044	-1.08217	-1.01302	-0.0504382	-0.0821743	-0.013017	-0.0634551	-1.06346	-0.0887592	0.00132458	--	additive
TRINITY_DN5188_c0_g1	Photosynthesis.photophosphorylation.cytochrome b6/f complex.assembly.assembly factor *(DAC)	assembly factor *(DAC)	DAC	2870.47	0.0396213	0.0857573	0.634339	0.729562	2870.47	0.0738574	0.086756	0.383393	0.562389	2870.47	0.0311841	0.0872253	0.716105	0.779483	1.1.2.9.6	mercator4v8.0: protein involved in cytochrome b6/f complex assembly *(DAC) & original description: none	TRUE		1.02784	1.02185	1.05253	0.027844	0.0218505	0.0525271	0.0803711	1.08037	0.111527	0.00292633	++	additive
TRINITY_DN2439_c2_g1	Photosynthesis.photophosphorylation.cytochrome b6/f complex.assembly.assembly factor *(DEIP1)	assembly factor *(DEIP1)	DEIP1	2767.01	0.226075	0.0452729	4.59723e-07	2.86746e-06	2767.01	0.130554	0.0460967	0.00434471	0.0178845	2767.01	0.260084	0.0453402	8.76087e-09	4.67793e-08	1.1.2.9.7	mercator4v8.0: assembly factor *(DEIP1) of cytochrome b6-f comlex & original description: none	TRUE	only_NS_HS	1.16965	1.19755	1.09471	0.169649	0.197548	0.0947137	0.264362	1.26436	0.33841	0.0295149	++	additive
TRINITY_DN2455_c0_g1	Photosynthesis.photophosphorylation.photosystem I.LHC-I complex.component *(LHCa1)	component *(LHCa1)	LHCa1	13497.7	-0.0976365	0.0822199	0.220529	0.326084	13497.7	0.0473527	0.0825761	0.558983	0.71087	13497.7	-0.292811	0.0836942	0.000386319	0.00107998	1.1.4.1.1	mercator4v8.0: component *(LHCa1) of LHC-I complex & original description: none	TRUE	only_HS	-1.07002	-1.22502	1.03337	-0.070019	-0.225025	0.033367	-0.036652	-1.03665	-0.0519317	-0.00462335	+-	additive
TRINITY_DN38_c2_g2	Photosynthesis.photophosphorylation.photosystem I.LHC-I complex.component *(LHCa2)	component *(LHCa2)	LHCa2	64233.7	0.151863	0.0713979	0.0299549	0.0626041	64233.7	0.0362778	0.0713995	0.609127	0.74956	64233.7	0.00708631	0.071888	0.924486	0.944331	1.1.4.1.2	mercator4v8.0: component *(LHCa2) of LHC-I complex & original description: none	TRUE		1.111	1.00492	1.02546	0.111003	0.00492394	0.0254647	0.136468	1.13647	0.184557	0.00550926	++	additive
TRINITY_DN94_c0_g1	Photosynthesis.photophosphorylation.photosystem I.LHC-I complex.component *(LHCa3)	component *(LHCa3)	LHCa3	37412.2	0.342246	0.0848096	3.06656e-05	0.000137475	37412.2	0.101186	0.0836905	0.215075	0.37936	37412.2	0.157517	0.0844505	0.0586487	0.0994013	1.1.4.1.3	mercator4v8.0: component *(LHCa3) of LHC-I complex & original description: none	TRUE	only_NS	1.26773	1.11537	1.07266	0.267729	0.115366	0.0726552	0.340384	1.34038	0.422646	0.0346307	++	additive
TRINITY_DN4836_c0_g1	Photosynthesis.photophosphorylation.photosystem I.LHC-I complex.component *(LHCa4)	component *(LHCa4)	LHCa4	16149.9	0.0425546	0.0815784	0.597386	0.699766	16149.9	0.166599	0.0825062	0.040153	0.108227	16149.9	-0.150711	0.0829658	0.0638717	0.106883	1.1.4.1.4	mercator4v8.0: component *(LHCa4) of LHC-I complex & original description: none	TRUE		1.02994	-1.11012	1.12241	0.0299359	-0.110117	0.12241	0.152346	1.15235	0.204573	0.00708957	++	additive
TRINITY_DN19750_c0_g1	Photosynthesis.photophosphorylation.photosystem I.PS-I complex.apoprotein component *(PsaA)	apoprotein component *(PsaA)	PsaA	29176.1	0.287561	0.484087	0.0770829	0.138217	29176.1	0.201914	0.417915	0.226466	0.393982	29176.1	1.11849	1.04796	0.0170053	0.0332435	1.1.4.2.1	mercator4v8.0: apoprotein PsaA of PS-I complex & original description: none	TRUE		1.22057	2.17119	1.15022	0.220575	1.17119	0.150223	0.370798	1.3708	0.455016	0.0580626	++	enhanced
TRINITY_DN63_c0_g1	Photosynthesis.photophosphorylation.photosystem I.PS-I complex.component *(PsaL)	component *(PsaL)	PsaL	52901.7	0.0730585	0.079757	0.352109	0.470125	52901.7	0.228015	0.0807565	0.00400787	0.0166976	52901.7	0.02499	0.0808414	0.768773	0.822175	1.1.4.2.12	mercator4v8.0: component *(PsaL) of PS-I complex & original description: none	TRUE		1.05194	1.01747	1.17122	0.0519444	0.0174727	0.171222	0.223167	1.22317	0.290621	0.0166584	++	additive
TRINITY_DN1586_c0_g1	Photosynthesis.photophosphorylation.photosystem I.PS-I complex.component *(PsaN)	component *(PsaN)	PsaN	21093.9	0.142563	0.0780111	0.0609251	0.113741	21093.9	0.0781859	0.0781844	0.317135	0.495586	21093.9	-0.0572021	0.0787675	0.440475	0.534352	1.1.4.2.14	mercator4v8.0: component *(PsaN) of PS-I complex & original description: none	TRUE		1.10386	-1.04045	1.05569	0.103864	-0.040446	0.0556898	0.159554	1.15955	0.21357	0.0111464	++	additive
TRINITY_DN652_c0_g1	Photosynthesis.photophosphorylation.photosystem I.PS-I complex.component *(PsaO)	component *(PsaO)	PsaO	32550.8	0.0626908	0.0810094	0.435067	0.55205	32550.8	0.0830316	0.0815404	0.307837	0.485462	32550.8	-0.111042	0.0822418	0.166662	0.241897	1.1.4.2.15	mercator4v8.0: component *(PsaO) of PS-I complex & original description: none	TRUE		1.04441	-1.08001	1.05924	0.0444119	-0.0800083	0.0592415	0.103653	1.10365	0.142287	0.00520532	++	additive
TRINITY_DN19750_c0_g1	Photosynthesis.photophosphorylation.photosystem I.PS-I complex.apoprotein component *(PsaB)	apoprotein component *(PsaB)	PsaB	29176.1	0.287561	0.484087	0.0770829	0.138217	29176.1	0.201914	0.417915	0.226466	0.393982	29176.1	1.11849	1.04796	0.0170053	0.0332435	1.1.4.2.2	mercator4v8.0: apoprotein PsaB of PS-I complex & original description: none	TRUE		1.22057	2.17119	1.15022	0.220575	1.17119	0.150223	0.370798	1.3708	0.455016	0.0580626	++	enhanced
TRINITY_DN5237_c1_g1	Photosynthesis.photophosphorylation.photosystem I.PS-I complex.component *(PsaD)	component *(PsaD)	PsaD	57820.3	0.0422057	0.0710194	0.554544	0.662415	57820.3	0.134703	0.0715232	0.0581389	0.143548	57820.3	-0.0510221	0.071836	0.472276	0.56466	1.1.4.2.4	mercator4v8.0: component *(PsaD) of PS-I complex & original description: none	TRUE		1.02969	-1.036	1.09787	0.0296869	-0.0359987	0.0978668	0.127554	1.12755	0.173196	0.00568524	++	additive
TRINITY_DN3632_c0_g1	Photosynthesis.photophosphorylation.photosystem I.PS-I complex.component *(PsaE)	component *(PsaE)	PsaE	21724	0.0468988	0.104377	0.638782	0.732892	21724	0.0422704	0.105426	0.617754	0.756355	21724	-0.254506	0.107931	0.014684	0.0291808	1.1.4.2.5	mercator4v8.0: component *(PsaE) of PS-I complex & original description: none	TRUE		1.03304	-1.19293	1.02973	0.033042	-0.192927	0.029733	0.062775	1.06277	0.0878362	0.00198243	++	additive
TRINITY_DN1919_c1_g1	Photosynthesis.photophosphorylation.photosystem I.PS-I complex.component *(PsaE)	component *(PsaE)	PsaE	16688	-0.2654	0.0759261	0.000327674	0.00118104	16688	0.0428529	0.0753601	0.565591	0.716211	16688	-0.458095	0.0764728	1.32758e-09	7.80095e-09	1.1.4.2.5	mercator4v8.0: component *(PsaE) of PS-I complex & original description: none	TRUE	only_NS_HS	-1.20197	-1.37373	1.03015	-0.201969	-0.373726	0.0301489	-0.17182	-1.17182	-0.228751	-0.0113732	+-	additive
TRINITY_DN2981_c0_g1	Photosynthesis.photophosphorylation.photosystem I.PS-I complex.component *(PsaF)	component *(PsaF)	PsaF	93963	-0.13098	0.0696302	0.0544744	0.103401	93963	0.00703888	0.0696833	0.919278	0.956786	93963	-0.270228	0.0703628	0.00010484	0.00032243	1.1.4.2.6	mercator4v8.0: component *(PsaF) of PS-I complex & original description: none	TRUE	only_HS	-1.09504	-1.206	1.00489	-0.0950376	-0.205998	0.0048909	-0.0901467	-1.09015	-0.124522	-0.000921955	+-	additive
TRINITY_DN1293_c1_g1	Photosynthesis.photophosphorylation.photosystem I.PS-I complex.component *(PsaG)	component *(PsaG)	PsaG	17301.3	0.111194	0.0942239	0.194149	0.294567	17301.3	-0.0899156	0.0947277	0.364143	0.544023	17301.3	-0.120563	0.0957913	0.226836	0.312395	1.1.4.2.7	mercator4v8.0: component *(PsaG) of PS-I complex & original description: none	TRUE		1.08012	-1.08716	-1.06431	0.0801218	-0.087159	-0.064308	0.0158139	1.01581	0.0226361	-0.00999808	-+	additive
TRINITY_DN4890_c1_g1	Photosynthesis.photophosphorylation.photosystem I.PS-I complex.component *(PsaH)	component *(PsaH)	PsaH	42753.6	-0.182365	0.0789736	0.0174591	0.0398656	42753.6	0.0231065	0.0787723	0.765698	0.860671	42753.6	-0.447454	0.0800591	1.48878e-08	7.78042e-08	1.1.4.2.8	mercator4v8.0: component *(PsaH) of PS-I complex & original description: none	TRUE	only_HS	-1.13474	-1.36363	1.01615	-0.134743	-0.363632	0.0161452	-0.118598	-1.1186	-0.161691	-0.00421382	+-	additive
TRINITY_DN9215_c0_g1	Photosynthesis.photophosphorylation.photosystem I.assembly and maintenance.YCF3-Y3IP1 module.assembly factor *(YCF3)	assembly factor *(YCF3)	YCF3	9654.89	0.101857	0.309662	0.530736	0.641116	9654.89	0.220218	0.372681	0.281655	0.458025	9654.89	0.237449	0.414778	0.400136	0.494959	1.1.4.3.1.1	mercator4v8.0: protein involved in PS-I assembly *(YCF3) & original description: none	TRUE		1.07315	1.17891	1.16491	0.0731541	0.178907	0.16491	0.238064	1.23806	0.308085	0.0224308	++	additive
TRINITY_DN9679_c0_g1	Photosynthesis.photophosphorylation.photosystem I.assembly and maintenance.YCF3-Y3IP1 module.assembly factor *(Y3IP1)	assembly factor *(Y3IP1)	Y3IP1	2248.93	0.0755032	0.0804823	0.334644	0.452324	2248.93	0.105925	0.0814925	0.185539	0.341051	2248.93	0.144372	0.0816156	0.0736009	0.120589	1.1.4.3.1.2	mercator4v8.0: protein involved in PS-I assembly *(Y3IP1) & original description: none	TRUE		1.05373	1.10525	1.07618	0.0537285	0.105249	0.0761841	0.129913	1.12991	0.176211	0.00799766	++	additive
TRINITY_DN9520_c0_g1	Photosynthesis.photophosphorylation.photosystem I.assembly and maintenance.assembly factor *(PPD1)	assembly factor *(PPD1)	PPD1	868.779	0.892436	0.0859856	4.83869e-26	2.13196e-24	868.779	0.274933	0.0874732	0.00124635	0.00622747	868.779	0.9843	0.0855977	3.30464e-31	7.44933e-30	1.1.4.3.3	mercator4v8.0: protein involved in PS-I assembly *(PPD1) & original description: none	TRUE	NS_and_HC_and_HS	1.85631	1.97835	1.20994	0.856308	0.978354	0.209938	1.06625	2.06625	1.04701	0.24536	++	additive
TRINITY_DN755_c0_g2	Photosynthesis.photophosphorylation.photosystem I.assembly and maintenance.assembly factor *(PYG7)	assembly factor *(PYG7)	PYG7	2174.25	0.183845	0.0770417	0.0144012	0.0337973	2174.25	0.264997	0.0780292	0.000514736	0.0028761	2174.25	0.247262	0.0776567	0.00129776	0.00324216	1.1.4.3.4	mercator4v8.0: protein involved in PS-I assembly *(PYG7) & original description: none	TRUE	only_HC_HS	1.13591	1.18695	1.20163	0.135907	0.186952	0.201634	0.337541	1.33754	0.419583	0.0487184	++	additive
TRINITY_DN5096_c0_g1	Photosynthesis.photophosphorylation.photosystem I.assembly and maintenance.assembly chaperone *(PSA2)	assembly chaperone *(PSA2)	PSA2	2117.93	0.454529	0.0595218	8.90167e-15	1.51282e-13	2117.93	0.244967	0.060228	3.70863e-05	0.000279075	2117.93	0.464326	0.0594401	3.59594e-15	3.47794e-14	1.1.4.3.5	mercator4v8.0: chaperone involved in PS-I assembly *(PSA2) & original description: none	TRUE	NS_and_HC_and_HS	1.37034	1.37967	1.18507	0.370335	0.379673	0.185066	0.555401	1.5554	0.637286	0.111344	++	additive
TRINITY_DN174_c0_g1	Photosynthesis.photophosphorylation.photosystem I.assembly and maintenance.assembly factor *(PSA3)	assembly factor *(PSA3)	PSA3	1179.8	0.321008	0.0734445	7.54248e-06	3.79327e-05	1179.8	0.198999	0.0742972	0.00610263	0.0239529	1179.8	0.450832	0.0734612	5.57708e-10	3.42476e-09	1.1.4.3.6	mercator4v8.0: assembly factor PSA3 involved in PS-I assembly & original description: none	TRUE	only_NS_HS	1.2492	1.36683	1.1479	0.249203	0.366828	0.147902	0.397105	1.3971	0.48244	0.0638803	++	additive
TRINITY_DN1133_c0_g1	Photosynthesis.photophosphorylation.photosystem I.assembly and maintenance.assembly factor *(CEPA1)	assembly factor *(CEPA1)	CEPA1	2260.1	0.264249	0.0619464	1.38569e-05	6.61311e-05	2260.1	-0.0356389	0.0626961	0.571801	0.720242	2260.1	0.13151	0.0621355	0.0321459	0.0586176	1.1.4.3.7	mercator4v8.0: assembly factor involved in PS-I assembly *(CEPA1) & original description: none	TRUE	only_NS	1.20101	1.09544	-1.02501	0.20101	0.0954394	-0.0250107	0.176	1.176	0.233888	-0.00941753	-+	additive
TRINITY_DN336_c0_g1	Photosynthesis.photophosphorylation.linear electron flow.ferredoxin electron carrier activities.ferredoxin electron transfer protein *(Fd1/2/3)	ferredoxin electron transfer protein *(Fd1/2/3)	Fd1/2/3	633.897	0.697159	0.208787	0.000145914	0.000565758	633.897	0.174233	0.188189	0.290929	0.467271	633.897	0.890062	0.205631	3.79707e-06	1.461e-05	1.1.5.1.1	mercator4v8.0: ferredoxin electron transfer protein *(Fd1/2/3) & original description: none	TRUE	only_NS_HS	1.62131	1.85326	1.12836	0.621309	0.853256	0.128365	0.749673	1.74967	0.807085	0.121468	++	additive
TRINITY_DN2548_c0_g1	Photosynthesis.photophosphorylation.linear electron flow.ferredoxin electron carrier activities.ferredoxin electron transfer protein *(Fd1/2/3)	ferredoxin electron transfer protein *(Fd1/2/3)	Fd1/2/3	859.115	-0.0382623	0.0808036	0.624893	0.722444	859.115	0.0195665	0.0824221	0.809724	0.889173	859.115	-0.0102838	0.0820107	0.897076	0.922236	1.1.5.1.1	mercator4v8.0: ferredoxin electron transfer protein *(Fd1/2/3) & original description: none	TRUE		-1.02688	-1.00715	1.01365	-0.0268762	-0.00715362	0.0136548	-0.0132214	-1.01322	-0.0189494	-0.000748659	+-	additive
TRINITY_DN2548_c0_g2	Photosynthesis.photophosphorylation.linear electron flow.ferredoxin electron carrier activities.ferredoxin electron transfer protein *(Fd1/2/3)	ferredoxin electron transfer protein *(Fd1/2/3)	Fd1/2/3	1864.65	-0.333555	0.101722	0.000572652	0.00196068	1864.65	2.4588	0.0994778	4.74709e-136	9.13536e-134	1864.65	1.80547	0.0995499	1.31754e-74	9.632e-73	1.1.5.1.1	mercator4v8.0: ferredoxin electron transfer protein *(Fd1/2/3) & original description: none	TRUE	NS_and_HC_and_HS	-1.26011	3.49543	5.49758	-0.260115	2.49543	4.49758	4.23746	5.23746	2.38887	-0.820143	+-	divergent
TRINITY_DN16083_c0_g1	Photosynthesis.photophosphorylation.linear electron flow.ferredoxin electron carrier activities.ferredoxin electron transfer protein *(Fd1/2/3)	ferredoxin electron transfer protein *(Fd1/2/3)	Fd1/2/3	35212.1	0.679518	0.0796798	2.72796e-18	6.3407e-17	35212.1	0.192012	0.0784671	0.0132314	0.0449032	35212.1	0.622339	0.0794473	3.32188e-15	3.22479e-14	1.1.5.1.1	mercator4v8.0: ferredoxin electron transfer protein *(Fd1/2/3) & original description: none	TRUE	only_NS_HS	1.6016	1.53937	1.14236	0.601605	0.539369	0.142356	0.74396	1.74396	0.802367	0.130476	++	additive
TRINITY_DN596_c0_g1	Photosynthesis.photophosphorylation.linear electron flow.ferredoxin-NADP reductase activity.ferredoxin-NADP oxidoreductase *(FNR1/2)	ferredoxin-NADP oxidoreductase *(FNR1/2)	FNR1/2	48213.4	0.239339	0.0832574	0.0030085	0.00856226	48213.4	0.0418894	0.0825942	0.552227	0.706121	48213.4	0.239603	0.0836869	0.00372162	0.00847565	1.1.5.2.1	mercator4v8.0: ferredoxin-NADP oxidoreductase *(FNR1/2) & original description: none	TRUE	only_NS_HS	1.18045	1.18067	1.02946	0.180451	0.180668	0.0294612	0.209913	1.20991	0.274903	0.0100258	++	additive
TRINITY_DN2210_c0_g1	Photosynthesis.photophosphorylation.linear electron flow.ferredoxin-NADP reductase activity.regulatory protein *(LIR1)	regulatory protein *(LIR1)	LIR1	7761.58	-0.636672	0.269297	0.00367425	0.0102657	7761.58	-0.762999	0.268676	0.000792994	0.0042132	7761.58	-2.10079	0.26505	1.75511e-16	1.8997e-15	1.1.5.2.2	mercator4v8.0: regulatory protein *(LIR1) of ferredoxin-NADP oxidoreductase activity & original description: none	TRUE	only_HC_HS	-1.55474	-4.28944	-1.69701	-0.554738	-3.28944	-0.697015	-1.25175	-2.25175	-1.17105	0.48578	--	divergent
TRINITY_DN22053_c0_g1	Photosynthesis.photophosphorylation.linear electron flow.ferredoxin-NADP reductase activity.ferredoxin-NADP reductase membrane-tethering.recruitment protein *(TROL)	recruitment protein *(TROL)	TROL	10027.7	0.46786	0.0769114	4.55432e-10	4.50816e-09	10027.7	0.232042	0.0762853	0.00188456	0.00888762	10027.7	0.636987	0.076857	5.31312e-17	5.97828e-16	1.1.5.2.3.1	mercator4v8.0: protein involved in ferredoxin-NADP oxidoreductase membrane-tethering *(TROL) & original description: none	TRUE	NS_and_HC_and_HS	1.38306	1.55508	1.1745	0.383056	0.555078	0.174496	0.557553	1.55755	0.639281	0.108563	++	additive
TRINITY_DN953_c0_g1	Photosynthesis.photophosphorylation.linear electron flow.ferredoxin-NADP reductase activity.ferredoxin-NADP reductase membrane-tethering.regulatory protein *(TIC62)	regulatory protein *(TIC62)	TIC62	4272.08	0.322854	0.0985912	0.000619478	0.00210176	4272.08	0.238634	0.0981793	0.01191	0.0413064	4272.08	0.483356	0.0991472	6.65747e-07	2.84891e-06	1.1.5.2.3.2	mercator4v8.0: protein involved in ferredoxin-NADP oxidoreductase membrane-tethering *(TIC62) & original description: none	TRUE	only_NS_HS	1.2508	1.39799	1.17988	0.250803	0.397992	0.179875	0.430678	1.43068	0.516699	0.0770442	++	additive
TRINITY_DN1903_c0_g1	Photosynthesis.photophosphorylation.cyclic electron flow.PGR5-PGRL1 complex.component *(PGR5)	component *(PGR5)	PGR5	2203.09	0.540288	0.0706792	6.85481e-15	1.1834e-13	2203.09	-0.0598451	0.0709491	0.388897	0.567669	2203.09	0.190883	0.070454	0.00636454	0.0137846	1.1.6.1.1	mercator4v8.0: component *(PGR5) of cyclic electron flow PGR5-PGRL1 complex & original description: none	TRUE	only_NS	1.45426	1.14146	-1.04235	0.454263	0.141462	-0.0423538	0.411909	1.41191	0.497647	-0.0323336	-+	additive
TRINITY_DN9479_c0_g1	Photosynthesis.photophosphorylation.cyclic electron flow.PGR5-PGRL1 complex.component *(PGRL1)	component *(PGRL1)	PGRL1	7866.2	0.119017	0.0707347	0.0866771	0.152392	7866.2	-0.0049818	0.0710629	0.939215	0.968219	7866.2	-0.00336636	0.0713716	0.95861	0.968752	1.1.6.1.2	mercator4v8.0: component *(PGRL1) of cyclic electron flow PGR5-PGRL1 complex & original description: none	TRUE		1.08599	-1.00234	-1.00346	0.0859947	-0.00233611	-0.00345909	0.0825356	1.08254	0.114414	-0.00059292	-+	additive
TRINITY_DN1552_c0_g1	Photosynthesis.photophosphorylation.cyclic electron flow.regulatory protein *(PGRL2)	regulatory protein *(PGRL2)	PGRL2	948.002	-0.112647	0.0753274	0.125378	0.205969	948.002	-0.16025	0.0771329	0.0336674	0.0944014	948.002	-0.417049	0.0773201	4.75579e-08	2.34935e-07	1.1.6.2	mercator4v8.0: regulatory protein *(PGRL2) of cyclic electron flow & original description: none	TRUE	only_HS	-1.08121	-1.33519	-1.11748	-0.0812102	-0.335193	-0.117481	-0.198691	-1.19869	-0.26146	0.0180517	--	additive
TRINITY_DN605_c1_g2	Photosynthesis.photophosphorylation.chlororespiration.NADH dehydrogenase-like (NDH) complex.membrane subcomplex M.component *(NdhB)	component *(NdhB)	NdhB	1728.34	0.363353	0.582767	0.0386462	0.0773662	1728.34	0.333333	0.518455	0.0977856	0.213536	1728.34	1.13864	0.952808	0.0148635	0.0294793	1.1.8.1.1.2	mercator4v8.0: component *(NdhB) of NDH membrane subcomplex M & original description: none	TRUE		1.28641	2.20174	1.25992	0.286413	1.20174	0.259921	0.546334	1.54633	0.628852	0.121118	++	enhanced
TRINITY_DN36824_c0_g1	Photosynthesis.photophosphorylation.chlororespiration.NADH dehydrogenase-like (NDH) complex.membrane subcomplex M.component *(NdhE)	component *(NdhE)	NdhE	347.945	0.2814	0.483405	0.0556288	0.105272	347.945	0.300784	0.50481	0.091493	0.203273	347.945	0.841405	0.979787	0.0309305	0.0566331	1.1.8.1.1.5	mercator4v8.0: component *(NdhE) of NDH membrane subcomplex M & original description: none	TRUE		1.21537	1.79179	1.23181	0.215374	0.791794	0.231813	0.447187	1.44719	0.533252	0.0846406	++	additive
TRINITY_DN6632_c0_g1	Photosynthesis.photophosphorylation.chlororespiration.NADH dehydrogenase-like (NDH) complex.membrane subcomplex M.component *(NdhG)	component *(NdhG)	NdhG	2224.16	0.378945	0.510506	0.0655817	0.120933	2224.16	0.352829	0.469895	0.115124	0.240888	2224.16	0.719092	0.612717	0.0451539	0.0790903	1.1.8.1.1.7	mercator4v8.0: component *(NdhG) of NDH membrane subcomplex M & original description: none	TRUE		1.30039	1.64615	1.27706	0.30039	0.646145	0.277062	0.577453	1.57745	0.657597	0.133703	++	additive
TRINITY_DN15262_c0_g2	Photosynthesis.photophosphorylation.chlororespiration.NADH dehydrogenase-like (NDH) complex.subcomplex A.component *(NdhH)	component *(NdhH)	NdhH	7742.59	0.276243	0.461753	0.0810622	0.143841	7742.59	0.309886	0.496182	0.107206	0.229083	7742.59	0.736474	0.809134	0.0447462	0.0784286	1.1.8.1.2.1	mercator4v8.0: component *(NdhH) of NDH subcomplex A & original description: none	TRUE		1.21104	1.6661	1.23961	0.211037	0.666099	0.23961	0.450647	1.45065	0.536696	0.0856039	++	additive
TRINITY_DN605_c1_g1	Photosynthesis.photophosphorylation.chlororespiration.NADH dehydrogenase-like (NDH) complex.subcomplex A.component *(NdhI)	component *(NdhI)	NdhI	5278.79	0.403193	0.685062	0.0241655	0.0523309	5278.79	0.356953	0.559507	0.0754461	0.175643	5278.79	1.20221	1.04572	0.0135078	0.0270694	1.1.8.1.2.2	mercator4v8.0: component *(NdhI) of NDH subcomplex A & original description: none	TRUE		1.32243	2.30092	1.28072	0.322431	1.30092	0.280718	0.603149	1.60315	0.680909	0.143921	++	enhanced
TRINITY_DN23706_c0_g1	Photosynthesis.photophosphorylation.chlororespiration.NADH dehydrogenase-like (NDH) complex.subcomplex A.component *(NdhK)	component *(NdhK)	NdhK	7579.65	1.22929	0.903385	0.0055326	0.0146588	7579.65	0.458987	0.606118	0.056441	0.140737	7579.65	1.34732	0.781023	0.00576617	0.0126139	1.1.8.1.2.4	mercator4v8.0: component *(NdhK) of NDH subcomplex A & original description: none	TRUE		2.34452	2.54439	1.37458	1.34452	1.54439	0.374577	1.7191	2.7191	1.44313	0.56423	++	additive
TRINITY_DN5459_c0_g1	Photosynthesis.photophosphorylation.chlororespiration.NADH dehydrogenase-like (NDH) complex.subcomplex A.component *(NdhL)	component *(NdhL)	NdhL	3452.36	-0.330325	0.0785319	1.48659e-05	7.06115e-05	3452.36	0.045088	0.0776584	0.555629	0.709085	3452.36	-0.337977	0.078588	1.31705e-05	4.67577e-05	1.1.8.1.2.5	mercator4v8.0: component *(NdhL) of NDH subcomplex A & original description: none	TRUE	only_NS_HS	-1.2573	-1.26398	1.03175	-0.257296	-0.263983	0.0317461	-0.22555	-1.22555	-0.293429	-0.0148937	+-	additive
TRINITY_DN3814_c0_g1	Photosynthesis.photophosphorylation.chlororespiration.NADH dehydrogenase-like (NDH) complex.subcomplex A.component *(NdhM)	component *(NdhM)	NdhM	3422.32	0.164482	0.0838407	0.042811	0.0844282	3422.32	-0.039918	0.0842359	0.625416	0.763096	3422.32	-0.0836903	0.0847321	0.3139	0.407683	1.1.8.1.2.6	mercator4v8.0: component *(NdhM) of NDH subcomplex A & original description: none	TRUE		1.12076	-1.05973	-1.02806	0.120763	-0.0597252	-0.0280554	0.092708	1.09271	0.127908	-0.00656578	-+	additive
TRINITY_DN9404_c1_g1	Photosynthesis.photophosphorylation.chlororespiration.NADH dehydrogenase-like (NDH) complex.subcomplex A.component *(NdhN)	component *(NdhN)	NdhN	2243.19	-0.429913	0.0810775	4.61034e-08	3.40276e-07	2243.19	0.0910317	0.07969	0.239606	0.410144	2243.19	-0.479925	0.0810126	1.87812e-09	1.08652e-08	1.1.8.1.2.7	mercator4v8.0: component *(NdhN) of NDH subcomplex A & original description: none	TRUE	only_NS_HS	-1.34715	-1.39467	1.06513	-0.347152	-0.394671	0.0651316	-0.28202	-1.28202	-0.358419	-0.0391357	+-	additive
TRINITY_DN50283_c1_g2	Photosynthesis.photophosphorylation.chlororespiration.NADH dehydrogenase-like (NDH) complex.subcomplex B.component *(PnsB3/NDF4)	component *(PnsB3/NDF4)	PnsB3/NDF4	992.733	0.243689	0.089067	0.00454732	0.0123406	992.733	-0.288667	0.0918065	0.00116517	0.0058689	992.733	-0.0133428	0.089696	0.877158	0.90808	1.1.8.1.3.3	mercator4v8.0: component *(PnsB3/NDF4) of NDH subcomplex B & original description: none	TRUE	only_HC	1.18402	-1.00929	-1.22151	0.184016	-0.00929144	-0.221511	-0.037495	-1.0375	-0.0531044	-0.0703448	-+	additive
TRINITY_DN3061_c0_g1	Photosynthesis.photophosphorylation.chlororespiration.NADH dehydrogenase-like (NDH) complex.subcomplex B.component *(PnsB4/NDF6)	component *(PnsB4/NDF6)	PnsB4/NDF6	7967.98	-0.305663	0.0858941	0.000225255	0.000840038	7967.98	0.0922303	0.0849031	0.265643	0.44036	7967.98	-0.380665	0.0862202	7.3376e-06	2.70936e-05	1.1.8.1.3.4	mercator4v8.0: component *(PnsB4/NDF6) of NDH subcomplex B & original description: none	TRUE	only_NS_HS	-1.23599	-1.30194	1.06602	-0.235987	-0.301942	0.0660169	-0.16997	-1.16997	-0.226471	-0.0281914	+-	additive
TRINITY_DN1281_c0_g1	Photosynthesis.photophosphorylation.chlororespiration.NADH dehydrogenase-like (NDH) complex.lumen subcomplex L.component *(PnsL2/PQL1)	component *(PnsL2/PQL1)	PnsL2/PQL1	1720.63	0.151371	0.109038	0.142959	0.229541	1720.63	-0.105198	0.110089	0.320284	0.499433	1720.63	0.00857895	0.110916	0.932017	0.949135	1.1.8.1.4.2	mercator4v8.0: component *(PnsL2/PQL1) of NDH lumen subcomplex L & original description: none	TRUE		1.11062	1.00596	-1.07564	0.110624	0.00596419	-0.0756417	0.0349824	1.03498	0.0496063	-0.0159238	-+	additive
TRINITY_DN148_c0_g1	Photosynthesis.photophosphorylation.chlororespiration.NADH dehydrogenase-like (NDH) complex.lumen subcomplex L.component *(PnsL3/PQL2)	component *(PnsL3/PQL2)	PnsL3/PQL2	1925.6	0.338007	0.0628768	4.43875e-08	3.28538e-07	1925.6	-0.0480801	0.0637237	0.440301	0.61462	1925.6	0.296044	0.0629154	2.07858e-06	8.29529e-06	1.1.8.1.4.3	mercator4v8.0: component *(PnsL3/PQL2) of NDH lumen subcomplex L & original description: none	TRUE	only_NS_HS	1.26401	1.22777	-1.03389	0.264009	0.227773	-0.0338882	0.230121	1.23012	0.2988	-0.0162514	-+	additive
TRINITY_DN12114_c0_g1	Photosynthesis.photophosphorylation.chlororespiration.NADH dehydrogenase-like (NDH) complex.lumen subcomplex L.component *(PnsL4)	component *(PnsL4)	PnsL4	3106.22	-0.274805	0.105936	0.00615072	0.0161009	3106.22	0.0638367	0.104344	0.527368	0.686965	3106.22	-0.346985	0.106811	0.000877561	0.00227042	1.1.8.1.4.4	mercator4v8.0: component *(PnsL4) of NDH lumen subcomplex L & original description: none	TRUE	only_HS	-1.20983	-1.2719	1.04524	-0.209831	-0.2719	0.0452418	-0.164589	-1.16459	-0.219821	-0.0175427	+-	additive
TRINITY_DN4020_c0_g1	Photosynthesis.photophosphorylation.chlororespiration.NADH dehydrogenase-like (NDH) complex.lumen subcomplex L.component *(PnsL5)	component *(PnsL5)	PnsL5	822.713	0.642234	0.0986028	1.66729e-11	1.97093e-10	822.713	0.144555	0.0980959	0.127335	0.258864	822.713	0.642756	0.0980887	2.50551e-11	1.77515e-10	1.1.8.1.4.5	mercator4v8.0: component *(PnsL5) of NDH lumen subcomplex L & original description: none	TRUE	only_NS_HS	1.56074	1.56131	1.10539	0.560744	0.561308	0.10539	0.666134	1.66613	0.736504	0.0928383	++	additive
TRINITY_DN4020_c0_g2	Photosynthesis.photophosphorylation.chlororespiration.NADH dehydrogenase-like (NDH) complex.lumen subcomplex L.component *(PnsL5)	component *(PnsL5)	PnsL5	498.63	0.844127	0.140298	2.6557e-10	2.70448e-09	498.63	0.00826678	0.13468	0.950999	0.974517	498.63	0.972419	0.139166	6.73411e-13	5.48708e-12	1.1.8.1.4.5	mercator4v8.0: component *(PnsL5) of NDH lumen subcomplex L & original description: none	TRUE	only_NS_HS	1.79518	1.96213	1.00575	0.795179	0.962127	0.00574654	0.800925	1.80093	0.848738	0.00697821	++	additive
TRINITY_DN2662_c0_g1	Photosynthesis.photophosphorylation.chlororespiration.NADH dehydrogenase-like (NDH) complex.lumen subcomplex L.component *(PnsL5)	component *(PnsL5)	PnsL5	6803.21	0.547958	0.0713112	4.83164e-15	8.55574e-14	6803.21	0.211435	0.0708418	0.00237698	0.0107817	6803.21	0.556696	0.0711211	2.78188e-15	2.72076e-14	1.1.8.1.4.5	mercator4v8.0: component *(PnsL5) of NDH lumen subcomplex L & original description: none	TRUE	only_NS_HS	1.46202	1.4709	1.15784	0.462015	0.470897	0.157839	0.619854	1.61985	0.695864	0.115857	++	additive
TRINITY_DN1583_c0_g1	Photosynthesis.photophosphorylation.chlororespiration.NADH dehydrogenase-like (NDH) complex.electron donor-binding subcomplex E.component *(NdhS)	component *(NdhS)	NdhS	3543.07	-0.0431801	0.0826919	0.590614	0.694472	3543.07	-0.0453343	0.0835632	0.577302	0.72412	3543.07	-0.183488	0.0842488	0.0271393	0.0503038	1.1.8.1.5.1	mercator4v8.0: component *(NdhS) of NDH electron donor-binding subcomplex E & original description: none	TRUE		-1.03038	-1.13563	-1.03192	-0.0303826	-0.135626	-0.0319222	-0.0623048	-1.0623	-0.0871978	0.00195754	--	additive
TRINITY_DN155_c0_g1	Photosynthesis.photophosphorylation.chlororespiration.NADH dehydrogenase-like (NDH) complex.electron donor-binding subcomplex E.component *(NdhT)	component *(NdhT)	NdhT	659.144	0.734011	0.117632	8.20065e-11	8.86158e-10	659.144	0.0326511	0.115043	0.76842	0.862619	659.144	0.56208	0.116677	7.66958e-07	3.25119e-06	1.1.8.1.5.2	mercator4v8.0: component *(NdhT) of NDH electron donor-binding subcomplex E & original description: none	TRUE	only_NS_HS	1.66326	1.4764	1.02289	0.663257	0.476397	0.0228901	0.686147	1.68615	0.75373	0.0239663	++	additive
TRINITY_DN1783_c0_g1	Photosynthesis.photophosphorylation.chlororespiration.NADH dehydrogenase-like (NDH) complex.electron donor-binding subcomplex E.component *(NdhU)	component *(NdhU)	NdhU	1511.72	-0.442328	0.232339	0.0183943	0.0416594	1511.72	0.0791612	0.203591	0.652806	0.784231	1511.72	-0.501821	0.229492	0.015213	0.030113	1.1.8.1.5.3	mercator4v8.0: component *(NdhU) of NDH electron donor-binding subcomplex E & original description: none	TRUE		-1.35879	-1.416	1.0564	-0.358795	-0.415999	0.0564037	-0.302391	-1.30239	-0.381163	-0.0350152	+-	additive
TRINITY_DN5012_c0_g1	Photosynthesis.photophosphorylation.chlororespiration.NADH dehydrogenase-like (NDH) complex.electron donor-binding subcomplex E.component *(NdhV)	component *(NdhV)	NdhV	1619.13	0.236979	0.109556	0.0224564	0.0492317	1619.13	0.093092	0.109174	0.376241	0.555385	1619.13	0.147117	0.110299	0.173523	0.249585	1.1.8.1.5.4	mercator4v8.0: component *(NdhV) of NDH electron donor-binding subcomplex E & original description: none	TRUE		1.17852	1.10735	1.06665	0.178523	0.107355	0.0666538	0.245176	1.24518	0.31635	0.0220609	++	additive
TRINITY_DN18060_c2_g1	Photosynthesis.photophosphorylation.chlororespiration.NADH dehydrogenase-like (NDH) complex.assembly and maintenance.ndhA-specific pre-mRNA splicing factor	ndhA-specific pre-mRNA splicing factor		154.566	0.645459	0.166895	2.34643e-05	0.000107474	154.566	-0.415172	0.175	0.00841117	0.0311544	154.566	0.564232	0.164164	0.000299041	0.000851632	1.1.8.1.6.1	mercator4v8.0: ndhA-specific pre-mRNA splicing factor & original description: none	TRUE	only_NS_HS	1.56424	1.4786	-1.33346	0.564237	0.4786	-0.333458	0.230779	1.23078	0.299571	-0.267977	-+	additive
TRINITY_DN16395_c0_g1	Photosynthesis.photophosphorylation.chlororespiration.NADH dehydrogenase-like (NDH) complex.assembly and maintenance.assembly factor *(CRR9)	assembly factor *(CRR9)	CRR9	765.853	0.257902	0.129591	0.0313512	0.065008	765.853	-0.22433	0.131224	0.0683777	0.162571	765.853	-0.0177358	0.130166	0.885571	0.91388	1.1.8.1.6.10	mercator4v8.0: assembly factor CRR9 involved in NDH complex assembly & original description: none	TRUE		1.19574	-1.01237	-1.16823	0.195739	-0.0123694	-0.168235	0.0275043	1.0275	0.0391444	-0.0578553	-+	additive
TRINITY_DN5944_c2_g1	Photosynthesis.photophosphorylation.chlororespiration.NADH dehydrogenase-like (NDH) complex.assembly and maintenance.assembly factor *(PQL3)	assembly factor *(PQL3)	PQL3	119.782	0.0531033	0.135496	0.671218	0.759166	119.782	-0.0631255	0.142694	0.633761	0.769617	119.782	0.287904	0.14108	0.0339577	0.0615161	1.1.8.1.6.11	mercator4v8.0: assembly factor (PQL3) involved in NDH complex assembly & original description: none	TRUE		1.03749	1.22087	-1.04473	0.0374942	0.220866	-0.0447267	-0.00723246	-1.00723	-0.0103967	-0.00335217	-+	additive
TRINITY_DN25356_c0_g1	Photosynthesis.photophosphorylation.chlororespiration.NADH dehydrogenase-like (NDH) complex.assembly and maintenance.Cpn60 chaperonin heterodimer.subunit beta	subunit beta		1584.9	0.336517	0.141064	0.0091783	0.0229344	1584.9	-0.0103146	0.135847	0.936311	0.96642	1584.9	0.215654	0.140086	0.109727	0.17029	1.1.8.1.6.2.2	mercator4v8.0: subunit beta of Cpn60 chaperonin complex & original description: none	TRUE		1.2627	1.16123	-1.00718	0.262704	0.16123	-0.00717517	0.255529	1.25553	0.328295	-0.00347104	-+	additive
TRINITY_DN2756_c0_g1	Photosynthesis.photophosphorylation.chlororespiration.NADH dehydrogenase-like (NDH) complex.assembly and maintenance.Cpn60 chaperonin heterodimer.subunit beta	subunit beta		7219.97	-0.0258434	0.114727	0.81019	0.869313	7219.97	0.14137	0.11701	0.205718	0.367489	7219.97	0.366222	0.119809	0.00177713	0.00431617	1.1.8.1.6.2.2	mercator4v8.0: subunit beta of Cpn60 chaperonin complex & original description: none	TRUE	only_HS	-1.01807	1.28897	1.10295	-0.0180747	0.288973	0.102952	0.0848776	1.08488	0.117532	-0.0036535	+-	additive
TRINITY_DN2996_c0_g1	Photosynthesis.photophosphorylation.chlororespiration.NADH dehydrogenase-like (NDH) complex.assembly and maintenance.Cpn60 chaperonin heterodimer.subunit beta	subunit beta		8677.51	0.0169131	0.0816283	0.835528	0.889215	8677.51	0.179635	0.0826631	0.0260685	0.077442	8677.51	0.136822	0.0829868	0.0958892	0.151657	1.1.8.1.6.2.2	mercator4v8.0: subunit beta of Cpn60 chaperonin complex & original description: none	TRUE		1.01179	1.09948	1.1326	0.0117923	0.0994802	0.132597	0.144389	1.14439	0.194578	0.00303819	++	additive
TRINITY_DN1569_c0_g1	Photosynthesis.photophosphorylation.chlororespiration.NADH dehydrogenase-like (NDH) complex.assembly and maintenance.assembly factor *(CRR1)	assembly factor *(CRR1)	CRR1	1696.06	0.246742	0.081575	0.00183569	0.00553753	1696.06	0.392027	0.0827723	1.24227e-06	1.28508e-05	1696.06	0.312458	0.0820031	0.000113514	0.000346501	1.1.8.1.6.3	mercator4v8.0: assembly factor CRR1 involved in NDH complex assembly & original description: none	TRUE	NS_and_HC_and_HS	1.18652	1.24182	1.31224	0.186525	0.241821	0.312236	0.49876	1.49876	0.58377	0.0967295	++	additive
TRINITY_DN12757_c0_g2	Photosynthesis.photophosphorylation.chlororespiration.NADH dehydrogenase-like (NDH) complex.assembly and maintenance.assembly factor *(CRR3)	assembly factor *(CRR3)	CRR3	368.89	0.745584	0.102153	5.50366e-14	8.50306e-13	368.89	0.463766	0.1047	4.23731e-06	3.91592e-05	368.89	0.694126	0.101836	3.78655e-12	2.89601e-11	1.1.8.1.6.4	mercator4v8.0: assembly factor CRR3 involved in NDH complex assembly & original description: none	TRUE	NS_and_HC_and_HS	1.67665	1.6179	1.37914	0.676653	0.617904	0.379137	1.05579	2.05579	1.03969	0.345777	++	additive
TRINITY_DN8494_c0_g2	Photosynthesis.photophosphorylation.chlororespiration.NADH dehydrogenase-like (NDH) complex.assembly and maintenance.assembly factor *(CRR6)	assembly factor *(CRR6)	CRR6	1572.7	0.263394	0.102092	0.00681077	0.0176207	1572.7	0.220711	0.102531	0.025424	0.0758374	1572.7	0.18506	0.102478	0.0656633	0.109364	1.1.8.1.6.5	mercator4v8.0: assembly factor CRR6 involved in NDH complex assembly & original description: none	TRUE		1.2003	1.13686	1.16531	0.200299	0.136864	0.165308	0.365607	1.36561	0.449543	0.0581341	++	additive
TRINITY_DN2671_c3_g1	Photosynthesis.photophosphorylation.chlororespiration.NADH dehydrogenase-like (NDH) complex.assembly and maintenance.assembly factor *(CRR7)	assembly factor *(CRR7)	CRR7	324.232	0.22563	0.153062	0.0999749	0.171419	324.232	-0.339254	0.161138	0.0211302	0.0656581	324.232	0.0315936	0.155292	0.832982	0.8742	1.1.8.1.6.6	mercator4v8.0: assembly factor CRR7 involved in NDH complex assembly & original description: none	TRUE		1.16929	1.02214	-1.2651	0.169288	0.0221406	-0.265102	-0.0958141	-1.09581	-0.132003	-0.0765459	-+	additive
TRINITY_DN511_c0_g1	Photosynthesis.photophosphorylation.chlororespiration.NADH dehydrogenase-like (NDH) complex.link between NDH complex and photosystem I.linker protein *(LHCa5)	linker protein *(LHCa5)	LHCa5	3027.15	-0.223751	0.0815852	0.00464721	0.0125673	3027.15	0.112807	0.0814482	0.168472	0.3183	3027.15	-0.284883	0.0822164	0.000442568	0.00122157	1.1.8.1.7.1	mercator4v8.0: linker protein *(LHCa5) between PS-I complex and NDH complex & original description: none	TRUE	only_HS	-1.16777	-1.21831	1.08133	-0.167766	-0.218311	0.08133	-0.086436	-1.08644	-0.119603	-0.0252407	+-	additive
TRINITY_DN10677_c0_g1	Photosynthesis.photophosphorylation.chlororespiration.NADH dehydrogenase-like (NDH) complex.link between NDH complex and photosystem I.linker protein *(LHCa6)	linker protein *(LHCa6)	LHCa6	2643.75	-0.00694539	0.067371	0.910311	0.94124	2643.75	-0.0144796	0.0681736	0.826114	0.899154	2643.75	-0.0667928	0.0681742	0.319514	0.413853	1.1.8.1.7.2	mercator4v8.0: linker protein *(LHCa6) between PS-I complex and NDH complex & original description: none	TRUE		-1.00483	-1.04739	-1.01009	-0.00482578	-0.0473857	-0.010087	-0.0149128	-1.01491	-0.0213558	0.000100567	--	additive
TRINITY_DN130_c0_g3	Photosynthesis.photophosphorylation.ATP synthase complex.membrane CF0 subcomplex.subunit a	subunit a		42020.5	0.158723	0.344111	0.315463	0.432538	42020.5	0.241838	0.406047	0.224027	0.390866	42020.5	0.361458	0.490338	0.223243	0.308453	1.1.9.1.1	mercator4v8.0: subunit a of membrane CF0 subcomplex of ATP synthase complex & original description: none	TRUE		1.1163	1.28472	1.1825	0.116298	0.284724	0.182498	0.298797	1.2988	0.377176	0.0383852	++	additive
TRINITY_DN130_c0_g3	Photosynthesis.photophosphorylation.ATP synthase complex.membrane CF0 subcomplex.subunit b	subunit b		42020.5	0.158723	0.344111	0.315463	0.432538	42020.5	0.241838	0.406047	0.224027	0.390866	42020.5	0.361458	0.490338	0.223243	0.308453	1.1.9.1.2	mercator4v8.0: subunit b of membrane CF0 subcomplex of ATP synthase complex & original description: none	TRUE		1.1163	1.28472	1.1825	0.116298	0.284724	0.182498	0.298797	1.2988	0.377176	0.0383852	++	additive
TRINITY_DN2095_c0_g1	Photosynthesis.photophosphorylation.ATP synthase complex.membrane CF0 subcomplex.subunit b_	subunit b_		22351.7	-0.0582002	0.0684897	0.381286	0.500051	22351.7	0.0848111	0.0688417	0.208755	0.371316	22351.7	-0.104331	0.0692337	0.127184	0.193325	1.1.9.1.3	mercator4v8.0: subunit b_ of membrane CF0 subcomplex of ATP synthase complex & original description: none	TRUE		-1.04117	-1.075	1.06055	-0.041166	-0.0749958	0.0605489	0.0193828	1.01938	0.027696	-0.00493602	+-	additive
TRINITY_DN130_c0_g3	Photosynthesis.photophosphorylation.ATP synthase complex.peripheral CF1 subcomplex.subunit alpha	subunit alpha		42020.5	0.158723	0.344111	0.315463	0.432538	42020.5	0.241838	0.406047	0.224027	0.390866	42020.5	0.361458	0.490338	0.223243	0.308453	1.1.9.2.1	mercator4v8.0: subunit alpha of peripheral CF1 subcomplex of ATP synthase complex & original description: none	TRUE		1.1163	1.28472	1.1825	0.116298	0.284724	0.182498	0.298797	1.2988	0.377176	0.0383852	++	additive
TRINITY_DN8546_c1_g1	Photosynthesis.photophosphorylation.ATP synthase complex.peripheral CF1 subcomplex.subunit beta	subunit beta		29757.6	0.507173	0.968377	0.016482	0.0380126	29757.6	0.238369	0.442796	0.135926	0.271272	29757.6	1.44685	1.01134	0.00751812	0.0160127	1.1.9.2.2	mercator4v8.0: subunit beta of peripheral CF1 subcomplex of ATP synthase complex & original description: none	TRUE		1.42126	2.72612	1.17966	0.421262	1.72612	0.179658	0.60092	1.60092	0.678902	0.120894	++	enhanced
TRINITY_DN33020_c0_g1	Photosynthesis.photophosphorylation.ATP synthase complex.peripheral CF1 subcomplex.subunit gamma	subunit gamma		123.794	0.643137	0.192344	0.000167965	0.000641562	123.794	-0.739836	0.21076	8.94482e-05	0.000611237	123.794	0.0322843	0.181945	0.854397	0.891101	1.1.9.2.3	mercator4v8.0: subunit gamma of peripheral CF1 subcomplex of ATP synthase complex & original description: none	TRUE	only_NS_HC	1.56172	1.02263	-1.66999	0.561721	0.02263	-0.669986	-0.108265	-1.10826	-0.148303	-0.475816	-+	additive
TRINITY_DN5774_c0_g1	Photosynthesis.photophosphorylation.ATP synthase complex.peripheral CF1 subcomplex.subunit gamma	subunit gamma		17718.8	0.842024	0.0797966	8.71724e-27	4.08867e-25	17718.8	0.216154	0.0787086	0.005397	0.0215386	17718.8	0.845283	0.079596	9.09043e-27	1.7366e-25	1.1.9.2.3	mercator4v8.0: subunit gamma of peripheral CF1 subcomplex of ATP synthase complex & original description: none	TRUE	only_NS_HS	1.79256	1.79662	1.16163	0.792564	0.796618	0.161633	0.954197	1.9542	0.966576	0.182007	++	additive
TRINITY_DN866_c0_g1	Photosynthesis.photophosphorylation.ATP synthase complex.peripheral CF1 subcomplex.subunit delta	subunit delta		23447.8	0.132875	0.06859	0.04886	0.0943597	23447.8	0.17232	0.0689408	0.0113788	0.0398883	23447.8	0.134146	0.0691368	0.0502341	0.0869414	1.1.9.2.4	mercator4v8.0: subunit delta of peripheral CF1 subcomplex of ATP synthase complex & original description: none	TRUE		1.09648	1.09744	1.12687	0.0964763	0.0974433	0.126869	0.223345	1.22335	0.290832	0.0228969	++	additive
TRINITY_DN8546_c1_g1	Photosynthesis.photophosphorylation.ATP synthase complex.peripheral CF1 subcomplex.subunit epsilon	subunit epsilon		29757.6	0.507173	0.968377	0.016482	0.0380126	29757.6	0.238369	0.442796	0.135926	0.271272	29757.6	1.44685	1.01134	0.00751812	0.0160127	1.1.9.2.5	mercator4v8.0: subunit epsilon of peripheral CF1 subcomplex of ATP synthase complex & original description: none	TRUE		1.42126	2.72612	1.17966	0.421262	1.72612	0.179658	0.60092	1.60092	0.678902	0.120894	++	enhanced
TRINITY_DN973_c0_g1	Photosynthesis.photophosphorylation.ATP synthase complex.assembly.assembly factor *(CGL160)	assembly factor *(CGL160)	CGL160	1326.46	0.00968533	0.0819945	0.90409	0.937028	1326.46	0.0416812	0.0832428	0.609468	0.749812	1326.46	0.193419	0.0832493	0.0186009	0.036061	1.1.9.3.1	mercator4v8.0: factor involved in ATP synthase complex assembly *(CGL160) & original description: none	TRUE		1.00674	1.14347	1.02931	0.00673594	0.143471	0.0293126	0.0360485	1.03605	0.0510916	0.000403696	++	additive
TRINITY_DN973_c0_g2	Photosynthesis.photophosphorylation.ATP synthase complex.assembly.assembly factor *(CGL160)	assembly factor *(CGL160)	CGL160	1288.1	-0.0671654	0.0846679	0.414026	0.53164	1288.1	0.0340554	0.0856968	0.674945	0.799321	1288.1	0.206938	0.085824	0.0145203	0.0288993	1.1.9.3.1	mercator4v8.0: factor involved in ATP synthase complex assembly *(CGL160) & original description: none	TRUE		-1.04766	1.15424	1.02389	-0.0476562	0.154236	0.0238862	-0.02377	-1.02377	-0.0338917	-0.00228735	+-	additive
TRINITY_DN999_c0_g1	Photosynthesis.photophosphorylation.ATP synthase complex.assembly.assembly factor *(BFA1)	assembly factor *(BFA1)	BFA1	1156.91	0.589184	0.0860005	2.01849e-12	2.64934e-11	1156.91	-0.167131	0.0867925	0.0479994	0.124282	1156.91	0.500646	0.0856471	3.04743e-09	1.71743e-08	1.1.9.3.2	mercator4v8.0: ATP synthase complex assembly factor *(BFA1) & original description: none	TRUE	only_NS_HS	1.5044	1.41485	-1.12282	0.504396	0.414847	-0.122824	0.381572	1.38157	0.466311	-0.0984712	-+	additive
TRINITY_DN7352_c0_g1	Photosynthesis.photophosphorylation.ATP synthase complex.assembly.assembly factor *(BFA3)	assembly factor *(BFA3)	BFA3	1411.47	0.29734	0.0758304	5.61639e-05	0.000236778	1411.47	0.100736	0.0764393	0.178157	0.331112	1411.47	0.260619	0.0759632	0.00051793	0.00140586	1.1.9.3.3	mercator4v8.0: ATP synthase complex assembly factor *(BFA3) & original description: none	TRUE	only_NS_HS	1.22888	1.19799	1.07232	0.228877	0.197992	0.0723206	0.301197	1.3012	0.37984	0.029953	++	additive
TRINITY_DN8546_c1_g1	Photosynthesis.calvin cycle.ribulose-1,5-bisphosphat carboxylase/oxygenase (RuBisCo) activity.RuBisCo heterodimer.large subunit	large subunit		29757.6	0.507173	0.968377	0.016482	0.0380126	29757.6	0.238369	0.442796	0.135926	0.271272	29757.6	1.44685	1.01134	0.00751812	0.0160127	1.2.1.1.1	mercator4v8.0: large subunit of ribulose-1,5-bisphosphat carboxylase/oxygenase heterodimer & original description: none	TRUE		1.42126	2.72612	1.17966	0.421262	1.72612	0.179658	0.60092	1.60092	0.678902	0.120894	++	enhanced
TRINITY_DN789_c0_g1	Photosynthesis.calvin cycle.ribulose-1,5-bisphosphat carboxylase/oxygenase (RuBisCo) activity.RuBisCo heterodimer.small subunit	small subunit		281941	0.120955	0.100106	0.20715	0.310507	281941	0.175074	0.101173	0.073156	0.171378	281941	0.129734	0.101972	0.195229	0.275684	1.2.1.1.2	mercator4v8.0: small subunit of ribulose-1,5-bisphosphat carboxylase/oxygenase heterodimer & original description: none	TRUE		1.08745	1.09409	1.12902	0.0874543	0.0940918	0.129023	0.216477	1.21648	0.282709	0.0211761	++	additive
TRINITY_DN25356_c0_g1	Photosynthesis.calvin cycle.ribulose-1,5-bisphosphat carboxylase/oxygenase (RuBisCo) activity.RuBisCo assembly.CPN60 chaperonin heterodimer.subunit beta	subunit beta		1584.9	0.336517	0.141064	0.0091783	0.0229344	1584.9	-0.0103146	0.135847	0.936311	0.96642	1584.9	0.215654	0.140086	0.109727	0.17029	1.2.1.2.1.2	mercator4v8.0: subunit beta of CPN60 assembly chaperone heterodimer & original description: none	TRUE		1.2627	1.16123	-1.00718	0.262704	0.16123	-0.00717517	0.255529	1.25553	0.328295	-0.00347104	-+	additive
TRINITY_DN2756_c0_g1	Photosynthesis.calvin cycle.ribulose-1,5-bisphosphat carboxylase/oxygenase (RuBisCo) activity.RuBisCo assembly.CPN60 chaperonin heterodimer.subunit beta	subunit beta		7219.97	-0.0258434	0.114727	0.81019	0.869313	7219.97	0.14137	0.11701	0.205718	0.367489	7219.97	0.366222	0.119809	0.00177713	0.00431617	1.2.1.2.1.2	mercator4v8.0: subunit beta of CPN60 assembly chaperone heterodimer & original description: none	TRUE	only_HS	-1.01807	1.28897	1.10295	-0.0180747	0.288973	0.102952	0.0848776	1.08488	0.117532	-0.0036535	+-	additive
TRINITY_DN2996_c0_g1	Photosynthesis.calvin cycle.ribulose-1,5-bisphosphat carboxylase/oxygenase (RuBisCo) activity.RuBisCo assembly.CPN60 chaperonin heterodimer.subunit beta	subunit beta		8677.51	0.0169131	0.0816283	0.835528	0.889215	8677.51	0.179635	0.0826631	0.0260685	0.077442	8677.51	0.136822	0.0829868	0.0958892	0.151657	1.2.1.2.1.2	mercator4v8.0: subunit beta of CPN60 assembly chaperone heterodimer & original description: none	TRUE		1.01179	1.09948	1.1326	0.0117923	0.0994802	0.132597	0.144389	1.14439	0.194578	0.00303819	++	additive
TRINITY_DN578_c0_g1	Photosynthesis.calvin cycle.ribulose-1,5-bisphosphat carboxylase/oxygenase (RuBisCo) activity.RuBisCo assembly.auxiliary co-chaperone *(CPN20)	auxiliary co-chaperone *(CPN20)	CPN20	6962.28	0.0194167	0.0754791	0.794736	0.857583	6962.28	0.139128	0.076232	0.0616938	0.15034	6962.28	0.0281004	0.0764935	0.709458	0.774761	1.2.1.2.2	mercator4v8.0: auxiliary co-chaperone involved in RuBisCo assembly *(CPN20) & original description: none	TRUE		1.01355	1.01967	1.10124	0.0135496	0.0196687	0.10124	0.114789	1.11479	0.156771	0.00270142	++	additive
TRINITY_DN52_c0_g1	Photosynthesis.calvin cycle.ribulose-1,5-bisphosphat carboxylase/oxygenase (RuBisCo) activity.RuBisCo assembly.auxiliary co-chaperone *(CPN10)	auxiliary co-chaperone *(CPN10)	CPN10	3696.96	0.102154	0.0725478	0.149452	0.237836	3696.96	-0.00270461	0.0731269	0.969126	0.984086	3696.96	0.0481662	0.0733176	0.511498	0.600795	1.2.1.2.3	mercator4v8.0: auxiliary co-chaperone involved in RuBisCo assembly *(CPN10) & original description: none	TRUE		1.07337	1.03395	-1.00188	0.073375	0.0339498	-0.00187645	0.0714985	1.0715	0.0996298	-0.000276287	-+	additive
TRINITY_DN124_c0_g1	Photosynthesis.calvin cycle.ribulose-1,5-bisphosphat carboxylase/oxygenase (RuBisCo) activity.RuBisCo assembly.assembly factor *(RbcX)	assembly factor *(RbcX)	RbcX	2761.53	0.279809	0.0621397	4.59466e-06	2.39927e-05	2761.53	-0.28216	0.063512	6.27714e-06	5.58034e-05	2761.53	0.145492	0.0622673	0.0187111	0.036237	1.2.1.2.4	mercator4v8.0: assembly factor involved in RuBisCo assembly *(RbcX) & original description: none	TRUE	only_NS_HC	1.21403	1.10611	-1.21601	0.214034	0.106108	-0.216014	-0.00197957	-1.00198	-0.0028531	-0.0789509	-+	additive
TRINITY_DN6175_c0_g1	Photosynthesis.calvin cycle.ribulose-1,5-bisphosphat carboxylase/oxygenase (RuBisCo) activity.RuBisCo assembly.assembly factor *(RbcX)	assembly factor *(RbcX)	RbcX	514.319	0.292493	0.114076	0.00647465	0.0168477	514.319	0.426431	0.116536	0.000126549	0.000838919	514.319	0.501041	0.115065	7.86973e-06	2.88792e-05	1.2.1.2.4	mercator4v8.0: assembly factor involved in RuBisCo assembly *(RbcX) & original description: none	TRUE	only_HC_HS	1.22475	1.41523	1.3439	0.224755	0.415234	0.343905	0.56866	1.56866	0.649533	0.124728	++	additive
TRINITY_DN6159_c0_g1	Photosynthesis.calvin cycle.ribulose-1,5-bisphosphat carboxylase/oxygenase (RuBisCo) activity.RuBisCo assembly.assembly factor *(RAF1)	assembly factor *(RAF1)	RAF1	848.891	0.789468	0.141028	3.70739e-09	3.21182e-08	848.891	0.445806	0.13972	0.000684591	0.00370035	848.891	1.42996	0.139514	1.71619e-25	3.12351e-24	1.2.1.2.5	mercator4v8.0: assembly factor involved in RuBisCo assembly *(RAF1) & original description: none	TRUE	NS_and_HC_and_HS	1.72844	2.6944	1.36208	0.728437	1.6944	0.362075	1.09051	2.09051	1.06386	0.35195	++	enhanced
TRINITY_DN1502_c0_g1	Photosynthesis.calvin cycle.ribulose-1,5-bisphosphat carboxylase/oxygenase (RuBisCo) activity.RuBisCo assembly.assembly factor *(RAF2)	assembly factor *(RAF2)	RAF2	806.442	0.212545	0.112538	0.0460588	0.0897179	806.442	-0.213824	0.114741	0.0509656	0.13021	806.442	0.142379	0.113791	0.199593	0.280908	1.2.1.2.6	mercator4v8.0: assembly factor involved in RuBisCo assembly *(RAF2) & original description: none	TRUE		1.15873	1.10372	-1.15976	0.158731	0.103724	-0.159758	-0.00102754	-1.00103	-0.00148166	-0.0454473	-+	additive
TRINITY_DN689_c0_g1	Photosynthesis.calvin cycle.ribulose-1,5-bisphosphat carboxylase/oxygenase (RuBisCo) activity.RuBisCo assembly.assembly factor *(BSD2)	assembly factor *(BSD2)	BSD2	3235.81	-0.0269782	0.0687017	0.688075	0.774617	3235.81	-0.0117705	0.0693971	0.8631	0.92199	3235.81	-0.188506	0.0696949	0.00632557	0.0137115	1.2.1.2.7	mercator4v8.0: assembly factor involved in RuBisCo assembly *(BSD2) & original description: none	TRUE		-1.01888	-1.13958	-1.00819	-0.0188758	-0.139583	-0.00819205	-0.0270678	-1.02707	-0.0385315	0.000317546	--	additive
TRINITY_DN4463_c0_g1	Photosynthesis.calvin cycle.ribulose-1,5-bisphosphat carboxylase/oxygenase (RuBisCo) activity.RuBisCo regulation.rbcL-mRNA stability factor *(MRL1)	rbcL-mRNA stability factor *(MRL1)	MRL1	1755.89	0.168503	0.0901797	0.0527305	0.100573	1755.89	0.0762415	0.0907985	0.38932	0.567838	1755.89	0.272782	0.0913613	0.00242212	0.00573784	1.2.1.3.1	mercator4v8.0: rbcL-mRNA stability factor *(MRL1) & original description: none	TRUE	only_HS	1.12389	1.20814	1.05427	0.123892	0.208135	0.0542679	0.17816	1.17816	0.236535	0.012847	++	additive
TRINITY_DN1825_c0_g1	Photosynthesis.calvin cycle.ribulose-1,5-bisphosphat carboxylase/oxygenase (RuBisCo) activity.RuBisCo regulation.lysine N-methyltransferase of large RuBisCo subunit *(LSMT)	lysine N-methyltransferase of large RuBisCo subunit *(LSMT)	LSMT	7031.4	-0.72269	0.119057	2.32125e-10	2.37869e-09	7031.4	-0.118482	0.113842	0.275928	0.45231	7031.4	-0.951702	0.118587	2.44231e-16	2.61968e-15	1.2.1.3.2	mercator4v8.0: lysine N-methyltransferase involved in RuBisCo regulation & original description: none	TRUE	only_NS_HS	-1.65026	-1.93415	-1.08559	-0.650256	-0.934154	-0.0855922	-0.735848	-1.73585	-0.795641	0.085626	--	additive
TRINITY_DN21013_c0_g1	Photosynthesis.calvin cycle.ribulose-1,5-bisphosphat carboxylase/oxygenase (RuBisCo) activity.RuBisCo regulation.lysine N-methyltransferase of small RuBisCo subunit *(SSMT)	lysine N-methyltransferase of small RuBisCo subunit *(SSMT)	SSMT	1493.51	0.191399	0.0724397	0.00689203	0.0178099	1493.51	0.0856325	0.0732772	0.236136	0.405997	1493.51	0.234766	0.0728958	0.00115397	0.00291186	1.2.1.3.3	mercator4v8.0: lysine N-methyltransferase of small RuBisCo subunit *(SSMT) & original description: none	TRUE	only_HS	1.14187	1.17672	1.06115	0.14187	0.176716	0.0611528	0.203023	1.20302	0.266664	0.01639	++	additive
TRINITY_DN4085_c0_g1	Photosynthesis.calvin cycle.ribulose-1,5-bisphosphat carboxylase/oxygenase (RuBisCo) activity.RuBisCo regulation.ATP-dependent activase *(RCA)	ATP-dependent activase *(RCA)	RCA	244710	0.188984	0.0985879	0.0452682	0.0883752	244710	0.158228	0.0987219	0.0976689	0.213372	244710	0.131121	0.099596	0.180487	0.257929	1.2.1.3.4	mercator4v8.0: ATP-dependent activase *(RCA) involved in RuBisCo regulation & original description: none	TRUE		1.13996	1.09514	1.11592	0.139961	0.0951443	0.115915	0.255876	1.25588	0.328694	0.0299025	++	additive
TRINITY_DN27383_c0_g1	Photosynthesis.calvin cycle.ribulose-1,5-bisphosphat carboxylase/oxygenase (RuBisCo) activity.RuBisCo regulation.RuBisCo inhibitor dephosphorylation.carboxy-D-arabinitol-1-phosphatase *(CA1PP)	carboxy-D-arabinitol-1-phosphatase *(CA1PP)	CA1PP	1008.89	0.525475	0.094515	8.7151e-09	7.15469e-08	1008.89	-0.426616	0.0972325	5.88386e-06	5.27371e-05	1008.89	0.467604	0.0940413	4.22484e-07	1.86463e-06	1.2.1.3.5.1	mercator4v8.0: carboxy-D-arabinitol-1-phosphatase *(CA1PP) & original description: none	TRUE	NS_and_HC_and_HS	1.43941	1.38281	-1.34408	0.439407	0.382811	-0.344077	0.0953305	1.09533	0.131366	-0.224176	-+	additive
TRINITY_DN1801_c0_g1	Photosynthesis.calvin cycle.ribulose-1,5-bisphosphat carboxylase/oxygenase (RuBisCo) activity.RuBisCo regulation.RuBisCo inhibitor dephosphorylation.xylulose-1,5-bisphosphate phosphatase *(CbbYa)	xylulose-1,5-bisphosphate phosphatase *(CbbYa)	CbbYa	5368.3	0.0722653	0.0926981	0.420658	0.538097	5368.3	0.115005	0.0936807	0.205225	0.366983	5368.3	0.0259551	0.0944102	0.77887	0.830392	1.2.1.3.5.2	mercator4v8.0: xylulose-1,5-bisphosphate phosphatase *(CbbYa) & original description: none	TRUE		1.05137	1.01815	1.08298	0.0513662	0.0181535	0.0829786	0.134345	1.13434	0.181859	0.00831085	++	additive
TRINITY_DN481_c0_g2	Photosynthesis.calvin cycle.ribulose-1,5-bisphosphat carboxylase/oxygenase (RuBisCo) activity.RuBisCo regulation.RuBisCo inhibitor dephosphorylation.xylulose-1,5-bisphosphate phosphatase *(CbbYb)	xylulose-1,5-bisphosphate phosphatase *(CbbYb)	CbbYb	234.306	-0.00886852	0.0984333	0.92269	0.94907	234.306	0.0775929	0.101413	0.425939	0.601082	234.306	-0.108277	0.101604	0.269172	0.359736	1.2.1.3.5.3	mercator4v8.0: xylulose-1,5-bisphosphate phosphatase *(CbbYb) & original description: none	TRUE		-1.00617	-1.07794	1.05526	-0.00616612	-0.0779399	0.0552559	0.0490898	1.04909	0.0691382	-0.000688135	+-	additive
TRINITY_DN371_c0_g1	Photosynthesis.calvin cycle.phosphopentose epimerase	phosphopentose epimerase		24298.7	0.050305	0.0737891	0.492865	0.605997	24298.7	0.135514	0.0743664	0.064871	0.156106	24298.7	0.0800837	0.0747133	0.282638	0.374277	1.2.10	mercator4v8.0: phosphopentose epimerase & original description: none	TRUE		1.03548	1.05708	1.09848	0.0354838	0.0570794	0.098484	0.133968	1.13397	0.18138	0.00681702	++	additive
TRINITY_DN3020_c0_g1	Photosynthesis.calvin cycle.phosphoribulokinase *(PRK)	phosphoribulokinase *(PRK)	PRK	38958.8	0.316422	0.0745934	1.37757e-05	6.57915e-05	38958.8	0.228009	0.0743234	0.00176638	0.00837146	38958.8	0.345478	0.0747022	3.03047e-06	1.18061e-05	1.2.11	mercator4v8.0: phosphoribulokinase *(PRK) & original description: none	TRUE	NS_and_HC_and_HS	1.24524	1.27057	1.17122	0.245239	0.270572	0.171218	0.416456	1.41646	0.502286	0.0721472	++	additive
TRINITY_DN2182_c0_g1	Photosynthesis.calvin cycle.phosphoglycerate kinase	phosphoglycerate kinase		54253.5	0.31171	0.0630644	5.61246e-07	3.45297e-06	54253.5	0.117788	0.0627168	0.0601587	0.14723	54253.5	0.278823	0.0630981	1.06742e-05	3.84481e-05	1.2.2	mercator4v8.0: phosphoglycerate kinase & original description: none	TRUE	only_NS_HS	1.24118	1.2132	1.08507	0.241178	0.213204	0.0850695	0.326248	1.32625	0.40735	0.0367156	++	additive
TRINITY_DN133_c0_g1	Photosynthesis.calvin cycle.glyceraldehyde 3-phosphate dehydrogenase (GAPDH) activity.glyceraldehyde 3-phosphate dehydrogenase *(GAPDH)	glyceraldehyde 3-phosphate dehydrogenase *(GAPDH)	GAPDH	80092.4	0.137638	0.0793781	0.0782592	0.139843	80092.4	0.297254	0.0803383	0.000162796	0.00104789	80092.4	0.183589	0.0802646	0.021135	0.0403403	1.2.3.1	mercator4v8.0: glyceraldehyde 3-phosphate dehydrogenase *(GAPDH) & original description: none	TRUE	only_HC	1.1001	1.13571	1.2288	0.100103	0.135706	0.228803	0.328906	1.32891	0.410239	0.0409136	++	additive
TRINITY_DN5679_c0_g1	Photosynthesis.calvin cycle.glyceraldehyde 3-phosphate dehydrogenase (GAPDH) activity.glyceraldehyde 3-phosphate dehydrogenase *(GAPDH)	glyceraldehyde 3-phosphate dehydrogenase *(GAPDH)	GAPDH	43732.4	0.713934	0.0605706	7.27872e-33	4.9352e-31	43732.4	0.122724	0.0599984	0.0441562	0.116404	43732.4	0.752421	0.0605238	1.38009e-35	3.73137e-34	1.2.3.1	mercator4v8.0: glyceraldehyde 3-phosphate dehydrogenase *(GAPDH) & original description: none	TRUE	only_NS_HS	1.64027	1.68462	1.08879	0.640271	0.684617	0.0887887	0.72906	1.72906	0.789988	0.0876169	++	additive
TRINITY_DN5363_c0_g1	Photosynthesis.calvin cycle.glyceraldehyde 3-phosphate dehydrogenase (GAPDH) activity.regulatory protein *(CP12) of GAPDH activity	regulatory protein *(CP12) of GAPDH activity	CP12	201.654	0.665218	0.121734	9.85426e-09	8.04949e-08	201.654	-0.15206	0.125127	0.198725	0.358247	201.654	0.326534	0.121258	0.0055345	0.0121579	1.2.3.2	mercator4v8.0: regulatory protein *(CP12) of GAPDH activity & original description: none	TRUE	only_NS	1.58581	1.254	-1.11115	0.585807	0.253997	-0.111155	0.474653	1.47465	0.560375	-0.101153	-+	additive
TRINITY_DN7135_c0_g1	Photosynthesis.calvin cycle.triosephosphate isomerase	triosephosphate isomerase		14743.5	0.290598	0.0467812	3.66865e-10	3.69292e-09	14743.5	0.139925	0.0468553	0.0026713	0.0119043	14743.5	0.307802	0.0468198	4.26055e-11	2.95775e-10	1.2.4	mercator4v8.0: triosephosphate isomerase & original description: none	TRUE	only_NS_HS	1.22315	1.23782	1.10185	0.223147	0.23782	0.101847	0.324994	1.32499	0.405986	0.0406618	++	additive
TRINITY_DN3636_c0_g2	Photosynthesis.calvin cycle.fructose-1,6-bisphosphate aldolase	fructose-1,6-bisphosphate aldolase		1509.66	0.0730285	0.125302	0.532062	0.642066	1509.66	-0.198222	0.129512	0.106245	0.227587	1509.66	0.172603	0.130096	0.169288	0.244703	1.2.5	mercator4v8.0: fructose-1,6-bisphosphate aldolase & original description: none	TRUE		1.05192	1.12709	-1.14728	0.0519226	0.127091	-0.147283	-0.0953609	-1.09536	-0.131406	-0.0144759	-+	additive
TRINITY_DN1402_c0_g1	Photosynthesis.calvin cycle.fructose-1,6-bisphosphate aldolase	fructose-1,6-bisphosphate aldolase		179507	0.400389	0.0924451	1.0647e-05	5.19099e-05	179507	0.160016	0.0909085	0.0838778	0.190924	179507	0.273995	0.0919033	0.0032381	0.00747202	1.2.5	mercator4v8.0: fructose-1,6-bisphosphate aldolase & original description: none	TRUE	only_NS_HS	1.31986	1.20915	1.1173	0.319863	0.209152	0.117299	0.437163	1.43716	0.523223	0.0640684	++	additive
TRINITY_DN3416_c1_g1	Photosynthesis.calvin cycle.fructose-1,6-bisphosphatase	fructose-1,6-bisphosphatase		16697.7	0.0312395	0.071634	0.664135	0.753242	16697.7	0.220034	0.0724454	0.00204554	0.00953612	16697.7	0.141743	0.0725423	0.0494629	0.0857882	1.2.6	mercator4v8.0: fructose-1,6-bisphosphatase & original description: none	TRUE	only_HC	1.02189	1.10324	1.16476	0.0218897	0.103237	0.164761	0.186651	1.18665	0.246896	0.00687376	++	additive
TRINITY_DN2415_c0_g1	Photosynthesis.calvin cycle.transketolase	transketolase		615.245	-0.167763	0.154353	0.224016	0.329934	615.245	0.0718083	0.154105	0.6146	0.754188	615.245	-0.0254838	0.158486	0.86561	0.899355	1.2.7	mercator4v8.0: transketolase & original description: none	TRUE		-1.12332	-1.01782	1.05103	-0.123315	-0.0178209	0.0510333	-0.0722819	-1.07228	-0.100684	-0.0120468	+-	additive
TRINITY_DN393_c0_g1	Photosynthesis.calvin cycle.transketolase	transketolase		31102.8	0.521081	0.090945	4.31462e-09	3.6951e-08	31102.8	0.118464	0.0889824	0.205737	0.367489	31102.8	0.578027	0.0906486	1.24797e-10	8.16544e-10	1.2.7	mercator4v8.0: transketolase & original description: none	TRUE	only_NS_HS	1.43503	1.49281	1.08558	0.43503	0.492806	0.0855785	0.520609	1.52061	0.604649	0.0617294	++	additive
TRINITY_DN4536_c0_g1	Photosynthesis.calvin cycle.sedoheptulose-1,7-bisphosphatase	sedoheptulose-1,7-bisphosphatase		34297.1	0.277318	0.0796752	0.000344469	0.00123567	34297.1	0.163509	0.0792839	0.0355	0.0982557	34297.1	0.309957	0.0799944	0.000104543	0.000321666	1.2.8	mercator4v8.0: sedoheptulose-1,7-bisphosphatase & original description: none	TRUE	only_NS_HS	1.21194	1.23967	1.12001	0.211939	0.239671	0.120008	0.331947	1.33195	0.413537	0.0453439	++	additive
TRINITY_DN84_c0_g1	Photosynthesis.calvin cycle.ribose 5-phosphate isomerase	ribose 5-phosphate isomerase		13451.3	-0.00679011	0.0748788	0.916557	0.944935	13451.3	0.162887	0.0756448	0.0295269	0.0853898	13451.3	0.0318429	0.0758904	0.690143	0.759372	1.2.9	mercator4v8.0: ribose 5-phosphate isomerase & original description: none	TRUE		-1.00472	1.02232	1.11953	-0.00471764	0.0223172	0.119525	0.114808	1.11481	0.156795	-0.00110602	+-	additive
TRINITY_DN628_c0_g1	Photosynthesis.photorespiration.phosphoglycolate phosphatase *(PGLP1/2))	phosphoglycolate phosphatase *(PGLP1/2))	PGLP1/2	10117.9	0.400671	0.0716397	1.05934e-08	8.62637e-08	10117.9	0.0776435	0.0709636	0.267444	0.442337	10117.9	0.350923	0.0715111	7.8844e-07	3.33146e-06	1.3.1	mercator4v8.0: phosphoglycolate phosphatase *(PGLP1/2)) & original description: none	TRUE	only_NS_HS	1.32012	1.27538	1.05529	0.320122	0.275376	0.0552929	0.375415	1.37542	0.459867	0.0311095	++	additive
TRINITY_DN9359_c2_g1	Photosynthesis.photorespiration.phosphoglycolate phosphatase *(PGLP1/2))	phosphoglycolate phosphatase *(PGLP1/2))	PGLP1/2	979.978	0.299225	0.0545825	3.21654e-08	2.4401e-07	979.978	-0.0547288	0.0568806	0.339572	0.519116	979.978	0.302443	0.0546293	2.22736e-08	1.14258e-07	1.3.1	mercator4v8.0: phosphoglycolate phosphatase *(PGLP1/2)) & original description: none	TRUE	only_NS_HS	1.23048	1.23323	-1.03866	0.230483	0.233231	-0.0386639	0.191819	1.19182	0.253165	-0.0163762	-+	additive
TRINITY_DN9699_c1_g1	Photosynthesis.photorespiration.glycolate oxidase *(GOX1/2/3)	glycolate oxidase *(GOX1/2/3)	GOX1/2/3	268.658	-0.0199514	0.178311	0.894969	0.931708	268.658	0.0524715	0.185374	0.750359	0.852435	268.658	-0.0934132	0.19383	0.602456	0.683167	1.3.2	mercator4v8.0: glycolate oxidase *(GOX1/2/3) & original description: none	TRUE		-1.01393	-1.06689	1.03704	-0.0139253	-0.0668913	0.0370399	0.0231146	1.02311	0.0329677	-0.00104688	+-	additive
TRINITY_DN1480_c0_g1	Photosynthesis.photorespiration.glycolate oxidase *(GOX1/2/3)	glycolate oxidase *(GOX1/2/3)	GOX1/2/3	53203.9	0.337384	0.0804296	1.56558e-05	7.40144e-05	53203.9	0.231756	0.0799838	0.00304408	0.0132783	53203.9	0.363572	0.0804904	4.76903e-06	1.80891e-05	1.3.2	mercator4v8.0: glycolate oxidase *(GOX1/2/3) & original description: none	TRUE	only_NS_HS	1.26346	1.28661	1.17426	0.263463	0.286608	0.174263	0.437727	1.43773	0.523789	0.0781907	++	additive
TRINITY_DN2638_c0_g1	Photosynthesis.photorespiration.aminotransferase activities.glutamate-glyoxylate transaminase *(GGAT1/2)	glutamate-glyoxylate transaminase *(GGAT1/2)	GGAT1/2	25130.2	0.827697	0.0949671	4.17136e-19	1.04772e-17	25130.2	0.588185	0.0946172	1.33248e-10	2.35633e-09	25130.2	1.0369	0.0945038	3.23034e-29	6.79618e-28	1.3.3.1	mercator4v8.0: glutamate-glyoxylate transaminase *(GGAT1/2) & original description: none	TRUE	NS_and_HC_and_HS	1.77485	2.05181	1.50335	0.77485	1.05181	0.503354	1.2782	2.2782	1.1879	0.486839	++	additive
TRINITY_DN4154_c0_g1	Photosynthesis.photorespiration.aminotransferase activities.serine-glyoxylate transaminase *(AGT1)	serine-glyoxylate transaminase *(AGT1)	AGT1	51259.3	-0.115587	0.0920144	0.191629	0.291562	51259.3	-0.157985	0.0927988	0.0791079	0.182383	51259.3	-0.488443	0.0944582	1.39715e-07	6.51573e-07	1.3.3.2	mercator4v8.0: serine-glyoxylate transaminase *(AGT1) & original description: none	TRUE	only_HS	-1.08342	-1.40293	-1.11573	-0.0834158	-0.40293	-0.115728	-0.199143	-1.19914	-0.262004	0.018261	--	additive
TRINITY_DN933_c0_g1	Photosynthesis.photorespiration.glycine decarboxylase complex.glycine dehydrogenase component *(P-protein)	glycine dehydrogenase component *(P-protein)	P-protein	71553.1	0.603794	0.0831824	1.01403e-13	1.52875e-12	71553.1	0.182764	0.0817156	0.0221229	0.0681657	71553.1	0.738197	0.0829825	2.16059e-19	2.82453e-18	1.3.4.1	mercator4v8.0: glycine dehydrogenase component *(P-protein) of glycine cleavage system & original description: none	TRUE	only_NS_HS	1.51971	1.66809	1.13506	0.519707	0.668089	0.135056	0.654764	1.65476	0.726625	0.110352	++	additive
TRINITY_DN85924_c0_g1	Photosynthesis.photorespiration.glycine decarboxylase complex.aminomethyltransferase component *(T-protein)	aminomethyltransferase component *(T-protein)	T-protein	20219	0.642997	0.0642694	3.47701e-24	1.34616e-22	20219	0.193055	0.0637236	0.00213255	0.00983296	20219	0.650691	0.0641276	1.55452e-24	2.70511e-23	1.3.4.2	mercator4v8.0: aminomethyltransferase component *(T-protein) of glycine cleavage system & original description: none	TRUE	NS_and_HC_and_HS	1.56157	1.56992	1.14318	0.561569	0.569919	0.143182	0.704752	1.70475	0.769562	0.124134	++	additive
TRINITY_DN3479_c0_g1	Photosynthesis.photorespiration.glycine decarboxylase complex.dihydrolipoyl dehydrogenase component *(L-protein)	dihydrolipoyl dehydrogenase component *(L-protein)	L-protein	5878.09	0.500562	0.0805884	1.9299e-10	1.99641e-09	5878.09	0.112014	0.0795307	0.151063	0.293595	5878.09	0.700673	0.0804754	1.30537e-18	1.61761e-17	1.3.4.3	mercator4v8.0: dihydrolipoyl dehydrogenase component *(L-protein) of glycine cleavage system & original description: none	TRUE	only_NS_HS	1.41476	1.62526	1.08074	0.414765	0.625263	0.0807358	0.495501	1.4955	0.580629	0.05607	++	additive
TRINITY_DN12056_c0_g1	Photosynthesis.photorespiration.glycine decarboxylase complex.lipoamide-containing component *(H-protein)	lipoamide-containing component *(H-protein)	H-protein	1379.81	0.955301	0.0965444	5.14005e-24	1.94401e-22	1379.81	0.00388019	0.0955177	0.963942	0.981035	1379.81	0.995598	0.0962349	9.31021e-26	1.71838e-24	1.3.4.4	mercator4v8.0: lipoamide-containing component *(H-protein) of glycine cleavage system & original description: none	TRUE	only_NS_HS	1.93898	1.99391	1.00269	0.938984	0.993907	0.00269316	0.941678	1.94168	0.957304	0.00370675	++	additive
TRINITY_DN1940_c0_g1	Photosynthesis.photorespiration.glycine decarboxylase complex.lipoamide-containing component *(H-protein)	lipoamide-containing component *(H-protein)	H-protein	16515	-0.205628	0.0730915	0.00375521	0.0104599	16515	0.0980372	0.0729464	0.174833	0.327025	16515	-0.239917	0.0735481	0.000946621	0.00243226	1.3.4.4	mercator4v8.0: lipoamide-containing component *(H-protein) of glycine cleavage system & original description: none	TRUE	only_HS	-1.15319	-1.18092	1.07032	-0.153188	-0.180925	0.0703163	-0.0828719	-1.08287	-0.114863	-0.0201592	+-	additive
TRINITY_DN2250_c0_g1	Photosynthesis.photorespiration.serine hydroxymethyltransferase *(SHM)	serine hydroxymethyltransferase *(SHM)	SHM	65571	0.46678	0.0688836	6.49177e-12	7.97664e-11	65571	0.118861	0.0680628	0.0850983	0.192914	65571	0.416512	0.0686899	1.23504e-09	7.28003e-09	1.3.5	mercator4v8.0: serine hydroxymethyltransferase & original description: none	TRUE	only_NS_HS	1.38202	1.3347	1.08588	0.382021	0.334696	0.0858772	0.467898	1.4679	0.553752	0.0554819	++	additive
TRINITY_DN2250_c0_g2	Photosynthesis.photorespiration.serine hydroxymethyltransferase *(SHM)	serine hydroxymethyltransferase *(SHM)	SHM	1028.74	-0.0376032	0.112163	0.722068	0.80212	1028.74	0.121944	0.114441	0.266334	0.441171	1028.74	-0.0404629	0.115537	0.718053	0.781332	1.3.5	mercator4v8.0: serine hydroxymethyltransferase & original description: none	TRUE		-1.02641	-1.02844	1.0882	-0.0264072	-0.0284438	0.0882004	0.0617932	1.06179	0.0865028	-0.00458549	+-	additive
TRINITY_DN26695_c0_g2	Photosynthesis.photorespiration.hydroxypyruvate reductase activities.peroxisomal hydroxypyruvate reductase *(HPR1)	peroxisomal hydroxypyruvate reductase *(HPR1)	HPR1	17450.6	0.368056	0.090078	2.27859e-05	0.000104807	17450.6	0.234245	0.0893186	0.00701273	0.0268094	17450.6	0.33656	0.0899069	0.000143299	0.000430093	1.3.6.1	mercator4v8.0: peroxisomal hydroxypyruvate reductase *(HPR1) & original description: none	TRUE	only_NS_HS	1.29061	1.26274	1.17629	0.290613	0.262742	0.176291	0.466904	1.4669	0.552774	0.0862153	++	additive
TRINITY_DN3467_c0_g1	Photosynthesis.photorespiration.hydroxypyruvate reductase activities.non-peroxisomal hydroxypyruvate reductase *(HPR2/3)	non-peroxisomal hydroxypyruvate reductase *(HPR2/3)	HPR2/3	302.921	0.835096	0.130426	2.40788e-11	2.78353e-10	302.921	-0.214644	0.132217	0.0843368	0.191736	302.921	0.756909	0.129686	1.87626e-09	1.08592e-08	1.3.6.2	mercator4v8.0: non-peroxisomal hydroxypyruvate reductase *(HPR2/3) & original description: none	TRUE	only_NS_HS	1.78398	1.68987	-1.16042	0.783976	0.689867	-0.160417	0.623559	1.62356	0.69916	-0.179248	-+	additive
TRINITY_DN8192_c0_g1	Photosynthesis.photorespiration.hydroxypyruvate reductase activities.non-peroxisomal hydroxypyruvate reductase *(HPR2/3)	non-peroxisomal hydroxypyruvate reductase *(HPR2/3)	HPR2/3	1850.57	0.286598	0.0510637	1.30034e-08	1.04974e-07	1850.57	-0.0815922	0.0524573	0.122526	0.251906	1850.57	0.0170888	0.0514963	0.759455	0.814876	1.3.6.2	mercator4v8.0: non-peroxisomal hydroxypyruvate reductase *(HPR2/3) & original description: none	TRUE	only_NS	1.21976	1.01192	-1.05819	0.21976	0.0119155	-0.0581852	0.161575	1.16158	0.216082	-0.0233841	-+	additive
TRINITY_DN5094_c0_g1	Photosynthesis.photorespiration.hydroxypyruvate reductase activities.non-peroxisomal hydroxypyruvate reductase *(HPR2/3)	non-peroxisomal hydroxypyruvate reductase *(HPR2/3)	HPR2/3	355.392	-0.246862	0.0952385	0.00682315	0.0176458	355.392	-0.0371268	0.0953532	0.683611	0.80559	355.392	-0.341937	0.096653	0.000310064	0.000881106	1.3.6.2	mercator4v8.0: non-peroxisomal hydroxypyruvate reductase *(HPR2/3) & original description: none	TRUE	only_HS	-1.18662	-1.26746	-1.02607	-0.186624	-0.267457	-0.0260683	-0.212692	-1.21269	-0.278213	0.0091652	--	additive
TRINITY_DN4473_c0_g1	Photosynthesis.photorespiration.glycerate kinase *(GLYK)	glycerate kinase *(GLYK)	GLYK	3589.77	0.922737	0.0699582	2.28551e-40	2.51329e-38	3589.77	-0.046166	0.0699869	0.469751	0.641063	3589.77	0.814225	0.0698532	8.73861e-32	2.01682e-30	1.3.7	mercator4v8.0: glycerate kinase *(GLYK) & original description: none	TRUE	only_NS_HS	1.89571	1.75835	-1.03252	0.895709	0.758353	-0.0325173	0.863191	1.86319	0.897776	-0.0425991	-+	additive
TRINITY_DN1706_c2_g1	Photosynthesis.photorespiration.glycerate:glycolate transporter *(PLGG1)	glycerate:glycolate transporter *(PLGG1)	PLGG1	7777.21	0.586719	0.0879393	7.25472e-12	8.88075e-11	7777.21	0.0808446	0.0860717	0.337581	0.516797	7777.21	0.56796	0.087535	4.72105e-11	3.26531e-10	1.3.8	mercator4v8.0: glycerate:glycolate transporter *(PLGG1) & original description: none	TRUE	only_NS_HS	1.50183	1.48243	1.05764	0.501828	0.482426	0.057637	0.559465	1.55946	0.641051	0.0474331	++	additive
TRINITY_DN760_c1_g1	Photosynthesis.CAM/C4 photosynthesis.carbon dioxide-bicarbonate equilibrium.beta-type carbonic anhydrase	beta-type carbonic anhydrase		49440.3	-0.0568936	0.11273	0.592217	0.695668	49440.3	0.0588241	0.113977	0.59104	0.736255	49440.3	-0.0623147	0.116033	0.580584	0.664124	1.4.1.2	mercator4v8.0: beta-type carbonic anhydrase & original description: none	TRUE		-1.04022	-1.04414	1.04162	-0.0402236	-0.0441397	0.0416164	0.00139285	1.00139	0.00200806	-0.00334672	+-	additive
TRINITY_DN1308_c1_g1	Photosynthesis.CAM/C4 photosynthesis.carbon dioxide-bicarbonate equilibrium.beta-type carbonic anhydrase	beta-type carbonic anhydrase		462.748	0.233318	0.0941709	0.00986571	0.0243958	462.748	-1.05593	0.105264	1.2903e-24	5.46435e-23	462.748	-0.313612	0.0969876	0.000969541	0.00248529	1.4.1.2	mercator4v8.0: beta-type carbonic anhydrase & original description: none	TRUE	only_HC_HS	1.17554	-1.24282	-2.07905	0.175535	-0.242816	-1.07905	-0.903516	-1.90352	-0.928666	-0.246366	-+	enhanced
TRINITY_DN9353_c0_g1	Photosynthesis.CAM/C4 photosynthesis.carbon dioxide-bicarbonate equilibrium.beta-type carbonic anhydrase	beta-type carbonic anhydrase		9017.7	-0.996881	0.0963496	4.33998e-26	1.91868e-24	9017.7	-0.762802	0.0963251	4.37733e-16	1.22397e-14	9017.7	-1.4323	0.0962239	4.5851e-51	2.0478e-49	1.4.1.2	mercator4v8.0: beta-type carbonic anhydrase & original description: none	TRUE	NS_and_HC_and_HS	-1.99568	-2.69877	-1.69678	-0.995681	-1.69877	-0.696782	-1.69246	-2.69246	-1.42893	0.760422	--	additive
TRINITY_DN6242_c0_g1	Photosynthesis.CAM/C4 photosynthesis.phosphoenolpyruvate (PEP) carboxylase activity.PEP carboxylase *(PPC)	PEP carboxylase *(PPC)	PPC	444.771	-0.33725	0.105713	0.000789855	0.00260551	444.771	1.44656	0.0998451	1.48045e-48	1.2033e-46	444.771	1.38579	0.0986107	1.0021e-45	3.92618e-44	1.4.2.1	mercator4v8.0: PEP carboxylase *(PPC) & original description: none	TRUE	NS_and_HC_and_HS	-1.26335	2.61315	2.72558	-0.263346	1.61315	1.72558	1.46223	2.46223	1.29997	-0.487853	+-	additive
TRINITY_DN298_c2_g1	Photosynthesis.CAM/C4 photosynthesis.phosphoenolpyruvate (PEP) carboxylase activity.PEP carboxylase *(PPC)	PEP carboxylase *(PPC)	PPC	4874.99	0.294118	0.0735007	4.26685e-05	0.000185502	4874.99	0.1651	0.0734701	0.0225654	0.0691872	4874.99	0.653531	0.0738772	4.35636e-19	5.57256e-18	1.4.2.1	mercator4v8.0: PEP carboxylase *(PPC) & original description: none	TRUE	only_NS_HS	1.22614	1.57301	1.12124	0.226135	0.573013	0.121244	0.347379	1.34738	0.430156	0.0485589	++	additive
TRINITY_DN331_c0_g1	Photosynthesis.CAM/C4 photosynthesis.phosphoenolpyruvate (PEP) carboxylase activity.regulatory PPC-phosphorylating kinase *(PPCK)	regulatory PPC-phosphorylating kinase *(PPCK)	PPCK	452.239	0.498593	0.104309	6.2454e-07	3.81013e-06	452.239	-0.0481204	0.104952	0.635123	0.770907	452.239	0.845128	0.103425	8.92039e-17	9.85914e-16	1.4.2.2	mercator4v8.0: regulatory PEP carboxylase-phosphorylating kinase *(PPCK) & original description: none	TRUE	only_NS_HS	1.41283	1.79642	-1.03392	0.412835	0.796424	-0.033917	0.378918	1.37892	0.463537	-0.0239925	-+	additive
TRINITY_DN6373_c0_g3	Photosynthesis.CAM/C4 photosynthesis.NAD-dependent malate dehydrogenase	NAD-dependent malate dehydrogenase		13492.6	-0.203127	0.0555453	0.000213963	0.000802039	13492.6	0.201487	0.0556464	0.000256843	0.00156838	13492.6	-0.0474157	0.0556461	0.385081	0.480424	1.4.3	mercator4v8.0: NAD-dependent malate dehydrogenase & original description: none	TRUE	only_NS_HC	-1.15119	-1.03341	1.14988	-0.15119	-0.0334121	0.149883	-0.00130722	-1.00131	-0.00188468	-0.0409275	+-	additive
TRINITY_DN6400_c0_g2	Phytohormone action.abscisic acid.biosynthesis.neoxanthin synthase *(ABA4)	neoxanthin synthase *(ABA4)	ABA4	839.77	0.0184246	0.0856753	0.825827	0.881826	839.77	-0.247604	0.0891382	0.00420071	0.0173628	839.77	-0.0751716	0.0874322	0.382332	0.477997	10.1.1.2	mercator4v8.0: neoxanthin synthase *(ABA4) & original description: none	TRUE		1.01285	-1.05349	-1.18723	0.0128528	-0.0534863	-0.187234	-0.174381	-1.17438	-0.231901	-0.004562	-+	additive
TRINITY_DN2913_c0_g1	Phytohormone action.abscisic acid.biosynthesis.neoxanthin biosynthesis cofactor *(NXD1)	neoxanthin biosynthesis cofactor *(NXD1)	NXD1	4534.37	1.31003	0.125102	1.47884e-26	6.79022e-25	4534.37	5.76527	0.120246	0	0	4534.37	5.20175	0.120407	0	0	10.1.1.3	mercator4v8.0: neoxanthin biosynthesis cofactor *(NXD1) & original description: none	TRUE	NS_and_HC_and_HS	2.47947	36.8029	54.3899	1.47947	35.8029	53.3899	54.8693	55.8693	5.80398	7.55268	++	divergent
TRINITY_DN1995_c0_g1	Phytohormone action.abscisic acid.biosynthesis.9-cis-epoxycarotenoid dioxygenase *(NCED)	9-cis-epoxycarotenoid dioxygenase *(NCED)	NCED	201.862	-0.711717	0.245687	0.000587693	0.00200484	201.862	0.208309	0.212065	0.245153	0.416686	201.862	0.513784	0.227643	0.0125991	0.0254361	10.1.1.4	mercator4v8.0: 9-cis-epoxycarotenoid dioxygenase *(NCED) & original description: none	TRUE	only_NS	-1.63775	1.42779	1.15533	-0.637752	0.42779	0.155333	-0.482419	-1.48242	-0.567953	-0.148257	+-	enhanced
TRINITY_DN6268_c0_g1	Phytohormone action.abscisic acid.biosynthesis.xanthoxin oxidase molybdopterin sulfurase *(ABA3)	xanthoxin oxidase molybdopterin sulfurase *(ABA3)	ABA3	856.42	0.0310344	0.0851919	0.696862	0.782192	856.42	-0.0352099	0.0870693	0.682148	0.804777	856.42	0.02157	0.0866998	0.794875	0.843338	10.1.1.6	mercator4v8.0: xanthoxin oxidase molybdopterin sulfurase *(ABA3) & original description: none	TRUE		1.02174	1.01506	-1.02471	0.0217444	0.0150635	-0.0247059	-0.00296143	-1.00296	-0.00426613	-0.00109272	-+	additive
TRINITY_DN12300_c1_g1	Phytohormone action.abscisic acid.perception and signalling.receptor activities.cytoplasm-localized receptor complex.receptor component *(PYL/RCAR)	receptor component *(PYL/RCAR)	PYL/RCAR	760.412	0.00143604	0.0638959	0.974838	0.983936	760.412	-0.053874	0.0658785	0.406284	0.582699	760.412	-0.280756	0.0657194	1.61887e-05	5.66886e-05	10.1.2.1.1.1	mercator4v8.0: receptor component *(PYL/RCAR) of cytoplasm-localized abscisic acid receptor complex & original description: none	TRUE	only_HS	1.001	-1.21483	-1.03805	0.00099588	-0.214831	-0.0380486	-0.0370527	-1.03705	-0.0524893	-7.73651e-05	-+	additive
TRINITY_DN6817_c2_g1	Phytohormone action.abscisic acid.perception and signalling.receptor activities.cytoplasm-localized receptor complex.receptor component *(PYL/RCAR)	receptor component *(PYL/RCAR)	PYL/RCAR	114.659	0.259415	0.1621	0.071095	0.129038	114.659	-0.683386	0.187135	6.21172e-05	0.000443946	114.659	-0.112412	0.16567	0.473695	0.566046	10.1.2.1.1.1	mercator4v8.0: receptor component *(PYL/RCAR) of cytoplasm-localized abscisic acid receptor complex & original description: none	TRUE	only_HC	1.19699	-1.08103	-1.6059	0.196993	-0.0810339	-0.605904	-0.408911	-1.40891	-0.49458	-0.177281	-+	additive
TRINITY_DN8117_c0_g1	Phytohormone action.abscisic acid.perception and signalling.receptor activities.cytoplasm-localized receptor complex.receptor component *(PYL/RCAR)	receptor component *(PYL/RCAR)	PYL/RCAR	480.964	-1.02946	0.185242	2.86971e-09	2.51508e-08	480.964	-0.919739	0.18612	1.0884e-07	1.32367e-06	480.964	-1.91898	0.185992	5.41885e-26	1.00726e-24	10.1.2.1.1.1	mercator4v8.0: receptor component *(PYL/RCAR) of cytoplasm-localized abscisic acid receptor complex & original description: none	TRUE	NS_and_HC_and_HS	-2.04127	-3.78154	-1.89177	-1.04127	-2.78154	-0.891773	-1.93304	-2.93304	-1.5524	0.946839	--	divergent
TRINITY_DN493_c0_g1	Phytohormone action.abscisic acid.perception and signalling.receptor activities.cytoplasm-localized receptor complex.receptor component *(PYL/RCAR)	receptor component *(PYL/RCAR)	PYL/RCAR	437.319	-0.14966	0.0947848	0.0984013	0.169098	437.319	-0.441	0.100457	5.28926e-06	4.79995e-05	437.319	-0.733362	0.100093	8.79451e-14	7.65701e-13	10.1.2.1.1.1	mercator4v8.0: receptor component *(PYL/RCAR) of cytoplasm-localized abscisic acid receptor complex & original description: none	TRUE	only_HC_HS	-1.10931	-1.66251	-1.35755	-0.109308	-0.662509	-0.357545	-0.466854	-1.46685	-0.552725	0.0660002	--	additive
TRINITY_DN6227_c0_g1	Phytohormone action.abscisic acid.perception and signalling.receptor activities.cytoplasm-localized receptor complex.receptor component *(PYL/RCAR)	receptor component *(PYL/RCAR)	PYL/RCAR	9411.9	-0.175317	0.0573948	0.00191384	0.0057534	9411.9	0.0400543	0.0574535	0.481291	0.650638	9411.9	-0.36498	0.0578338	2.07328e-10	1.3306e-09	10.1.2.1.1.1	mercator4v8.0: receptor component *(PYL/RCAR) of cytoplasm-localized abscisic acid receptor complex & original description: none	TRUE	only_NS_HS	-1.12921	-1.28786	1.02815	-0.129212	-0.287864	0.0281525	-0.10106	-1.10106	-0.138893	-0.00702219	+-	additive
TRINITY_DN5342_c0_g1	Phytohormone action.abscisic acid.perception and signalling.receptor activities.cytoplasm-localized receptor complex.regulatory protein phosphatase component *(ABI1/ABI2)	regulatory protein phosphatase component *(ABI1/ABI2)	ABI1/ABI2	3125.35	0.0760009	0.0611834	0.207038	0.31045	3125.35	-0.131614	0.0621394	0.0316071	0.0898958	3125.35	0.0742157	0.061687	0.230519	0.316734	10.1.2.1.1.2	mercator4v8.0: regulatory protein phosphatase component *(ABI1/ABI2) of cytoplasm-localized abscisic acid receptor complex & original description: none	TRUE		1.05409	1.05279	-1.09552	0.0540921	0.0527885	-0.0955186	-0.0414265	-1.04143	-0.0585611	-0.0100028	-+	additive
TRINITY_DN6133_c0_g1	Phytohormone action.abscisic acid.perception and signalling.receptor activities.recruitment factor *(CAR)	recruitment factor *(CAR)	CAR	540.27	-0.194665	0.0930204	0.0294622	0.0617659	540.27	-0.315696	0.0965419	0.000698527	0.00376635	540.27	-0.36384	0.0950226	9.64414e-05	0.000298494	10.1.2.1.2	mercator4v8.0: abscisic acid receptor recruitment factor *(CAR) & original description: none	TRUE	only_HC_HS	-1.14446	-1.28685	-1.24461	-0.144458	-0.286846	-0.244612	-0.389071	-1.38907	-0.47412	0.061455	--	additive
TRINITY_DN18228_c0_g2	Phytohormone action.abscisic acid.perception and signalling.receptor activities.recruitment factor *(CAR)	recruitment factor *(CAR)	CAR	104.696	0.203064	0.165854	0.162052	0.254453	104.696	-0.0956565	0.169436	0.531863	0.690448	104.696	-0.00386338	0.171237	0.979239	0.984808	10.1.2.1.2	mercator4v8.0: abscisic acid receptor recruitment factor *(CAR) & original description: none	TRUE		1.15114	-1.00268	-1.06855	0.151141	-0.00268148	-0.0685515	0.0825894	1.08259	0.114486	-0.0194244	-+	additive
TRINITY_DN1102_c7_g1	Phytohormone action.abscisic acid.perception and signalling.receptor activities.recruitment factor *(CAR)	recruitment factor *(CAR)	CAR	292.957	0.749013	0.105507	2.30975e-13	3.37337e-12	292.957	-0.0860066	0.108752	0.409995	0.585602	292.957	0.684021	0.105213	3.26055e-11	2.2878e-10	10.1.2.1.2	mercator4v8.0: abscisic acid receptor recruitment factor *(CAR) & original description: none	TRUE	only_NS_HS	1.68064	1.60661	-1.06143	0.680643	0.606612	-0.0614281	0.619215	1.61921	0.695295	-0.0644201	-+	additive
TRINITY_DN8129_c0_g1	Phytohormone action.abscisic acid.perception and signalling.receptor activities.regulatory protein *(EAR1)	regulatory protein *(EAR1)	EAR1	27.3708	0.899478	0.369101	0.00146181	0.00451909	27.3708	-0.77282	0.43336	0.010674	0.0377924	27.3708	0.681302	0.34569	0.0159013	0.0313097	10.1.2.1.3	mercator4v8.0: regulatory protein *(EAR1) of abscisic acid signalling & original description: none	TRUE	only_NS	1.86539	1.60359	-1.70861	0.865391	0.603586	-0.708606	0.156785	1.15678	0.21012	-0.695134	-+	additive
TRINITY_DN5888_c0_g1	Phytohormone action.abscisic acid.perception and signalling.receptor activities.plasma membrane-localized receptor *(GTG)	plasma membrane-localized receptor *(GTG)	GTG	530.327	-0.193459	0.0910006	0.0267091	0.0568965	530.327	-0.10132	0.0921498	0.254779	0.427784	530.327	-0.252858	0.0922824	0.00531878	0.0117135	10.1.2.1.4	mercator4v8.0: plasma membrane-localized abscisic acid receptor *(GTG) & original description: none	TRUE		-1.1435	-1.19156	-1.07275	-0.143502	-0.191565	-0.0727544	-0.216256	-1.21626	-0.282447	0.0196012	--	additive
TRINITY_DN1099_c0_g1	Phytohormone action.abscisic acid.perception and signalling.receptor activities.perception modulator *(ABAR)	perception modulator *(ABAR)	ABAR	50975.5	1.10325	0.0874339	1.80794e-37	1.63164e-35	50975.5	0.0874305	0.0852879	0.294056	0.470619	50975.5	1.27253	0.0872731	5.88817e-49	2.50171e-47	10.1.2.1.5	mercator4v8.0: abscisic acid perception modulator *(ABAR) & original description: none	TRUE	only_NS_HS	2.14838	2.41585	1.06248	1.14838	1.41585	0.0624762	1.21085	2.21085	1.1446	0.0964575	++	additive
TRINITY_DN799_c0_g1	Phytohormone action.abscisic acid.perception and signalling.signal transduction.signal transducer *(AIP2)	signal transducer *(AIP2)	AIP2	570.602	-0.12882	0.0866159	0.123188	0.203206	570.602	-0.153109	0.0889338	0.0759394	0.176665	570.602	-0.391276	0.089343	8.43153e-06	3.0794e-05	10.1.2.2.1	mercator4v8.0: signal transducer of abscisic acid perception *(AIP2) & original description: none	TRUE	only_HS	-1.0934	-1.31155	-1.11196	-0.0933992	-0.311553	-0.111963	-0.205363	-1.20536	-0.269467	0.0197236	--	additive
TRINITY_DN261_c1_g1	Phytohormone action.abscisic acid.perception and signalling.signal transduction.signal transducer *(KEG)	signal transducer *(KEG)	KEG	2680.36	-0.105402	0.0816767	0.18492	0.283124	2680.36	0.044666	0.0821716	0.560336	0.712036	2680.36	0.0836851	0.0825649	0.301769	0.394697	10.1.2.2.3	mercator4v8.0: signal transducer of abscisic acid perception *(KEG) & original description: none	TRUE		-1.07579	1.05972	1.03144	-0.0757938	0.0597215	0.0314444	-0.0443494	-1.04435	-0.0626045	-0.00470786	+-	additive
TRINITY_DN4147_c0_g1	Phytohormone action.abscisic acid.perception and signalling.signal transduction.signal transducer *(SDIR1)	signal transducer *(SDIR1)	SDIR1	575.356	-0.351649	0.0900613	5.0065e-05	0.000214101	575.356	0.0287034	0.0888301	0.741963	0.846088	575.356	-0.270785	0.0895348	0.00211549	0.00506001	10.1.2.2.4	mercator4v8.0: signal transducer of abscisic acid perception *(SDIR1) & original description: none	TRUE	only_NS_HS	-1.27602	-1.20646	1.02009	-0.276018	-0.206464	0.0200949	-0.255923	-1.25592	-0.328748	-0.0100935	+-	additive
TRINITY_DN2122_c0_g1	Phytohormone action.abscisic acid.perception and signalling.signal transduction.signal transducer *(SDIR1)	signal transducer *(SDIR1)	SDIR1	389.95	-0.0421081	0.112977	0.693557	0.779447	389.95	-0.17931	0.118005	0.109909	0.232956	389.95	-0.13904	0.117	0.22271	0.307782	10.1.2.2.4	mercator4v8.0: signal transducer of abscisic acid perception *(SDIR1) & original description: none	TRUE		-1.02962	-1.10117	-1.13234	-0.0296172	-0.101172	-0.132342	-0.16196	-1.16196	-0.21656	0.00755041	--	additive
TRINITY_DN1594_c0_g1	Phytohormone action.abscisic acid.perception and signalling.signal transduction.transcriptional repressor *(ASR1/2)	transcriptional repressor *(ASR1/2)	ASR1/2	112.776	-0.257321	0.156593	0.0644026	0.119153	112.776	-0.147209	0.156622	0.301795	0.479312	112.776	-0.799158	0.170606	8.29145e-07	3.49668e-06	10.1.2.2.7	mercator4v8.0: transcriptional repressor *(ASR1/2) & original description: none	TRUE	only_HS	-1.19526	-1.74009	-1.10743	-0.195257	-0.740085	-0.107425	-0.302682	-1.30268	-0.381485	0.03788	--	additive
TRINITY_DN5440_c0_g1	Phytohormone action.abscisic acid.perception and signalling.regulatory protein *(MIW1/XIW1)	regulatory protein *(MIW1/XIW1)	MIW1/XIW1	1805.51	-0.0147732	0.0517821	0.778818	0.845777	1805.51	-0.245256	0.0535175	3.7229e-06	3.49232e-05	1805.51	-0.253158	0.0526353	1.19422e-06	4.92205e-06	10.1.2.4	mercator4v8.0: regulatory protein *(MIW1/XIW1) involved in abscisic acid signalling & original description: none	TRUE	only_HC_HS	-1.01029	-1.19181	-1.1853	-0.0102926	-0.191813	-0.185303	-0.195596	-1.1956	-0.25773	0.00362323	--	additive
TRINITY_DN3159_c0_g1	Phytohormone action.abscisic acid.conjugation and degradation.abscisic acid hydroxylase *(CYP707A)	abscisic acid hydroxylase *(CYP707A)	CYP707A	342.404	-0.941239	0.153028	9.26107e-11	9.94179e-10	342.404	-0.81311	0.154653	2.38166e-08	3.18675e-07	342.404	-1.52468	0.154734	7.59705e-24	1.26967e-22	10.1.3.1	mercator4v8.0: abscisic acid hydroxylase & original description: none	TRUE	NS_and_HC_and_HS	-1.92018	-2.87724	-1.757	-0.920177	-1.87724	-0.756996	-1.67717	-2.67717	-1.42071	0.765331	--	additive
TRINITY_DN10346_c0_g1	Phytohormone action.abscisic acid.conjugation and degradation.abscisic acid hydroxylase *(CYP707A)	abscisic acid hydroxylase *(CYP707A)	CYP707A	39.9503	-1.19058	0.343599	4.09159e-05	0.000178535	39.9503	-0.232975	0.270252	0.254667	0.427747	39.9503	-2.33961	0.363352	9.56565e-12	7.02447e-11	10.1.3.1	mercator4v8.0: abscisic acid hydroxylase & original description: none	TRUE	only_NS_HS	-2.28245	-5.06164	-1.17526	-1.28245	-4.06164	-0.175256	-1.45771	-2.45771	-1.29731	0.277376	--	divergent
TRINITY_DN7912_c1_g1	Phytohormone action.abscisic acid.conjugation and degradation.phaseic acid reductase *(CRL1/2)	phaseic acid reductase *(CRL1/2)	CRL1/2	76.9363	0.110934	0.176976	0.466896	0.582751	76.9363	1.08521	0.195172	3.28633e-09	4.96592e-08	76.9363	1.18669	0.189214	5.98628e-11	4.0779e-10	10.1.3.3	mercator4v8.0: phaseic acid reductase *(CRL1/2) & original description: none	TRUE	only_HC_HS	1.07993	2.2763	2.12169	0.0799271	1.2763	1.12169	1.20162	2.20162	1.13856	0.120387	++	additive
TRINITY_DN7072_c0_g1	Phytohormone action.abscisic acid.conjugation and degradation.abscisic acid oxidase *(GAS2)	abscisic acid oxidase *(GAS2)	GAS2	2155.9	0.0663641	0.216494	0.681774	0.769178	2155.9	5.61405	0.259789	7.31781e-105	1.1135e-102	2155.9	6.38023	0.259664	1.51601e-134	2.47981e-132	10.1.3.4	mercator4v8.0: abscisic acid oxidase *(GAS2) & original description: none	TRUE	only_HC_HS	1.04707	83.2992	48.9776	0.0470745	82.2992	47.9776	48.0247	49.0247	5.61544	0.372571	++	enhanced
TRINITY_DN4003_c0_g1	Phytohormone action.abscisic acid.transport.abscisic acid transporter *(AIT)	abscisic acid transporter *(AIT)	AIT	65.9287	-0.776385	0.238609	0.000160494	0.000616084	65.9287	-1.07821	0.249799	1.47658e-06	1.50604e-05	65.9287	-1.86973	0.252106	1.08917e-14	1.01807e-13	10.1.4.1	mercator4v8.0: abscisic acid transporter *(AIT) & original description: none	TRUE	NS_and_HC_and_HS	-1.71283	-3.65464	-2.11141	-0.712834	-2.65464	-1.11141	-1.82425	-2.82425	-1.49787	0.837105	--	divergent
TRINITY_DN2295_c2_g1	Phytohormone action.abscisic acid.transport.abscisic acid transporter *(ABCG25)	abscisic acid transporter *(ABCG25)	ABCG25	698.962	0.710874	0.131982	1.40517e-08	1.1281e-07	698.962	-0.379506	0.133288	0.00238352	0.0108039	698.962	0.68428	0.130786	6.86807e-08	3.32749e-07	10.1.4.3	mercator4v8.0: abscisic acid transporter *(ABCG25) & original description: none	TRUE	only_NS_HS	1.6368	1.6069	-1.3009	0.636795	0.6069	-0.300897	0.335899	1.3359	0.417811	-0.269781	-+	additive
TRINITY_DN5615_c0_g1	Phytohormone action.abscisic acid.transport.abscisic acid transporter *(PM1)	abscisic acid transporter *(PM1)	PM1	4027.24	0.968381	0.304575	0.000143983	0.000558765	4027.24	-0.260913	0.257089	0.195264	0.353469	4027.24	1.46922	0.296649	8.36057e-08	4.00756e-07	10.1.4.4	mercator4v8.0: abscisic acid transporter *(PM1) & original description: none	TRUE	only_NS_HS	1.95664	2.76872	-1.19824	0.956643	1.76872	-0.198237	0.758406	1.75841	0.814269	-0.252663	-+	enhanced
TRINITY_DN16375_c0_g1	Phytohormone action.abscisic acid.transport.abscisic acid transporter *(PM1)	abscisic acid transporter *(PM1)	PM1	7.15673	1.86715	0.720169	0.000485031	0.00168806	7.15673	0.0633686	0.352731	0.703354	0.818578	7.15673	0.41516	0.529263	0.168764	0.244161	10.1.4.4	mercator4v8.0: abscisic acid transporter *(PM1) & original description: none	TRUE	only_NS	3.64811	1.33345	1.0449	2.64811	0.333446	0.0449027	2.69301	3.69301	1.8848	0.118319	++	divergent
TRINITY_DN387_c0_g1	Phytohormone action.karrikins.perception and signalling.karrikin receptor protein *(KAI2)	karrikin receptor protein *(KAI2)	KAI2	2827.37	-0.0200775	0.0999774	0.83404	0.887987	2827.37	-0.11462	0.101694	0.252191	0.425115	2827.37	-0.0247497	0.102378	0.805002	0.851735	10.10.1.1	mercator4v8.0: karrikin receptor protein *(KAI2) & original description: none	TRUE		-1.01401	-1.0173	-1.08269	-0.0140139	-0.0173032	-0.0826902	-0.0967041	-1.0967	-0.133174	0.00230129	--	additive
TRINITY_DN824_c0_g1	Phytohormone action.signalling peptides.NCRP (non-cysteine-rich-peptide) category.PIP/PIPL-peptide activity.PIP/PIPL peptide receptor *(RLK7)	PIP/PIPL peptide receptor *(RLK7)	RLK7	1061.34	0.886744	0.176561	6.85433e-08	4.92563e-07	1061.34	-0.0250726	0.160699	0.863163	0.92199	1061.34	1.56037	0.174452	4.46122e-20	6.07488e-19	10.11.1.1.2	mercator4v8.0: PIP/PIPL peptide receptor *(RLK7) & original description: none	TRUE	only_NS_HS	1.849	2.94929	-1.01753	0.848999	1.94929	-0.0175309	0.831468	1.83147	0.873	-0.022233	-+	enhanced
TRINITY_DN2921_c0_g1	Phytohormone action.signalling peptides.NCRP (non-cysteine-rich-peptide) category.PSY-peptide activity.PSY peptide receptor *(PSY-R)	PSY peptide receptor *(PSY-R)	PSY-R	197.583	-0.334785	0.117734	0.00246273	0.00717279	197.583	-1.27094	0.132706	8.55541e-23	3.39261e-21	197.583	-1.09278	0.125736	6.94395e-19	8.74577e-18	10.11.1.12.2	mercator4v8.0: PSY peptide receptor *(PSY-R) & original description: none	TRUE	NS_and_HC_and_HS	-1.26119	-2.13285	-2.41319	-0.26119	-1.13285	-1.41319	-1.67438	-2.67438	-1.41921	0.425493	--	enhanced
TRINITY_DN3774_c0_g1	Phytohormone action.signalling peptides.NCRP (non-cysteine-rich-peptide) category.CAPE-peptide activity.CAPE precursor polypeptide	CAPE precursor polypeptide		112.498	0.0482544	0.350529	0.309685	0.426628	112.498	-0.0754117	0.403085	0.0903482	0.201654	112.498	-0.0580563	0.520418	0.59612	0.677921	10.11.1.13.1	mercator4v8.0: CAPE precursor polypeptide & original description: none	TRUE		1.03401	-1.04106	-1.05366	0.034013	-0.0410622	-0.0536616	-0.0196486	-1.01965	-0.0280721	-0.00363894	-+	additive
TRINITY_DN614_c2_g1	Phytohormone action.signalling peptides.NCRP (non-cysteine-rich-peptide) category.CAPE-peptide activity.CAPE precursor polypeptide	CAPE precursor polypeptide		637.889	0.0252133	0.0919333	0.77083	0.839996	637.889	0.321714	0.0948218	0.000440586	0.00252209	637.889	0.119862	0.0936993	0.196018	0.276603	10.11.1.13.1	mercator4v8.0: CAPE precursor polypeptide & original description: none	TRUE	only_HC	1.01763	1.08663	1.24981	0.0176301	0.0866308	0.249815	0.267445	1.26744	0.341923	0.00811148	++	additive
TRINITY_DN8340_c0_g1	Phytohormone action.signalling peptides.NCRP (non-cysteine-rich-peptide) category.CAPE-peptide activity.CAPE precursor polypeptide	CAPE precursor polypeptide		187.43	0.280257	0.156156	0.0450747	0.0880237	187.43	-0.516192	0.170657	0.000903757	0.00470803	187.43	-0.10481	0.15774	0.484891	0.57632	10.11.1.13.1	mercator4v8.0: CAPE precursor polypeptide & original description: none	TRUE	only_HC	1.21441	-1.07535	-1.43018	0.214411	-0.0753525	-0.430175	-0.215764	-1.21576	-0.281863	-0.144666	-+	additive
TRINITY_DN1843_c0_g1	Phytohormone action.signalling peptides.NCRP (non-cysteine-rich-peptide) category.CAPE-peptide activity.CAPE precursor polypeptide	CAPE precursor polypeptide		194.756	-0.687301	0.19027	5.50855e-05	0.000232908	194.756	-0.0362171	0.168171	0.81246	0.890874	194.756	-0.544742	0.184178	0.00155047	0.00381595	10.11.1.13.1	mercator4v8.0: CAPE precursor polypeptide & original description: none	TRUE	only_NS_HS	-1.61027	-1.45876	-1.02542	-0.610269	-0.45876	-0.0254215	-0.63569	-1.63569	-0.7099	0.0248921	--	additive
TRINITY_DN9446_c0_g1	Phytohormone action.signalling peptides.NCRP (non-cysteine-rich-peptide) category.SCREW-peptide activity.SCREW peptide receptor *(NUT)	SCREW peptide receptor *(NUT)	NUT	573.727	-0.569803	0.167343	0.000164851	0.000631141	573.727	0.229878	0.157224	0.110012	0.233099	573.727	0.371948	0.160363	0.0146726	0.0291625	10.11.1.14.2	mercator4v8.0: SCREW peptide receptor *(NUT) & original description: none	TRUE	only_NS	-1.48432	1.2941	1.17274	-0.484321	0.294099	0.172736	-0.311585	-1.31159	-0.391311	-0.130985	+-	enhanced
TRINITY_DN5442_c0_g1	Phytohormone action.signalling peptides.NCRP (non-cysteine-rich-peptide) category.CEP-peptide activity.CEP-peptide receptor *(CEPR1)	CEP-peptide receptor *(CEPR1)	CEPR1	514.276	-0.329266	0.122802	0.00384338	0.0106737	514.276	-0.360618	0.12472	0.00225933	0.0103232	514.276	-0.172803	0.121498	0.144758	0.215115	10.11.1.3.2	mercator4v8.0: CEP-peptide receptor *(CEPR1) & original description: none	TRUE		-1.25637	-1.12725	-1.28398	-0.256374	-0.127247	-0.283976	-0.54035	-1.54035	-0.623259	0.118739	--	additive
TRINITY_DN366_c0_g1	Phytohormone action.signalling peptides.NCRP (non-cysteine-rich-peptide) category.CIF-peptide activity.TWS-precursor polypeptide *(TWS1)	TWS-precursor polypeptide *(TWS1)	TWS1	37.8211	0.0633237	0.235064	0.717512	0.798619	37.8211	0.0631717	0.250641	0.744752	0.847773	37.8211	-0.117175	0.274271	0.615549	0.694403	10.11.1.4.1	mercator4v8.0: TWS-precursor polypeptide *(TWS1) & original description: none	TRUE		1.04487	-1.08461	1.04476	0.0448702	-0.0846093	0.0447601	0.0896303	1.08963	0.123839	0.00400027	++	additive
TRINITY_DN6065_c0_g1	Phytohormone action.signalling peptides.NCRP (non-cysteine-rich-peptide) category.IDL-peptide activity.regulatory protein phosphatase *(KAPP)	regulatory protein phosphatase *(KAPP)	KAPP	1024.21	0.0727554	0.0532544	0.1676	0.261502	1024.21	0.218382	0.0543676	4.97376e-05	0.000362802	1024.21	0.24608	0.0531523	3.18725e-06	1.23653e-05	10.11.1.5.3	mercator4v8.0: regulatory protein phosphatase *(KAPP) & original description: none	TRUE	only_HC_HS	1.05172	1.18598	1.16343	0.0517234	0.18598	0.163428	0.215152	1.21515	0.281137	0.0158885	++	additive
TRINITY_DN3483_c0_g1	Phytohormone action.signalling peptides.NCRP (non-cysteine-rich-peptide) category.DVL/ROT-peptide activity.DVL/RTFL-precursor polypeptide	DVL/RTFL-precursor polypeptide		67.2998	0.021647	0.175808	0.890735	0.928385	67.2998	-1.25535	0.236874	1.04977e-08	1.47872e-07	67.2998	-0.519094	0.206521	0.00633723	0.01373	10.11.1.6.1	mercator4v8.0: DVL/RTFL precursor polypeptide & original description: none	TRUE	only_HC	1.01512	-1.43306	-2.38725	0.0151177	-0.433055	-1.38725	-1.37213	-2.37213	-1.24618	-0.0271745	-+	enhanced
TRINITY_DN9920_c1_g1	Phytohormone action.signalling peptides.NCRP (non-cysteine-rich-peptide) category.GLV/RGF/CLEL-peptide activity.RGF-precursor polypeptide	RGF-precursor polypeptide		620.066	0.0885223	0.106716	0.383574	0.502146	620.066	-0.0359094	0.108876	0.730335	0.838861	620.066	0.0300586	0.10936	0.780699	0.832076	10.11.1.7.1	mercator4v8.0: RGF precursor polypeptide & original description: none	TRUE		1.06328	1.02105	-1.0252	0.0632805	0.0210536	-0.0252029	0.0380777	1.03808	0.0539144	-0.00317878	-+	additive
TRINITY_DN253_c3_g1	Phytohormone action.signalling peptides.NCRP (non-cysteine-rich-peptide) category.CLE-TDIF-peptide activity.TDIF-precursor polypeptide	TDIF-precursor polypeptide		119.255	0.251871	0.172335	0.0948427	0.164162	119.255	-0.710583	0.201151	8.45761e-05	0.000582507	119.255	0.161941	0.174844	0.327122	0.422161	10.11.1.8.1	mercator4v8.0: TDIF precursor polypeptide & original description: none	TRUE	only_HC	1.19075	1.11879	-1.63647	0.190751	0.118791	-0.636466	-0.445715	-1.44571	-0.531783	-0.178976	-+	enhanced
TRINITY_DN10273_c0_g1	Phytohormone action.signalling peptides.NCRP (non-cysteine-rich-peptide) category.CLE-peptide activity.CLE-precursor polypeptide	CLE-precursor polypeptide		6.30043	0.10012	0.328162	0.4839	0.597953	6.30043	-0.195583	0.40451	0.2638	0.438282	6.30043	0.0354403	0.427419	0.889371	0.916836	10.11.1.9.1	mercator4v8.0: CLE precursor polypeptide & original description: none	TRUE		1.07186	1.02487	-1.14519	0.0718626	0.0248696	-0.145187	-0.0733243	-1.07332	-0.102086	-0.0195818	-+	additive
TRINITY_DN7231_c0_g1	Phytohormone action.signalling peptides.NCRP (non-cysteine-rich-peptide) category.CLE-peptide activity.CLE-precursor polypeptide	CLE-precursor polypeptide		47.2549	0.3423	0.195656	0.0385854	0.0773008	47.2549	-0.253694	0.206215	0.149915	0.292107	47.2549	-0.227576	0.202217	0.221238	0.306038	10.11.1.9.1	mercator4v8.0: CLE precursor polypeptide & original description: none	TRUE		1.26778	-1.17087	-1.19226	0.267776	-0.170866	-0.192256	0.0755196	1.07552	0.105034	-0.0868394	-+	additive
TRINITY_DN182_c0_g1	Phytohormone action.signalling peptides.CRP (cysteine-rich-peptide) category.GASA/GAST-peptide activity.GASA-precursor polypeptide	GASA-precursor polypeptide		9518.89	0.0400546	0.122177	0.721736	0.80182	9518.89	-0.764177	0.13148	1.25101e-09	1.99642e-08	9518.89	-0.473127	0.129282	0.000153104	0.000457006	10.11.2.1.1	mercator4v8.0: GASA precursor polypeptide & original description: none	TRUE	only_HC_HS	1.02815	-1.38811	-1.6984	0.0281527	-0.388115	-0.698401	-0.670248	-1.67025	-0.740062	-0.0306088	-+	additive
TRINITY_DN34295_c0_g1	Phytohormone action.signalling peptides.CRP (cysteine-rich-peptide) category.GASA/GAST-peptide activity.GASA-precursor polypeptide	GASA-precursor polypeptide		2383.11	-0.832932	0.0998975	1.01598e-17	2.24579e-16	2383.11	-0.697367	0.100089	7.67519e-13	1.65193e-11	2383.11	-1.42221	0.100218	1.16415e-46	4.71644e-45	10.11.2.1.1	mercator4v8.0: GASA precursor polypeptide & original description: none	TRUE	NS_and_HC_and_HS	-1.7813	-2.67996	-1.62154	-0.781301	-1.67996	-0.621543	-1.40284	-2.40284	-1.26474	0.580859	--	additive
TRINITY_DN4420_c0_g1	Phytohormone action.signalling peptides.CRP (cysteine-rich-peptide) category.GASA/GAST-peptide activity.GASA-precursor polypeptide	GASA-precursor polypeptide		3286.45	1.02708	0.131388	6.13956e-16	1.16947e-14	3286.45	-0.375801	0.12961	0.00205247	0.00955481	3286.45	0.486772	0.129357	0.000100157	0.000309191	10.11.2.1.1	mercator4v8.0: GASA precursor polypeptide & original description: none	TRUE	NS_and_HC_and_HS	2.0379	1.40131	-1.29756	1.0379	0.401306	-0.297559	0.740341	1.74034	0.79937	-0.385979	-+	additive
TRINITY_DN2889_c0_g1	Phytohormone action.signalling peptides.CRP (cysteine-rich-peptide) category.GASA/GAST-peptide activity.GASA-precursor polypeptide	GASA-precursor polypeptide		4525.1	-1.7587	0.160692	4.68503e-29	2.51264e-27	4525.1	0.367361	0.155682	0.0102551	0.0365164	4525.1	-2.09381	0.160517	5.47115e-40	1.7591e-38	10.11.2.1.1	mercator4v8.0: GASA precursor polypeptide & original description: none	TRUE	only_NS_HS	-3.38393	-4.26875	1.28999	-2.38393	-3.26875	0.289991	-2.09394	-3.09394	-1.62944	-0.646077	+-	divergent
TRINITY_DN693_c0_g1	Phytohormone action.signalling peptides.CRP (cysteine-rich-peptide) category.GASA/GAST-peptide activity.GASA-precursor polypeptide	GASA-precursor polypeptide		1086.08	-0.439525	0.252198	0.0253099	0.054412	1086.08	-1.09045	0.264457	3.87165e-06	3.6163e-05	1086.08	-1.81514	0.260637	2.8955e-13	2.42733e-12	10.11.2.1.1	mercator4v8.0: GASA precursor polypeptide & original description: none	TRUE	only_HC_HS	-1.35616	-3.51893	-2.1294	-0.356158	-2.51893	-1.1294	-1.48556	-2.48556	-1.31357	0.47928	--	divergent
TRINITY_DN14363_c0_g1	Phytohormone action.signalling peptides.CRP (cysteine-rich-peptide) category.GASA/GAST-peptide activity.GASA-precursor polypeptide	GASA-precursor polypeptide		126.991	1.59153	0.243464	4.7016e-12	5.86512e-11	126.991	-0.393203	0.252445	0.0517982	0.131899	126.991	1.49055	0.24263	9.87474e-11	6.55278e-10	10.11.2.1.1	mercator4v8.0: GASA precursor polypeptide & original description: none	TRUE	only_NS_HS	3.0137	2.80995	-1.31331	2.0137	1.80995	-0.313306	1.70039	2.70039	1.43317	-0.625797	-+	additive
TRINITY_DN19447_c0_g1	Phytohormone action.signalling peptides.CRP (cysteine-rich-peptide) category.EPF/EPFL-peptide activity.EPF/EPFL-precursor polypeptide	EPF/EPFL-precursor polypeptide		18.6778	0.512912	0.538673	0.0410402	0.0813839	18.6778	0.121175	0.336076	0.522158	0.683364	18.6778	0.602417	0.496327	0.0660581	0.109979	10.11.2.3.1	mercator4v8.0: EPF/EPFL precursor polypeptide & original description: none	TRUE		1.42693	1.51826	1.08762	0.426927	0.518258	0.0876203	0.514547	1.51455	0.598887	0.062152	++	additive
TRINITY_DN14456_c0_g1	Phytohormone action.signalling peptides.CRP (cysteine-rich-peptide) category.EPF/EPFL-peptide activity.EPF/EPFL-precursor polypeptide	EPF/EPFL-precursor polypeptide		37.7094	0.6324	0.256346	0.00256024	0.00742372	37.7094	-0.248306	0.248716	0.2043	0.366072	37.7094	0.277402	0.238413	0.193242	0.27332	10.11.2.3.1	mercator4v8.0: EPF/EPFL precursor polypeptide & original description: none	TRUE	only_NS	1.55014	1.21201	-1.18781	0.550142	0.21201	-0.187812	0.36233	1.36233	0.446076	-0.157029	-+	additive
TRINITY_DN6338_c0_g1	Phytohormone action.signalling peptides.CRP (cysteine-rich-peptide) category.EPF/EPFL-peptide activity.ERF-peptide receptor *(ER)	ERF-peptide receptor *(ER)	ER	2888.58	0.0923231	0.105053	0.356782	0.474911	2888.58	-0.238845	0.107784	0.0208245	0.0649451	2888.58	0.082772	0.107449	0.432161	0.526512	10.11.2.3.2	mercator4v8.0: ERF-peptide receptor *(ER) & original description: none	TRUE		1.06609	1.05905	-1.18005	0.0660854	0.0590509	-0.180047	-0.113962	-1.11396	-0.1557	-0.0220509	-+	additive
TRINITY_DN22743_c0_g2	Phytohormone action.signalling peptides.CRP (cysteine-rich-peptide) category.EPF/EPFL-peptide activity.regulatory E3 ubiquitin ligase *(PUB30/31)	regulatory E3 ubiquitin ligase *(PUB30/31)	PUB30/31	320.762	-0.221489	0.0969105	0.0165308	0.0380915	320.762	-0.356374	0.101694	0.000273753	0.00166079	320.762	0.05754	0.0959459	0.539362	0.62694	10.11.2.3.4	mercator4v8.0: regulatory E3 ubiquitin ligase *(PUB30/31) & original description: none	TRUE	only_HC	-1.16594	1.04069	-1.2802	-0.165936	0.0406897	-0.280205	-0.446141	-1.44614	-0.532208	0.078933	--	additive
TRINITY_DN15531_c0_g1	Phytohormone action.signalling peptides.CRP (cysteine-rich-peptide) category.RALF/RALFL-peptide activity.RALF/RALFL-precursor polypeptide	RALF/RALFL-precursor polypeptide		177.261	-1.91151	0.417569	2.49923e-07	1.64429e-06	177.261	0.134459	0.290497	0.509255	0.674096	177.261	-1.34409	0.414163	0.000127	0.00038533	10.11.2.4.1	mercator4v8.0: RALF/RALFL precursor polypeptide & original description: none	TRUE	only_NS_HS	-3.76204	-2.53869	1.09768	-2.76204	-1.53869	0.0976812	-2.66435	-3.66435	-1.87356	-0.25702	+-	enhanced
TRINITY_DN7058_c0_g1	Phytohormone action.signalling peptides.CRP (cysteine-rich-peptide) category.RALF/RALFL-peptide activity.RALF/RALFL-precursor polypeptide	RALF/RALFL-precursor polypeptide		105.992	0.199281	0.190741	0.214937	0.31944	105.992	-0.698026	0.229995	0.000467535	0.002652	105.992	-0.231287	0.202508	0.214799	0.29871	10.11.2.4.1	mercator4v8.0: RALF/RALFL precursor polypeptide & original description: none	TRUE	only_HC	1.14813	-1.17388	-1.62228	0.148126	-0.173881	-0.622283	-0.474157	-1.47416	-0.55989	-0.139104	-+	additive
TRINITY_DN16_c0_g1	Phytohormone action.signalling peptides.CRP (cysteine-rich-peptide) category.RALF/RALFL-peptide activity.RALF/RALFL-precursor polypeptide	RALF/RALFL-precursor polypeptide		3832.53	0.372	0.0862334	8.21619e-06	4.09277e-05	3832.53	0.209226	0.0858099	0.0123811	0.0425917	3832.53	0.192991	0.0858525	0.0229242	0.0432818	10.11.2.4.1	mercator4v8.0: RALF/RALFL precursor polypeptide & original description: none	TRUE	only_NS	1.29415	1.14313	1.15607	0.294146	0.143131	0.156068	0.450214	1.45021	0.536266	0.0778322	++	additive
TRINITY_DN5747_c0_g1	Phytohormone action.signalling peptides.CRP (cysteine-rich-peptide) category.RALF/RALFL-peptide activity.RALF/RALFL-precursor polypeptide	RALF/RALFL-precursor polypeptide		252.277	0.500302	0.117511	6.90209e-06	3.49809e-05	252.277	-0.274402	0.122383	0.0178529	0.0573181	252.277	0.0622823	0.116931	0.585299	0.668052	10.11.2.4.1	mercator4v8.0: RALF/RALFL precursor polypeptide & original description: none	TRUE	only_NS	1.41451	1.04412	-1.20949	0.41451	0.0441162	-0.209493	0.205017	1.20502	0.269053	-0.137284	-+	additive
TRINITY_DN7117_c0_g1	Phytohormone action.signalling peptides.CRP (cysteine-rich-peptide) category.RALF/RALFL-peptide activity.RALF-peptide receptor *(CrRLK1L)	RALF-peptide receptor *(CrRLK1L)	CrRLK1L	597.588	-0.156654	0.126261	0.180948	0.27828	597.588	-0.911324	0.137429	5.01557e-12	1.01443e-10	597.588	-1.20522	0.136081	1.37488e-19	1.82286e-18	10.11.2.4.2	mercator4v8.0: RALF-peptide receptor *(CrRLK1L) & original description: none	TRUE	only_HC_HS	-1.1147	-2.30573	-1.88077	-0.114699	-1.30573	-0.880771	-0.99547	-1.99547	-0.996728	0.142763	--	additive
TRINITY_DN10934_c0_g1	Phytohormone action.signalling peptides.CRP (cysteine-rich-peptide) category.RALF/RALFL-peptide activity.RALF-peptide receptor *(CrRLK1L)	RALF-peptide receptor *(CrRLK1L)	CrRLK1L	1505.72	-0.442792	0.0838241	5.18463e-08	3.7924e-07	1505.72	-0.402564	0.0842567	9.795e-07	1.02871e-05	1505.72	-0.951312	0.084925	9.3117e-30	1.99432e-28	10.11.2.4.2	mercator4v8.0: RALF-peptide receptor *(CrRLK1L) & original description: none	TRUE	NS_and_HC_and_HS	-1.35923	-1.93363	-1.32185	-0.359232	-0.933631	-0.321855	-0.681087	-1.68109	-0.749394	0.178252	--	additive
TRINITY_DN9511_c0_g2	Phytohormone action.signalling peptides.CRP (cysteine-rich-peptide) category.RALF/RALFL-peptide activity.RALF-peptide receptor *(CrRLK1L)	RALF-peptide receptor *(CrRLK1L)	CrRLK1L	2259.89	0.269327	0.0747535	0.000232783	0.000864413	2259.89	0.0240972	0.0749866	0.741306	0.84608	2259.89	0.171277	0.0748964	0.0194706	0.0375301	10.11.2.4.2	mercator4v8.0: RALF-peptide receptor *(CrRLK1L) & original description: none	TRUE	only_NS	1.20525	1.12605	1.01684	0.205246	0.126055	0.0168432	0.222089	1.22209	0.289349	0.00649005	++	additive
TRINITY_DN1464_c0_g1	Phytohormone action.signalling peptides.CRP (cysteine-rich-peptide) category.RALF/RALFL-peptide activity.RALF-peptide receptor *(CrRLK1L)	RALF-peptide receptor *(CrRLK1L)	CrRLK1L	6732.33	-0.57804	0.084255	1.86674e-12	2.46749e-11	6732.33	-0.214923	0.0829461	0.00791095	0.0295863	6732.33	-1.00128	0.0843739	3.88051e-33	9.61748e-32	10.11.2.4.2	mercator4v8.0: RALF-peptide receptor *(CrRLK1L) & original description: none	TRUE	only_NS_HS	-1.49282	-2.00178	-1.16064	-0.49282	-1.00178	-0.160642	-0.653462	-1.65346	-0.72549	0.124234	--	additive
TRINITY_DN4767_c0_g1	Phytohormone action.signalling peptides.CRP (cysteine-rich-peptide) category.RALF/RALFL-peptide activity.RALF-peptide receptor *(CrRLK1L)	RALF-peptide receptor *(CrRLK1L)	CrRLK1L	1180.31	-0.260188	0.0869893	0.00193892	0.0058141	1180.31	-0.543069	0.0897257	5.17975e-10	8.54756e-09	1180.31	-0.870379	0.0894355	6.16506e-23	9.87466e-22	10.11.2.4.2	mercator4v8.0: RALF-peptide receptor *(CrRLK1L) & original description: none	TRUE	NS_and_HC_and_HS	-1.19764	-1.82814	-1.45707	-0.197635	-0.828143	-0.457069	-0.654704	-1.6547	-0.726573	0.1413	--	additive
TRINITY_DN7373_c0_g1	Phytohormone action.signalling peptides.CRP (cysteine-rich-peptide) category.RALF/RALFL-peptide activity.RALF-peptide receptor *(CrRLK1L)	RALF-peptide receptor *(CrRLK1L)	CrRLK1L	190.344	-1.04165	0.143614	4.4758e-14	6.99765e-13	190.344	-0.586948	0.142175	1.16056e-05	9.65487e-05	190.344	-1.22531	0.144495	3.7006e-18	4.45912e-17	10.11.2.4.2	mercator4v8.0: RALF-peptide receptor *(CrRLK1L) & original description: none	TRUE	NS_and_HC_and_HS	-2.05859	-2.33806	-1.50207	-1.05859	-1.33806	-0.502065	-1.56065	-2.56065	-1.35651	0.611396	--	additive
TRINITY_DN3062_c0_g1	Phytohormone action.signalling peptides.CRP (cysteine-rich-peptide) category.RALF/RALFL-peptide activity.RALF-peptide co-receptor *(LLG1/2)	RALF-peptide co-receptor *(LLG1/2)	LLG1/2	1295.73	-0.586835	0.119488	2.30939e-07	1.53327e-06	1295.73	-0.189386	0.11557	0.0855811	0.19369	1295.73	-0.950561	0.119823	5.05406e-16	5.26153e-15	10.11.2.4.3	mercator4v8.0: RALF-peptide co-receptor *(LLG1/2) & original description: none	TRUE	only_NS_HS	-1.50195	-1.93262	-1.14028	-0.501948	-0.932625	-0.140278	-0.642227	-1.64223	-0.715653	0.111138	--	additive
TRINITY_DN1045_c0_g2	Phytohormone action.signalling peptides.CRP (cysteine-rich-peptide) category.RALF/RALFL-peptide activity.RALF-peptide co-receptor *(LLG1/2)	RALF-peptide co-receptor *(LLG1/2)	LLG1/2	513.539	-1.22206	0.141217	4.63156e-19	1.15665e-17	513.539	0.292634	0.133434	0.0191579	0.0607168	513.539	-1.1766	0.140524	9.47769e-18	1.11835e-16	10.11.2.4.3	mercator4v8.0: RALF-peptide co-receptor *(LLG1/2) & original description: none	TRUE	only_NS_HS	-2.33279	-2.26043	1.22487	-1.33279	-1.26043	0.224875	-1.10792	-2.10792	-1.07582	-0.357616	+-	additive
TRINITY_DN3084_c1_g2	Phytohormone action.signalling peptides.CRP (cysteine-rich-peptide) category.signalling peptide *(LOHN1)	signalling peptide *(LOHN1)	LOHN1	640.655	-0.0541541	0.120096	0.63041	0.726682	640.655	0.0684176	0.122728	0.558566	0.710676	640.655	-0.0174851	0.124027	0.883053	0.912263	10.11.2.6	mercator4v8.0: signalling peptide *(LOHN1) & original description: none	TRUE		-1.03825	-1.01219	1.04857	-0.0382502	-0.0121935	0.048566	0.0103158	1.01032	0.0148063	-0.0037051	+-	additive
TRINITY_DN6937_c1_g1	Phytohormone action.auxin.biosynthesis.indole-3-pyruvic acid (IPyA) pathway.tryptophan aminotransferase *(TAA1/TAR1)	tryptophan aminotransferase *(TAA1/TAR1)	TAA1/TAR1	200.528	-0.120801	0.130428	0.316406	0.433513	200.528	-0.484493	0.143821	0.0003099	0.00185514	200.528	-0.37385	0.138131	0.00491349	0.0109183	10.2.1.1.1	mercator4v8.0: tryptophan aminotransferase *(TAA1/TAR1) & original description: none	TRUE	only_HC	-1.08734	-1.29581	-1.39909	-0.0873385	-0.295807	-0.399094	-0.486432	-1.48643	-0.571854	0.0585273	--	additive
TRINITY_DN3307_c2_g1	Phytohormone action.auxin.biosynthesis.indole-3-pyruvic acid (IPyA) pathway.flavin-dependent monooxygenase *(YUC1/2/++)	flavin-dependent monooxygenase *(YUC1/2/++)	YUC1/2/++	112.488	-0.174167	0.164997	0.226335	0.332636	112.488	-0.763469	0.191168	1.36417e-05	0.000112171	112.488	-0.996603	0.188342	2.6414e-08	1.34286e-07	10.2.1.1.2	mercator4v8.0: flavin-dependent monooxygenase *(YUC1/2/++) & original description: none	TRUE	only_HC_HS	-1.12831	-1.9953	-1.69757	-0.128312	-0.995297	-0.697568	-0.82588	-1.82588	-0.868592	0.132971	--	additive
TRINITY_DN5705_c0_g1	Phytohormone action.auxin.biosynthesis.indole-3-pyruvic acid (IPyA) pathway.flavin-dependent monooxygenase *(YUC1/2/++)	flavin-dependent monooxygenase *(YUC1/2/++)	YUC1/2/++	18.9626	-0.173299	0.346146	0.285401	0.400124	18.9626	0.119443	0.3467	0.519297	0.680977	18.9626	-0.361645	0.475807	0.21636	0.300466	10.2.1.1.2	mercator4v8.0: flavin-dependent monooxygenase *(YUC1/2/++) & original description: none	TRUE		-1.12763	-1.28489	1.08632	-0.127634	-0.28489	0.0863151	-0.041319	-1.04132	-0.0584121	-0.0206993	+-	additive
TRINITY_DN5611_c0_g1	Phytohormone action.auxin.biosynthesis.indole-3-acetamide (IAM) pathway.indole-3-acetamide hydrolase *(AMI1)	indole-3-acetamide hydrolase *(AMI1)	AMI1	1155.97	0.302367	0.113442	0.00470522	0.0127059	1155.97	0.620158	0.116128	2.67412e-08	3.54544e-07	1155.97	0.561266	0.114683	5.1707e-07	2.25096e-06	10.2.1.2.1	mercator4v8.0: indole-3-acetamide hydrolase *(AMI1) & original description: none	TRUE	only_HC_HS	1.23317	1.47556	1.53704	0.233166	0.475564	0.537044	0.77021	1.77021	0.82392	0.187515	++	additive
TRINITY_DN3808_c0_g4	Phytohormone action.auxin.perception and signal transduction.substrate adaptor *(TIR1/AFB) of SCF E3 ubiquitin ligase activity	substrate adaptor *(TIR1/AFB) of SCF E3 ubiquitin ligase activity	TIR1/AFB	1894.49	0.0361677	0.0725503	0.610712	0.711265	1894.49	0.0650734	0.0736392	0.365063	0.544971	1894.49	0.17472	0.07338	0.0158406	0.0312137	10.2.2.1	mercator4v8.0: substrate adaptor *(TIR1/AFB) of SCF E3 ubiquitin ligase & original description: none	TRUE		1.02539	1.12875	1.04614	0.0253864	0.128745	0.0461382	0.0715246	1.07152	0.099665	0.00235356	++	additive
TRINITY_DN514_c0_g1	Phytohormone action.auxin.perception and signal transduction.transcriptional repressor *(IAA/AUX)	transcriptional repressor *(IAA/AUX)	IAA/AUX	1735.2	-0.0494265	0.0771614	0.513349	0.625309	1735.2	-0.107623	0.0784194	0.168961	0.318775	1735.2	-0.105413	0.0783239	0.177204	0.253931	10.2.2.2	mercator4v8.0: transcriptional repressor *(IAA/AUX) & original description: none	TRUE		-1.03485	-1.0758	-1.07745	-0.0348535	-0.0758026	-0.0774512	-0.112305	-1.1123	-0.153552	0.0053194	--	additive
TRINITY_DN514_c0_g3	Phytohormone action.auxin.perception and signal transduction.transcriptional repressor *(IAA/AUX)	transcriptional repressor *(IAA/AUX)	IAA/AUX	479.76	-0.604485	0.197154	0.000470757	0.00164451	479.76	0.214304	0.180476	0.180858	0.334808	479.76	-0.543348	0.191789	0.00232418	0.00551482	10.2.2.2	mercator4v8.0: transcriptional repressor *(IAA/AUX) & original description: none	TRUE	only_NS_HS	-1.52044	-1.45735	1.16014	-0.520436	-0.45735	0.160144	-0.360292	-1.36029	-0.443916	-0.129544	+-	additive
TRINITY_DN23136_c1_g1	Phytohormone action.auxin.perception and signal transduction.transcriptional repressor *(IAA/AUX)	transcriptional repressor *(IAA/AUX)	IAA/AUX	58.853	-0.0425538	0.240981	0.80488	0.865369	58.853	-0.658376	0.354155	0.0115208	0.0402889	58.853	-0.942608	0.347029	0.00131984	0.00329231	10.2.2.2	mercator4v8.0: transcriptional repressor *(IAA/AUX) & original description: none	TRUE	only_HS	-1.02994	-1.922	-1.5783	-0.0299354	-0.922	-0.578305	-0.60824	-1.60824	-0.685483	0.0280164	--	additive
TRINITY_DN93596_c0_g1	Phytohormone action.auxin.perception and signal transduction.transcriptional repressor *(IAA/AUX)	transcriptional repressor *(IAA/AUX)	IAA/AUX	27.8401	-0.920762	0.307008	0.000282403	0.00103285	27.8401	-0.996108	0.317224	0.000199011	0.00125341	27.8401	-1.06922	0.302237	7.01753e-05	0.000221922	10.2.2.2	mercator4v8.0: transcriptional repressor *(IAA/AUX) & original description: none	TRUE	NS_and_HC_and_HS	-1.89311	-2.0983	-1.99461	-0.893115	-1.0983	-0.994611	-1.88773	-2.88773	-1.52993	0.917178	--	enhanced
TRINITY_DN1461_c0_g1	Phytohormone action.auxin.perception and signal transduction.transcriptional repressor *(IAA/AUX)	transcriptional repressor *(IAA/AUX)	IAA/AUX	3576.45	-0.642645	0.0738252	5.66885e-19	1.40764e-17	3576.45	-0.0177361	0.0723442	0.797667	0.881338	3576.45	-0.476392	0.073332	4.52316e-11	3.1334e-10	10.2.2.2	mercator4v8.0: transcriptional repressor *(IAA/AUX) & original description: none	TRUE	only_NS_HS	-1.56119	-1.39126	-1.01237	-0.561189	-0.39126	-0.0123696	-0.573558	-1.57356	-0.654031	0.011398	--	additive
TRINITY_DN1461_c1_g3	Phytohormone action.auxin.perception and signal transduction.transcriptional repressor *(IAA/AUX)	transcriptional repressor *(IAA/AUX)	IAA/AUX	1237.31	-0.433926	0.118801	0.000105054	0.000418488	1237.31	-0.317136	0.117847	0.00437862	0.0179958	1237.31	-0.581162	0.119029	5.06109e-07	2.20544e-06	10.2.2.2	mercator4v8.0: transcriptional repressor *(IAA/AUX) & original description: none	TRUE	only_NS_HS	-1.3509	-1.49605	-1.24585	-0.350904	-0.496054	-0.245855	-0.596759	-1.59676	-0.675147	0.137613	--	additive
TRINITY_DN22668_c0_g1	Phytohormone action.auxin.perception and signal transduction.transcriptional repressor *(IAA/AUX)	transcriptional repressor *(IAA/AUX)	IAA/AUX	1539.2	-0.847291	0.128536	6.2715e-12	7.71324e-11	1539.2	0.135184	0.121781	0.243342	0.414631	1539.2	-0.612856	0.126754	6.1707e-07	2.65362e-06	10.2.2.2	mercator4v8.0: transcriptional repressor *(IAA/AUX) & original description: none	TRUE	only_NS_HS	-1.79912	-1.52928	1.09823	-0.799119	-0.529283	0.0982332	-0.700886	-1.70089	-0.766286	-0.11454	+-	additive
TRINITY_DN2384_c0_g1	Phytohormone action.auxin.perception and signal transduction.transcriptional repressor *(IAA/AUX)	transcriptional repressor *(IAA/AUX)	IAA/AUX	3825.58	0.422741	0.0790544	4.00571e-08	2.98852e-07	3825.58	-0.328886	0.0795936	2.32957e-05	0.000181998	3825.58	0.0821285	0.0785537	0.291049	0.382969	10.2.2.2	mercator4v8.0: transcriptional repressor *(IAA/AUX) & original description: none	TRUE	only_NS_HC	1.34047	1.05858	-1.25604	0.340472	0.0585787	-0.256043	0.0844285	1.08443	0.116935	-0.139034	-+	additive
TRINITY_DN9436_c0_g1	Phytohormone action.auxin.perception and signal transduction.transcriptional repressor *(IAA/AUX)	transcriptional repressor *(IAA/AUX)	IAA/AUX	2119.34	-0.0859804	0.0970806	0.35062	0.468711	2119.34	-0.401783	0.100871	3.55134e-05	0.000268009	2119.34	-0.659911	0.101101	2.84038e-11	2.00697e-10	10.2.2.2	mercator4v8.0: transcriptional repressor *(IAA/AUX) & original description: none	TRUE	only_HC_HS	-1.06141	-1.57999	-1.32114	-0.0614088	-0.579985	-0.321139	-0.382548	-1.38255	-0.46733	0.0345454	--	additive
TRINITY_DN219_c0_g1	Phytohormone action.auxin.perception and signal transduction.transcriptional repressor *(IAA/AUX)	transcriptional repressor *(IAA/AUX)	IAA/AUX	1738.05	-0.119429	0.0619596	0.0491383	0.0947729	1738.05	-0.304781	0.0637499	1.28104e-06	1.31997e-05	1738.05	-0.37759	0.0630251	1.50115e-09	8.77748e-09	10.2.2.2	mercator4v8.0: transcriptional repressor *(IAA/AUX) & original description: none	TRUE	only_HC_HS	-1.08631	-1.29917	-1.23523	-0.0863051	-0.29917	-0.235231	-0.321536	-1.32154	-0.402216	0.0363998	--	additive
TRINITY_DN3846_c0_g2	Phytohormone action.auxin.perception and signal transduction.transcriptional co-repressor *(TPL/TPR)	transcriptional co-repressor *(TPL/TPR)	TPL/TPR	1135.6	-0.491646	0.0922711	3.3932e-08	2.5637e-07	1135.6	-0.0202787	0.0898744	0.814459	0.891735	1135.6	-0.386835	0.0914294	1.67293e-05	5.84253e-05	10.2.2.3	mercator4v8.0: auxin signalling transcriptional co-repressor *(TPL/TPR) & original description: none	TRUE	only_NS_HS	-1.40605	-1.30752	-1.01416	-0.406049	-0.307521	-0.0141554	-0.420204	-1.4202	-0.506098	0.00996993	--	additive
TRINITY_DN757_c0_g2	Phytohormone action.auxin.perception and signal transduction.transcriptional co-repressor *(TPL/TPR)	transcriptional co-repressor *(TPL/TPR)	TPL/TPR	7875.11	-0.0857382	0.0781173	0.257723	0.368623	7875.11	0.101094	0.0786587	0.195294	0.353473	7875.11	0.117947	0.0791091	0.136544	0.204981	10.2.2.3	mercator4v8.0: auxin signalling transcriptional co-repressor *(TPL/TPR) & original description: none	TRUE		-1.06123	1.08519	1.07259	-0.0612306	0.0851898	0.0725867	0.0113561	1.01136	0.016291	-0.00866764	+-	additive
TRINITY_DN3108_c0_g1	Phytohormone action.auxin.perception and signal transduction.transcriptional co-repressor *(TPL/TPR)	transcriptional co-repressor *(TPL/TPR)	TPL/TPR	3787.64	-0.643054	0.0493466	1.87394e-39	1.9309e-37	3787.64	-0.320293	0.049369	5.80529e-11	1.05953e-09	3787.64	-0.674105	0.0493228	7.20165e-43	2.57489e-41	10.2.2.3	mercator4v8.0: auxin signalling transcriptional co-repressor *(TPL/TPR) & original description: none	TRUE	NS_and_HC_and_HS	-1.56163	-1.59561	-1.24858	-0.561631	-0.595606	-0.248584	-0.810215	-1.81021	-0.856161	0.205965	--	additive
TRINITY_DN1546_c0_g1	Phytohormone action.auxin.perception and signal transduction.signal mediator *(ARF7/19)	signal mediator *(ARF7/19)	ARF7/19	1346.34	0.0926143	0.0890943	0.286402	0.401313	1346.34	-1.0712	0.0955046	3.68533e-30	1.90618e-28	1346.34	-0.413438	0.0919133	4.80309e-06	1.8192e-05	10.2.2.4	mercator4v8.0: auxin signal mediator *(ARF7/19) & original description: none	TRUE	only_HC_HS	1.0663	-1.33186	-2.10118	0.0663007	-0.331855	-1.10118	-1.03488	-2.03488	-1.02495	-0.0992087	-+	enhanced
TRINITY_DN1696_c0_g1	Phytohormone action.auxin.perception and signal transduction.receptor complex.protein kinase signalling component *(TMK1/2/++)	protein kinase signalling component *(TMK1/2/++)	TMK1/2/++	2485.73	-0.181577	0.0643834	0.00401603	0.0110803	2485.73	-0.28508	0.0654872	9.64141e-06	8.20868e-05	2485.73	-0.0432833	0.0645228	0.496283	0.586821	10.2.2.5.1	mercator4v8.0: protein kinase signalling component *(TMK1/2/++) of auxin receptor complex & original description: none	TRUE	only_HC	-1.13412	-1.03046	-1.21848	-0.134123	-0.0304563	-0.218478	-0.3526	-1.3526	-0.435736	0.0517638	--	additive
TRINITY_DN19445_c0_g1	Phytohormone action.auxin.perception and signal transduction.receptor complex.protein kinase signalling component *(TMK1/2/++)	protein kinase signalling component *(TMK1/2/++)	TMK1/2/++	369.744	0.510758	0.114409	2.5435e-06	1.38916e-05	369.744	0.130593	0.113769	0.229894	0.398516	369.744	0.381879	0.113622	0.000571755	0.00154077	10.2.2.5.1	mercator4v8.0: protein kinase signalling component *(TMK1/2/++) of auxin receptor complex & original description: none	TRUE	only_NS_HS	1.4248	1.30304	1.09474	0.424799	0.303038	0.0947436	0.519543	1.51954	0.603637	0.0667015	++	additive
TRINITY_DN1901_c0_g1	Phytohormone action.auxin.perception and signal transduction.receptor complex.protein kinase signalling component *(TMK1/2/++)	protein kinase signalling component *(TMK1/2/++)	TMK1/2/++	728.178	-0.183886	0.0896206	0.0332858	0.0682831	728.178	-0.771234	0.0951994	1.37169e-16	3.91919e-15	728.178	-0.719952	0.0930518	3.85438e-15	3.71691e-14	10.2.2.5.1	mercator4v8.0: protein kinase signalling component *(TMK1/2/++) of auxin receptor complex & original description: none	TRUE	only_HC_HS	-1.13594	-1.64713	-1.70673	-0.135939	-0.647127	-0.706729	-0.842668	-1.84267	-0.881796	0.141819	--	additive
TRINITY_DN13858_c2_g1	Phytohormone action.auxin.perception and signal transduction.receptor complex.auxin-binding co-receptor component *(ABP1)	auxin-binding co-receptor component *(ABP1)	ABP1	93.1606	0.277677	0.174216	0.0671781	0.123269	93.1606	0.0812867	0.172251	0.601304	0.74387	93.1606	0.429351	0.178415	0.0103914	0.0214347	10.2.2.5.2	mercator4v8.0: auxin-binding co-receptor component *(ABP1) of auxin receptor complex & original description: none	TRUE		1.21224	1.34663	1.05796	0.212241	0.346628	0.0579612	0.270203	1.2702	0.345059	0.0225714	++	additive
TRINITY_DN2688_c1_g1	Phytohormone action.auxin.perception and signal transduction.receptor complex.auxin-binding co-receptor component *(ABL1/2)	auxin-binding co-receptor component *(ABL1/2)	ABL1/2	95.0436	-0.359655	0.469547	0.0782375	0.139843	95.0436	-1.99195	0.631507	7.43711e-05	0.000519605	95.0436	-3.18593	0.610429	9.02365e-09	4.80992e-08	10.2.2.5.3	mercator4v8.0: auxin-binding co-receptor component *(ABL1/2) of auxin receptor complex & original description: none	TRUE	only_HC_HS	-1.28312	-9.10038	-3.97775	-0.283119	-8.10038	-2.97775	-3.26087	-4.26087	-2.09115	0.716416	--	divergent
TRINITY_DN2044_c0_g2	Phytohormone action.auxin.perception and signal transduction.receptor complex.auxin-binding co-receptor component *(ABL1/2)	auxin-binding co-receptor component *(ABL1/2)	ABL1/2	29220.9	0.487644	0.0935833	6.71881e-08	4.84154e-07	29220.9	-0.0535134	0.0912076	0.545434	0.700928	29220.9	0.220742	0.0924982	0.0153211	0.0302949	10.2.2.5.3	mercator4v8.0: auxin-binding co-receptor component *(ABL1/2) of auxin receptor complex & original description: none	TRUE	only_NS	1.40215	1.16533	-1.03779	0.402153	0.165333	-0.0377892	0.364364	1.36436	0.448228	-0.0260954	-+	additive
TRINITY_DN9130_c0_g1	Phytohormone action.auxin.perception and signal transduction.receptor complex.auxin-binding co-receptor component *(ABL1/2)	auxin-binding co-receptor component *(ABL1/2)	ABL1/2	134.327	-0.198065	0.32701			134.327	-0.431415	0.440494			134.327	-0.392211	0.41395			10.2.2.5.3	mercator4v8.0: auxin-binding co-receptor component *(ABL1/2) of auxin receptor complex & original description: none	TRUE		-1.14716	-1.3124	-1.34856	-0.147159	-0.312403	-0.348555	-0.495714	-1.49571	-0.580834	0.0854481	--	additive
TRINITY_DN18814_c0_g1	Phytohormone action.auxin.perception and signal transduction.receptor complex.auxin-binding co-receptor component *(ABL1/2)	auxin-binding co-receptor component *(ABL1/2)	ABL1/2	223.482	1.34074	0.18861	1.04036e-13	1.55947e-12	223.482	-0.243169	0.185373	0.137182	0.273194	223.482	1.07082	0.188278	2.57386e-09	1.46824e-08	10.2.2.5.3	mercator4v8.0: auxin-binding co-receptor component *(ABL1/2) of auxin receptor complex & original description: none	TRUE	only_NS_HS	2.53282	2.10062	-1.18359	1.53282	1.10062	-0.18359	1.34923	2.34923	1.23219	-0.326027	-+	additive
TRINITY_DN3030_c0_g2	Phytohormone action.auxin.perception and signal transduction.receptor complex.kinase-regulatory protein *(MAKR2)	kinase-regulatory protein *(MAKR2)	MAKR2	116.185	0.0757634	0.175559	0.622327	0.720305	116.185	-0.516885	0.209967	0.0049161	0.0198823	116.185	0.260491	0.190462	0.142159	0.211951	10.2.2.5.4	mercator4v8.0: kinase-regulatory protein *(MAKR2) of auxin perception and signal transduction & original description: none	TRUE		1.05392	1.19789	-1.43086	0.0539186	0.197887	-0.430862	-0.376944	-1.37694	-0.46147	-0.039161	-+	enhanced
TRINITY_DN589_c0_g1	Phytohormone action.auxin.perception and signal transduction.receptor complex.kinase-regulatory protein *(MAKR2)	kinase-regulatory protein *(MAKR2)	MAKR2	252.556	0.728062	0.138017	2.40325e-08	1.85649e-07	252.556	1.58973	0.13518	4.79457e-33	2.76395e-31	252.556	1.68262	0.132734	8.88162e-38	2.58277e-36	10.2.2.5.4	mercator4v8.0: kinase-regulatory protein *(MAKR2) of auxin perception and signal transduction & original description: none	TRUE	NS_and_HC_and_HS	1.65641	3.2101	3.00993	0.656413	2.2101	2.00993	2.66634	3.66634	1.87434	1.15742	++	additive
TRINITY_DN7856_c0_g1	Phytohormone action.auxin.conjugation and degradation.indole-3-acetic acid-amido synthetase *(GH3)	indole-3-acetic acid-amido synthetase *(GH3)	GH3	91.5874	-1.65694	0.186098	4.5527e-20	1.22586e-18	91.5874	0.48154	0.153569	0.000706084	0.00380239	91.5874	-0.682592	0.164108	1.21689e-05	4.34733e-05	10.2.3.1	mercator4v8.0: indole-3-acetic acid-amido synthetase *(GH3) & original description: none	TRUE	NS_and_HC_and_HS	-3.15347	-1.60502	1.39623	-2.15347	-0.605021	0.396234	-1.75724	-2.75724	-1.46322	-0.797883	+-	enhanced
TRINITY_DN1694_c0_g1	Phytohormone action.auxin.conjugation and degradation.indole-3-acetic acid-amido synthetase *(GH3)	indole-3-acetic acid-amido synthetase *(GH3)	GH3	288.474	-1.54943	0.217807	8.17333e-14	1.24368e-12	288.474	0.332045	0.197975	0.053932	0.135826	288.474	0.149321	0.193882	0.40732	0.502753	10.2.3.1	mercator4v8.0: indole-3-acetic acid-amido synthetase *(GH3) & original description: none	TRUE	only_NS	-2.92701	1.10905	1.2588	-1.92701	0.109047	0.258796	-1.66821	-2.66821	-1.41587	-0.514479	+-	enhanced
TRINITY_DN828_c0_g1	Phytohormone action.auxin.conjugation and degradation.indole-3-acetic acid-amido synthetase *(GH3)	indole-3-acetic acid-amido synthetase *(GH3)	GH3	1057.63	-0.309282	0.140277	0.0157661	0.0365808	1057.63	-0.445471	0.143495	0.000859919	0.00451018	1057.63	-1.67481	0.146733	3.92092e-31	8.78582e-30	10.2.3.1	mercator4v8.0: indole-3-acetic acid-amido synthetase *(GH3) & original description: none	TRUE	only_HC_HS	-1.23909	-3.19278	-1.36176	-0.239091	-2.19278	-0.361759	-0.60085	-1.60085	-0.678838	0.137776	--	divergent
TRINITY_DN6248_c0_g1	Phytohormone action.auxin.conjugation and degradation.indole-3-acetic acid dioxygenase *(DAO)	indole-3-acetic acid dioxygenase *(DAO)	DAO	194.518	-0.900889	0.160286	2.52046e-09	2.2346e-08	194.518	0.75179	0.151001	1.30657e-07	1.56286e-06	194.518	-0.549354	0.153836	0.000181852	0.000535248	10.2.3.2	mercator4v8.0: indole-3-acetic acid dioxygenase *(DAO) & original description: none	TRUE	NS_and_HC_and_HS	-1.86722	-1.46343	1.68388	-0.867216	-0.46343	0.683881	-0.183335	-1.18334	-0.242859	-0.677279	+-	additive
TRINITY_DN15208_c0_g1	Phytohormone action.auxin.conjugation and degradation.indole-3-acetic acid amidohydrolase *(ILR)	indole-3-acetic acid amidohydrolase *(ILR)	ILR	179.074	0.140961	0.117732	0.203827	0.30676	179.074	-0.196112	0.125349	0.097793	0.213536	179.074	-0.0120445	0.121374	0.916018	0.937533	10.2.3.3	mercator4v8.0: indole-3-acetic acid amidohydrolase *(ILR) & original description: none	TRUE		1.10264	-1.00838	-1.14561	0.10264	-0.00838356	-0.145607	-0.042967	-1.04297	-0.0606936	-0.0276441	-+	additive
TRINITY_DN21112_c0_g1	Phytohormone action.auxin.conjugation and degradation.indole-3-acetic acid amidohydrolase *(ILR)	indole-3-acetic acid amidohydrolase *(ILR)	ILR	1958.55	1.03189	0.154727	2.90852e-12	3.72051e-11	1958.55	0.406359	0.151468	0.0037041	0.0156518	1958.55	1.26963	0.153651	2.11822e-17	2.44868e-16	10.2.3.3	mercator4v8.0: indole-3-acetic acid amidohydrolase *(ILR) & original description: none	TRUE	only_NS_HS	2.0447	2.411	1.32534	1.0447	1.411	0.325337	1.37004	2.37004	1.24491	0.419318	++	additive
TRINITY_DN2344_c1_g3	Phytohormone action.auxin.conjugation and degradation.indole-3-acetic acid amidohydrolase *(ILR)	indole-3-acetic acid amidohydrolase *(ILR)	ILR	2065.19	0.745109	0.234673	0.000228522	0.000850281	2065.19	0.331879	0.216463	0.0712678	0.167832	2065.19	1.37233	0.230809	3.56699e-10	2.23766e-09	10.2.3.3	mercator4v8.0: indole-3-acetic acid amidohydrolase *(ILR) & original description: none	TRUE	only_NS_HS	1.6761	2.58888	1.25865	0.676101	1.58888	0.258652	0.934753	1.93475	0.952149	0.247286	++	enhanced
TRINITY_DN3841_c0_g1	Phytohormone action.auxin.conjugation and degradation.methylation.indole-3-acetic acid carboxyl methyltransferase *(MES17)	indole-3-acetic acid carboxyl methyltransferase *(MES17)	MES17	578.46	0.724011	0.142708	7.2957e-08	5.21702e-07	578.46	-0.284194	0.141379	0.0302533	0.0869524	578.46	0.484828	0.140309	0.000331803	0.000936982	10.2.3.4.1	mercator4v8.0: indole-3-acetic acid carboxyl methyltransferase *(MES17) & original description: none	TRUE	only_NS_HS	1.65177	1.39942	-1.21773	0.651767	0.399419	-0.21773	0.434038	1.43404	0.520083	-0.205759	-+	additive
TRINITY_DN9051_c0_g1	Phytohormone action.auxin.conjugation and degradation.methylation.indole-3-acetic acid carboxyl methyltransferase *(MES17)	indole-3-acetic acid carboxyl methyltransferase *(MES17)	MES17	945.524	-0.130533	0.136544	0.290415	0.405545	945.524	-0.630548	0.148191	5.69647e-06	5.12682e-05	945.524	-0.736743	0.146636	1.97186e-07	9.05396e-07	10.2.3.4.1	mercator4v8.0: indole-3-acetic acid carboxyl methyltransferase *(MES17) & original description: none	TRUE	only_HC_HS	-1.0947	-1.66641	-1.54815	-0.094698	-0.666409	-0.548153	-0.642851	-1.64285	-0.716202	0.0823073	--	additive
TRINITY_DN9138_c1_g1	Phytohormone action.auxin.conjugation and degradation.methylation.SAM dependent carboxyl methyltransferase *(IAMT1)	SAM dependent carboxyl methyltransferase *(IAMT1)	IAMT1	27.8538	-0.0765579	0.240097	0.661388	0.751035	27.8538	0.0462189	0.25181	0.813733	0.891628	27.8538	0.0594922	0.272748	0.800283	0.847822	10.2.3.4.2	mercator4v8.0: SAM dependent carboxyl methyltransferase *(IAMT1) & original description: none	TRUE		-1.0545	1.0421	1.03256	-0.0544991	0.0420989	0.0325552	-0.021944	-1.02194	-0.0313161	-0.00353842	+-	additive
TRINITY_DN5733_c0_g1	Phytohormone action.auxin.transport.polar auxin transport system.auxin transporter *(PIN)	auxin transporter *(PIN)	PIN	3.16405	0.06498	0.347972	0.402691	0.520507	3.16405	0.0222324	0.381905	0.819452	0.894805	3.16405	0.089825	0.507812	0.592886	0.674888	10.2.4.1.1	mercator4v8.0: auxin transporter *(PIN) & original description: none	TRUE		1.04607	1.06424	1.01553	0.0460704	0.0642411	0.0155297	0.0616001	1.0616	0.0862404	0.00144466	++	additive
TRINITY_DN5629_c0_g1	Phytohormone action.auxin.transport.polar auxin transport system.regulatory protein kinase *(PINOID)	regulatory protein kinase *(PINOID)	PINOID	2245.55	-0.431186	0.0912039	9.60804e-07	5.6661e-06	2245.55	-0.710121	0.0926571	4.04721e-15	1.06778e-13	2245.55	-0.450319	0.0909925	4.86552e-07	2.12447e-06	10.2.4.1.2	mercator4v8.0: regulatory protein kinase *(PINOID) of auxin transport & original description: none	TRUE	NS_and_HC_and_HS	-1.34834	-1.36634	-1.63594	-0.348341	-0.366342	-0.635942	-0.984283	-1.98428	-0.988618	0.306194	--	enhanced
TRINITY_DN3142_c2_g1	Phytohormone action.auxin.transport.polar auxin transport system.regulatory protein *(BIG)	regulatory protein *(BIG)	BIG	2984.47	-0.144061	0.118446	0.194888	0.295344	2984.47	-0.182217	0.120153	0.110609	0.233759	2984.47	-0.0811312	0.120941	0.488512	0.57951	10.2.4.1.3	mercator4v8.0: regulatory protein *(BIG) of auxin transport & original description: none	TRUE		-1.10501	-1.05785	-1.13463	-0.105012	-0.0578471	-0.134626	-0.239638	-1.23964	-0.309919	0.0262505	--	additive
TRINITY_DN4067_c1_g1	Phytohormone action.auxin.transport.auxin influx.auxin transporter *(AUX/LAX)	auxin transporter *(AUX/LAX)	AUX/LAX	552.932	-0.724953	0.157097	6.91504e-07	4.18162e-06	552.932	-0.12154	0.145597	0.368602	0.548138	552.932	-0.465688	0.152578	0.0013797	0.00342856	10.2.4.2.1	mercator4v8.0: auxin transporter *(AUX/LAX) & original description: none	TRUE	only_NS_HS	-1.65285	-1.38098	-1.0879	-0.652846	-0.380976	-0.0878956	-0.740742	-1.74074	-0.799702	0.0881108	--	additive
TRINITY_DN45712_c0_g1	Phytohormone action.auxin.transport.auxin influx.auxin transporter *(AUX/LAX)	auxin transporter *(AUX/LAX)	AUX/LAX	119.166	-1.17573	0.226258	1.78662e-08	1.41011e-07	119.166	-0.981346	0.228095	2.29455e-06	2.26958e-05	119.166	-1.28728	0.225055	1.4546e-09	8.51673e-09	10.2.4.2.1	mercator4v8.0: auxin transporter *(AUX/LAX) & original description: none	TRUE	NS_and_HC_and_HS	-2.25908	-2.44068	-1.97431	-1.25908	-1.44068	-0.974307	-2.23338	-3.23338	-1.69304	1.1538	--	enhanced
TRINITY_DN8210_c0_g1	Phytohormone action.auxin.transport.auxin influx.auxin transporter *(AUX/LAX)	auxin transporter *(AUX/LAX)	AUX/LAX	1095.07	-1.18249	0.0923116	1.42353e-38	1.41124e-36	1095.07	-0.389155	0.0908148	9.88582e-06	8.39492e-05	1095.07	-0.99162	0.0916745	6.59794e-28	1.30621e-26	10.2.4.2.1	mercator4v8.0: auxin transporter *(AUX/LAX) & original description: none	TRUE	NS_and_HC_and_HS	-2.26968	-1.98842	-1.30963	-1.26968	-0.988416	-0.309626	-1.5793	-2.5793	-1.36698	0.46017	--	enhanced
TRINITY_DN4158_c0_g1	Phytohormone action.auxin.transport.auxin influx.regulatory protein *(AXR4)	regulatory protein *(AXR4)	AXR4	393.246	0.0328436	0.0877595	0.716156	0.797788	393.246	-0.195575	0.0923874	0.0296551	0.0856091	393.246	0.0709035	0.0892253	0.412839	0.508339	10.2.4.2.2	mercator4v8.0: regulatory protein *(AXR4) of auxin influx & original description: none	TRUE		1.02303	1.05037	-1.14518	0.0230266	0.0503743	-0.14518	-0.122154	-1.12215	-0.16627	-0.00642337	-+	additive
TRINITY_DN6134_c0_g1	Phytohormone action.auxin.transport.auxin efflux.auxin efflux transporter *(PILS)	auxin efflux transporter *(PILS)	PILS	38.4121	-4.84895	0.506469	4.43822e-22	1.46294e-20	38.4121	0.0849886	0.212776	0.637933	0.772843	38.4121	-5.54401	0.618752	2.8934e-19	3.73772e-18	10.2.4.3.1	mercator4v8.0: auxin efflux transporter *(PILS) & original description: none	TRUE	only_NS_HS	-28.819	-46.6565	1.06068	-27.819	-45.6565	0.0606794	-27.7583	-28.7583	-4.84591	-0.412105	+-	divergent
TRINITY_DN6134_c0_g3	Phytohormone action.auxin.transport.auxin efflux.auxin efflux transporter *(PILS)	auxin efflux transporter *(PILS)	PILS	14.0911	-3.52833	0.741307	2.34255e-07	1.55213e-06	14.0911	0.449729	0.432512	0.0770404	0.178719	14.0911	-7.80367	2.68523	7.9915e-10	4.81699e-09	10.2.4.3.1	mercator4v8.0: auxin efflux transporter *(PILS) & original description: none	TRUE	only_NS_HS	-11.5381	-223.429	1.36578	-10.5381	-222.429	0.365784	-10.1723	-11.1723	-3.48186	-1.5868	+-	divergent
TRINITY_DN3195_c0_g1	Phytohormone action.auxin.transport.auxin efflux.auxin efflux transporter *(PILS)	auxin efflux transporter *(PILS)	PILS	194.622	-2.55592	0.177204	2.57255e-48	3.69939e-46	194.622	-0.0433537	0.146261	0.747682	0.850354	194.622	-2.73661	0.180263	4.25918e-53	1.98347e-51	10.2.4.3.1	mercator4v8.0: auxin efflux transporter *(PILS) & original description: none	TRUE	only_NS_HS	-5.88042	-6.66502	-1.03051	-4.88042	-5.66502	-0.0305065	-4.91092	-5.91092	-2.56338	0.110808	--	divergent
TRINITY_DN3195_c0_g2	Phytohormone action.auxin.transport.auxin efflux.auxin efflux transporter *(PILS)	auxin efflux transporter *(PILS)	PILS	977.716	-1.38927	0.132858	1.11415e-26	5.15185e-25	977.716	-0.419341	0.12998	0.000619279	0.00338791	977.716	-1.5905	0.133008	6.47226e-34	1.63506e-32	10.2.4.3.1	mercator4v8.0: auxin efflux transporter *(PILS) & original description: none	TRUE	NS_and_HC_and_HS	-2.61946	-3.01154	-1.33732	-1.61946	-2.01154	-0.337317	-1.95678	-2.95678	-1.56403	0.582579	--	additive
TRINITY_DN11705_c0_g1	Phytohormone action.auxin.transport.auxin efflux.auxin efflux transporter *(PILS)	auxin efflux transporter *(PILS)	PILS	499.388	-0.0654011	0.0734545	0.34149	0.459039	499.388	-0.190406	0.0766253	0.0117247	0.0408185	499.388	-0.0567381	0.0742587	0.453347	0.546623	10.2.4.3.1	mercator4v8.0: auxin efflux transporter *(PILS) & original description: none	TRUE		-1.04638	-1.04011	-1.14109	-0.0463758	-0.0401115	-0.141085	-0.187461	-1.18746	-0.24788	0.0124528	--	additive
TRINITY_DN4330_c0_g1	Phytohormone action.auxin.transport.auxin efflux.auxin efflux transporter *(PILS)	auxin efflux transporter *(PILS)	PILS	1246.28	-0.566185	0.148674	3.72422e-05	0.000164257	1246.28	-0.946323	0.150638	4.64924e-11	8.60538e-10	1246.28	-1.48824	0.149672	3.46652e-24	5.98455e-23	10.2.4.3.1	mercator4v8.0: auxin efflux transporter *(PILS) & original description: none	TRUE	NS_and_HC_and_HS	-1.4806	-2.80547	-1.92696	-0.480603	-1.80547	-0.926956	-1.40756	-2.40756	-1.26757	0.535794	--	additive
TRINITY_DN24425_c0_g1	Phytohormone action.auxin.transport.auxin efflux.ABCB-type auxin transporter *(ABCB28)	ABCB-type auxin transporter *(ABCB28)	ABCB28	1119.27	-0.00139323	0.09424	0.985926	0.991	1119.27	0.277022	0.0966828	0.00311835	0.0135526	1119.27	0.340644	0.0964752	0.000324736	0.000918612	10.2.4.3.3	mercator4v8.0: ABCB-type auxin transporter *(ABCB28) & original description: none	TRUE	only_HS	-1.00097	1.26632	1.21169	-0.00096618	0.266322	0.211691	0.210725	1.21072	0.275871	-0.000385955	+-	additive
TRINITY_DN8942_c0_g1	Phytohormone action.brassinosteroid.biosynthesis.steroid 22-alpha-hydroxylase *(DWF4)	steroid 22-alpha-hydroxylase *(DWF4)	DWF4	81.7951	-0.8608	0.200125	2.24885e-06	1.23962e-05	81.7951	-0.600159	0.199932	0.000726083	0.00389406	81.7951	-0.571669	0.19035	0.00127885	0.00320288	10.3.1.1	mercator4v8.0: steroid 22-alpha-hydroxylase *(DWF4) & original description: none	TRUE	NS_and_HC_and_HS	-1.81605	-1.48624	-1.51588	-0.816045	-0.486242	-0.515883	-1.33193	-2.33193	-1.22152	0.516617	--	enhanced
TRINITY_DN7607_c0_g1	Phytohormone action.brassinosteroid.biosynthesis.steroid 5-alpha-reductase *(DET2)	steroid 5-alpha-reductase *(DET2)	DET2	14.8349	-0.173532	0.284587	0.346	0.463957	14.8349	-0.45907	0.385566	0.0688481	0.163392	14.8349	-0.609885	0.388971	0.0412352	0.0728998	10.3.1.3	mercator4v8.0: steroid 5-alpha-reductase *(DET2) & original description: none	TRUE		-1.12782	-1.52614	-1.37466	-0.127816	-0.526137	-0.374655	-0.502471	-1.50247	-0.587338	0.0796633	--	additive
TRINITY_DN2344_c1_g2	Phytohormone action.brassinosteroid.biosynthesis.3-epi-6-deoxocathasterone 23-monooxygenase *(ROT3)	3-epi-6-deoxocathasterone 23-monooxygenase *(ROT3)	ROT3	279.237	0.215245	0.137849	0.0892623	0.156057	279.237	0.187448	0.140581	0.153912	0.297722	279.237	0.92141	0.142325	2.50418e-11	1.77515e-10	10.3.1.4	mercator4v8.0: 3-epi-6-deoxocathasterone 23-monooxygenase *(ROT3) & original description: none	TRUE	only_HS	1.1609	1.89397	1.13875	0.160901	0.893966	0.138747	0.299648	1.29965	0.378121	0.0403471	++	enhanced
TRINITY_DN9798_c0_g1	Phytohormone action.brassinosteroid.biosynthesis.6-deoxocastasterone 6-oxidase *(BR6OX)	6-deoxocastasterone 6-oxidase *(BR6OX)	BR6OX	166.029	1.20629	0.12537	6.62413e-23	2.32395e-21	166.029	0.0781533	0.131063	0.527233	0.686965	166.029	0.988232	0.126303	1.2145e-15	1.2263e-14	10.3.1.5	mercator4v8.0: 6-deoxocastasterone 6-oxidase *(BR6OX) & original description: none	TRUE	only_NS_HS	2.30744	1.98375	1.05567	1.30744	0.983753	0.0556659	1.36311	2.36311	1.24069	0.0942759	++	additive
TRINITY_DN6669_c0_g1	Phytohormone action.brassinosteroid.perception and signal transduction.receptor complex.co-receptor protein kinase *(BAK/SERK)	co-receptor protein kinase *(BAK/SERK)	BAK/SERK	973.343	-0.0281679	0.0808987	0.716565	0.797972	973.343	-0.199726	0.0834756	0.0142266	0.0476745	973.343	0.124139	0.081931	0.125913	0.191592	10.3.2.1.2	mercator4v8.0: brassinosteroid co-receptor protein kinase *(BAK/SERK) & original description: none	TRUE		-1.01972	1.08986	-1.14848	-0.0197164	0.0898569	-0.14848	-0.168197	-1.1682	-0.224283	0.00562587	--	additive
TRINITY_DN12401_c0_g1	Phytohormone action.brassinosteroid.perception and signal transduction.receptor complex.co-receptor protein kinase *(BAK/SERK)	co-receptor protein kinase *(BAK/SERK)	BAK/SERK	1412.91	0.071745	0.0737169	0.319802	0.437114	1412.91	0.318	0.0752928	1.61379e-05	0.000130843	1412.91	0.574818	0.0744439	6.38092e-15	6.06836e-14	10.3.2.1.2	mercator4v8.0: brassinosteroid co-receptor protein kinase *(BAK/SERK) & original description: none	TRUE	only_HC_HS	1.05099	1.48949	1.2466	0.0509871	0.48949	0.246601	0.297588	1.29759	0.375833	0.0228149	++	additive
TRINITY_DN7596_c0_g1	Phytohormone action.brassinosteroid.perception and signal transduction.receptor complex.kinase-regulatory protein *(MAKR1)	kinase-regulatory protein *(MAKR1)	MAKR1	303.023	-0.574348	0.126667	1.36578e-06	7.86994e-06	303.023	-0.229856	0.12278	0.047337	0.12277	303.023	-0.752198	0.127022	1.10871e-09	6.55904e-09	10.3.2.1.4	mercator4v8.0: kinase-regulatory protein *(MAKR1) of brassinosteroid signal transduction & original description: none	TRUE	only_NS_HS	-1.489	-1.68436	-1.17272	-0.489004	-0.684357	-0.172718	-0.661722	-1.66172	-0.732679	0.132017	--	additive
TRINITY_DN8049_c0_g1	Phytohormone action.brassinosteroid.perception and signal transduction.receptor complex.signalling protein kinase *(BSK)	signalling protein kinase *(BSK)	BSK	683.381	0.0485375	0.0793181	0.533547	0.643265	683.381	-0.374938	0.0841566	4.67163e-06	4.29003e-05	683.381	-0.258173	0.08168	0.00134955	0.00335926	10.3.2.1.5	mercator4v8.0: brassinosteroid signalling protein kinase *(BSK) & original description: none	TRUE	only_HC_HS	1.03422	-1.19596	-1.29678	0.0342159	-0.195963	-0.296783	-0.262568	-1.26257	-0.336361	-0.0181985	-+	additive
TRINITY_DN9185_c0_g1	Phytohormone action.brassinosteroid.perception and signal transduction.receptor complex.signalling protein kinase *(BSK)	signalling protein kinase *(BSK)	BSK	938.085	0.323584	0.0862478	0.000101819	0.000406343	938.085	0.382066	0.0874684	7.1632e-06	6.24917e-05	938.085	0.617095	0.0863245	4.17455e-13	3.45093e-12	10.3.2.1.5	mercator4v8.0: brassinosteroid signalling protein kinase *(BSK) & original description: none	TRUE	NS_and_HC_and_HS	1.25144	1.53378	1.30321	0.251436	0.533784	0.303207	0.554642	1.55464	0.636583	0.12363	++	additive
TRINITY_DN9185_c0_g2	Phytohormone action.brassinosteroid.perception and signal transduction.receptor complex.signalling protein kinase *(BSK)	signalling protein kinase *(BSK)	BSK	2646.87	0.104411	0.0525941	0.0465939	0.090585	2646.87	-0.222425	0.0539839	2.89068e-05	0.000222384	2646.87	-0.138402	0.0531747	0.00851892	0.0179168	10.3.2.1.5	mercator4v8.0: brassinosteroid signalling protein kinase *(BSK) & original description: none	TRUE	only_HC	1.07506	-1.10069	-1.16669	0.0750551	-0.100685	-0.166693	-0.0916378	-1.09164	-0.126494	-0.0232235	-+	additive
TRINITY_DN8529_c0_g1	Phytohormone action.brassinosteroid.perception and signal transduction.receptor complex.signalling protein kinase *(BSK)	signalling protein kinase *(BSK)	BSK	817.626	0.601683	0.0702597	2.87377e-18	6.65597e-17	817.626	-0.267796	0.0740524	0.000230562	0.00142385	817.626	0.452616	0.0703114	7.44681e-11	5.02833e-10	10.3.2.1.5	mercator4v8.0: brassinosteroid signalling protein kinase *(BSK) & original description: none	TRUE	NS_and_HC_and_HS	1.51749	1.36852	-1.20397	0.517486	0.36852	-0.203967	0.313519	1.31352	0.393437	-0.161129	-+	additive
TRINITY_DN6768_c0_g1	Phytohormone action.brassinosteroid.perception and signal transduction.protein phosphatase *(BSU/BSL)	protein phosphatase *(BSU/BSL)	BSU/BSL	1034.62	-0.268182	0.0790491	0.000473893	0.0016537	1034.62	0.0784481	0.0786107	0.310156	0.487649	1034.62	-0.0876667	0.0786738	0.258409	0.347895	10.3.2.2	mercator4v8.0: brassinosteroid signalling protein phosphatase *(BSU/BSL) & original description: none	TRUE	only_NS	-1.20429	-1.06265	1.05588	-0.204289	-0.0626502	0.0558816	-0.148407	-1.14841	-0.199635	-0.0210383	+-	additive
TRINITY_DN1852_c0_g1	Phytohormone action.brassinosteroid.perception and signal transduction.protein phosphatase *(BSU/BSL)	protein phosphatase *(BSU/BSL)	BSU/BSL	6037.86	-0.186932	0.0584351	0.00117823	0.00372154	6037.86	0.0941607	0.0585055	0.103452	0.222941	6037.86	-0.0800198	0.0585851	0.166534	0.241764	10.3.2.2	mercator4v8.0: brassinosteroid signalling protein phosphatase *(BSU/BSL) & original description: none	TRUE	only_NS	-1.13834	-1.05703	1.06744	-0.138341	-0.0570326	0.0674442	-0.0708964	-1.0709	-0.098819	-0.0176017	+-	additive
TRINITY_DN61_c0_g1	Phytohormone action.brassinosteroid.perception and signal transduction.BIN2-BES1 signalling cascade.protein kinase *(BIN2)	protein kinase *(BIN2)	BIN2	4018.69	-0.566478	0.0557105	7.96423e-25	3.22662e-23	4018.69	0.275055	0.0551339	4.74735e-07	5.21611e-06	4018.69	-0.411866	0.055406	7.42536e-14	6.52574e-13	10.3.2.3.1	mercator4v8.0: brassinosteroid signalling protein kinase *(BIN2) & original description: none	TRUE	NS_and_HC_and_HS	-1.4809	-1.33041	1.21004	-0.480904	-0.330406	0.21004	-0.270864	-1.27086	-0.34581	-0.155812	+-	additive
TRINITY_DN2114_c0_g1	Phytohormone action.brassinosteroid.perception and signal transduction.BIN2-BES1 signalling cascade.transcriptional regulator *(BES/BZR)	transcriptional regulator *(BES/BZR)	BES/BZR	1048.62	0.172781	0.0672665	0.00870367	0.0218401	1048.62	0.105784	0.0686744	0.115625	0.241374	1048.62	0.174206	0.0677012	0.00944986	0.0196618	10.3.2.3.2	mercator4v8.0: transcription regulator *(BES/BZR) & original description: none	TRUE		1.12723	1.12834	1.07608	0.127229	0.128343	0.0760787	0.203308	1.20331	0.267006	0.0182774	++	additive
TRINITY_DN337_c0_g1	Phytohormone action.brassinosteroid.perception and signal transduction.scaffold protein *(TTL)	scaffold protein *(TTL)	TTL	1867.11	-0.225293	0.0612117	0.000179719	0.000683465	1867.11	-0.21505	0.0620751	0.000443613	0.00253831	1867.11	-0.376481	0.0617866	8.1065e-10	4.87732e-09	10.3.2.4	mercator4v8.0: scaffold protein *(TTL) of brassinosteroid signalling & original description: none	TRUE	NS_and_HC_and_HS	-1.16901	-1.29817	-1.16074	-0.169015	-0.298172	-0.160744	-0.329759	-1.32976	-0.411164	0.0484492	--	additive
TRINITY_DN14130_c0_g1	Phytohormone action.brassinosteroid.perception and signal transduction.transcriptional regulator *(BRON)	transcriptional regulator *(BRON)	BRON	328.457	0.215405	0.112514	0.04297	0.0846718	328.457	-0.453596	0.12236	8.87849e-05	0.000607339	328.457	0.331346	0.114118	0.0029627	0.00690224	10.3.2.5	mercator4v8.0: transcriptional regulator *(BRON) of brassinosteroid signalling & original description: none	TRUE	only_HC_HS	1.16103	1.25819	-1.36945	0.16103	0.258187	-0.36945	-0.20842	-1.20842	-0.273122	-0.0977069	-+	additive
TRINITY_DN6_c1_g1	Phytohormone action.brassinosteroid.perception and signal transduction.regulatory protein *(BON1/2/3)	regulatory protein *(BON1/2/3)	BON1/2/3	953.438	-0.370809	0.0705649	7.54159e-08	5.37816e-07	953.438	-0.0825508	0.07016	0.230424	0.399381	953.438	-0.395829	0.070626	1.47361e-08	7.71038e-08	10.3.2.6	mercator4v8.0: regulatory protein *(BON) in brassinosteroid signalling & original description: none	TRUE	only_NS_HS	-1.29308	-1.3157	-1.05889	-0.293077	-0.315699	-0.0588886	-0.351966	-1.35197	-0.435059	0.0306105	--	additive
TRINITY_DN8737_c0_g1	Phytohormone action.brassinosteroid.conjugation and degradation.brassinosteroid sulfotransferase *(ST1)	brassinosteroid sulfotransferase *(ST1)	ST1	158.784	0.46808	0.175588	0.00257237	0.00745541	158.784	-0.621623	0.191075	0.00028911	0.00174236	158.784	0.202678	0.170182	0.21053	0.293544	10.3.3.1	mercator4v8.0: brassinosteroid sulfotransferase *(ST1) & original description: none	TRUE	only_NS_HC	1.38327	1.15083	-1.53861	0.383268	0.150833	-0.538606	-0.155338	-1.15534	-0.208315	-0.29097	-+	additive
TRINITY_DN1792_c0_g2	Phytohormone action.brassinosteroid.transport.brassinosteroid efflux transporter *(ABCB1/ABCB19)	brassinosteroid efflux transporter *(ABCB1/ABCB19)	ABCB1/ABCB19	1377.05	-0.518339	0.106481	3.57825e-07	2.28973e-06	1377.05	-0.6394	0.107536	8.05492e-10	1.31266e-08	1377.05	-0.227495	0.104418	0.0259459	0.0483452	10.3.4.1	mercator4v8.0: brassinosteroid efflux transporter *(ABCB1/ABCB19) & original description: none	TRUE	only_NS_HC	-1.43231	-1.1708	-1.55768	-0.432305	-0.1708	-0.557681	-0.989986	-1.98999	-0.992758	0.331426	--	enhanced
TRINITY_DN4852_c0_g1	Phytohormone action.cytokinin.biosynthesis.IP-type-cytokinin synthase *(IPT)	IP-type-cytokinin synthase *(IPT)	IPT	367.123	0.0115567	0.119718	0.92479	0.950278	367.123	0.409091	0.126546	0.000616519	0.00337563	367.123	0.687854	0.124891	1.48657e-08	7.772e-08	10.4.1.1	mercator4v8.0: IP-type-cytokinin synthase *(IPT) & original description: none	TRUE	only_HC_HS	1.00804	1.61089	1.32785	0.00804267	0.610886	0.327849	0.335891	1.33589	0.417803	0.00472774	++	additive
TRINITY_DN2260_c0_g1	Phytohormone action.cytokinin.biosynthesis.zeatin-type-cytokinin synthase *(CYP735A)	zeatin-type-cytokinin synthase *(CYP735A)	CYP735A	88.6669	0.0754776	0.204608	0.65029	0.741844	88.6669	0.619055	0.250469	0.00319347	0.0138285	88.6669	0.953467	0.243848	2.04344e-05	7.03327e-05	10.4.1.2	mercator4v8.0: zeatin-type-cytokinin synthase *(CYP735A) & original description: none	TRUE	only_HS	1.05371	1.93652	1.53587	0.0537098	0.93652	0.535869	0.589578	1.58958	0.668644	0.0467248	++	additive
TRINITY_DN12035_c0_g1	Phytohormone action.cytokinin.biosynthesis.cytokinin phosphoribohydrolase *(LOG)	cytokinin phosphoribohydrolase *(LOG)	LOG	63.5019	-0.428257	0.198398	0.0111856	0.0272732	63.5019	-0.150837	0.183751	0.350387	0.530506	63.5019	-0.285158	0.189931	0.106033	0.165322	10.4.1.3	mercator4v8.0: cytokinin phosphoribohydrolase *(LOG) & original description: none	TRUE		-1.34561	-1.21854	-1.11021	-0.345607	-0.218544	-0.110213	-0.455821	-1.45582	-0.541833	0.0645971	--	additive
TRINITY_DN6153_c0_g1	Phytohormone action.cytokinin.biosynthesis.cytokinin phosphoribohydrolase *(LOG)	cytokinin phosphoribohydrolase *(LOG)	LOG	469.997	0.657957	0.114867	2.30038e-09	2.05199e-08	469.997	0.266816	0.114554	0.0147706	0.0491952	469.997	0.7694	0.114012	5.25974e-12	3.9648e-11	10.4.1.3	mercator4v8.0: cytokinin phosphoribohydrolase *(LOG) & original description: none	TRUE	only_NS_HS	1.57785	1.70456	1.20315	0.577847	0.704561	0.20315	0.780996	1.781	0.832685	0.175553	++	additive
TRINITY_DN12126_c0_g1	Phytohormone action.cytokinin.biosynthesis.cytokinin phosphoribohydrolase *(LOG)	cytokinin phosphoribohydrolase *(LOG)	LOG	463.992	-0.24405	0.113679	0.0228503	0.0499363	463.992	-1.24902	0.124052	7.01727e-25	3.03063e-23	463.992	-0.695568	0.118133	1.41143e-09	8.2825e-09	10.4.1.3	mercator4v8.0: cytokinin phosphoribohydrolase *(LOG) & original description: none	TRUE	only_HC_HS	-1.18431	-1.61952	-2.37681	-0.184313	-0.619522	-1.37681	-1.56112	-2.56112	-1.35677	0.304825	--	enhanced
TRINITY_DN12126_c1_g1	Phytohormone action.cytokinin.biosynthesis.cytokinin phosphoribohydrolase *(LOG)	cytokinin phosphoribohydrolase *(LOG)	LOG	173.828	-0.459073	0.13478	0.000236647	0.000876758	173.828	-0.694636	0.141561	2.34123e-07	2.69221e-06	173.828	-0.328691	0.131661	0.00981129	0.020331	10.4.1.3	mercator4v8.0: cytokinin phosphoribohydrolase *(LOG) & original description: none	TRUE	only_NS_HC	-1.37466	-1.25587	-1.61848	-0.374658	-0.255874	-0.618476	-0.993134	-1.99313	-0.995039	0.318889	--	enhanced
TRINITY_DN5122_c0_g1	Phytohormone action.cytokinin.biosynthesis.cytokinin phosphoribohydrolase *(LOG)	cytokinin phosphoribohydrolase *(LOG)	LOG	475.297	-0.451521	0.103907	5.41957e-06	2.80171e-05	475.297	-0.0670911	0.100998	0.490968	0.659292	475.297	-0.640924	0.104749	4.14214e-10	2.58484e-09	10.4.1.3	mercator4v8.0: cytokinin phosphoribohydrolase *(LOG) & original description: none	TRUE	only_NS_HS	-1.36748	-1.55933	-1.0476	-0.367481	-0.559328	-0.0476023	-0.415083	-1.41508	-0.500887	0.030293	--	additive
TRINITY_DN20016_c0_g1	Phytohormone action.cytokinin.biosynthesis.cytokinin phosphoribohydrolase *(LOG)	cytokinin phosphoribohydrolase *(LOG)	LOG	91.6795	-0.693074	0.162833	3.87643e-06	2.05622e-05	91.6795	-0.933256	0.171352	7.475e-09	1.07848e-07	91.6795	-1.56838	0.17516	4.05965e-20	5.54536e-19	10.4.1.3	mercator4v8.0: cytokinin phosphoribohydrolase *(LOG) & original description: none	TRUE	NS_and_HC_and_HS	-1.61672	-2.96572	-1.90958	-0.616724	-1.96572	-0.90958	-1.5263	-2.5263	-1.33703	0.646815	--	additive
TRINITY_DN9776_c0_g1	Phytohormone action.cytokinin.perception and signal transduction.histidine-aspartate phosphorelay signal transduction.hybrid histidine kinase activities.cytokinin receptor protein *(AHK2/3/4)	cytokinin receptor protein *(AHK2/3/4)	AHK2/3/4	1068.21	0.305403	0.108256	0.00291686	0.00831773	1068.21	-0.242712	0.109404	0.0206591	0.0645678	1068.21	0.49399	0.109115	3.60408e-06	1.39001e-05	10.4.2.1.1.1	mercator4v8.0: cytokinin receptor protein *(AHK2/3/4) & original description: none	TRUE	only_NS_HS	1.23576	1.40833	-1.18321	0.235764	0.408334	-0.183215	0.052549	1.05255	0.0738873	-0.0741249	-+	additive
TRINITY_DN9663_c0_g1	Phytohormone action.cytokinin.perception and signal transduction.histidine-aspartate phosphorelay signal transduction.hybrid histidine kinase activities.cytokinin receptor protein *(AHK2/3/4)	cytokinin receptor protein *(AHK2/3/4)	AHK2/3/4	827.571	-0.238207	0.0959922	0.00949183	0.0235872	827.571	-0.230275	0.0971794	0.0141888	0.0475845	827.571	-0.511073	0.0980922	1.07746e-07	5.0883e-07	10.4.2.1.1.1	mercator4v8.0: cytokinin receptor protein *(AHK2/3/4) & original description: none	TRUE	only_HS	-1.17953	-1.42511	-1.17306	-0.179526	-0.42511	-0.173058	-0.352584	-1.35258	-0.435719	0.0548531	--	additive
TRINITY_DN3929_c0_g1	Phytohormone action.cytokinin.perception and signal transduction.histidine-aspartate phosphorelay signal transduction.hybrid histidine kinase activities.signalling histidine kinase *(AHK1)	signalling histidine kinase *(AHK1)	AHK1	802.545	0.274115	0.24294	0.139449	0.224898	802.545	-0.846824	0.281324	0.000343646	0.00202671	802.545	-0.0788826	0.241919	0.711431	0.776166	10.4.2.1.1.2	mercator4v8.0: signalling histidine kinase *(AHK1) & original description: none	TRUE	only_HC	1.20925	-1.0562	-1.79854	0.209252	-0.0561997	-0.798538	-0.589286	-1.58929	-0.668378	-0.232127	-+	enhanced
TRINITY_DN14285_c0_g1	Phytohormone action.cytokinin.perception and signal transduction.histidine-aspartate phosphorelay signal transduction.hybrid histidine kinase activities.signalling histidine kinase *(AHK5)	signalling histidine kinase *(AHK5)	AHK5	127.753	0.124188	0.187229	0.434297	0.551286	127.753	-0.112018	0.194028	0.508521	0.673537	127.753	0.210883	0.201635	0.256756	0.346132	10.4.2.1.1.3	mercator4v8.0: signalling histidine kinase *(AHK5) & original description: none	TRUE		1.08989	1.1574	-1.08074	0.0898942	0.157396	-0.0807389	0.00915522	1.00916	0.0131481	-0.0139113	-+	additive
TRINITY_DN9775_c0_g1	Phytohormone action.cytokinin.perception and signal transduction.histidine-aspartate phosphorelay signal transduction.signal transducer *(AHP1/2/++)	signal transducer *(AHP1/2/++)	AHP1/2/++	116.836	-0.0261366	0.185802	0.866867	0.911663	116.836	0.634757	0.218997	0.000953899	0.00493583	116.836	0.0708823	0.202273	0.705211	0.771412	10.4.2.1.2	mercator4v8.0: cytokinin signal transducer *(AHP1/2/++) & original description: none	TRUE	only_HC	-1.01828	1.05036	1.55268	-0.0182816	0.0503589	0.552676	0.534394	1.53439	0.617669	-0.0165904	+-	additive
TRINITY_DN5535_c0_g1	Phytohormone action.cytokinin.perception and signal transduction.histidine-aspartate phosphorelay signal transduction.signal transducer *(AHP1/2/++)	signal transducer *(AHP1/2/++)	AHP1/2/++	1085.05	-0.00864384	0.0812284	0.910225	0.941226	1085.05	-0.157685	0.0835244	0.0523797	0.132887	1085.05	-0.239686	0.0832523	0.00347254	0.00795686	10.4.2.1.2	mercator4v8.0: cytokinin signal transducer *(AHP1/2/++) & original description: none	TRUE	only_HS	-1.00601	-1.18074	-1.1155	-0.00600944	-0.180736	-0.115496	-0.121505	-1.12151	-0.165436	0.00136301	--	additive
TRINITY_DN13007_c0_g1	Phytohormone action.cytokinin.perception and signal transduction.histidine-aspartate phosphorelay signal transduction.signal transducer *(AHP1/2/++)	signal transducer *(AHP1/2/++)	AHP1/2/++	71.2987	0.124489	0.190716	0.437873	0.554535	71.2987	-0.505814	0.23416	0.0102813	0.0365897	71.2987	0.080445	0.204055	0.668578	0.740437	10.4.2.1.2	mercator4v8.0: cytokinin signal transducer *(AHP1/2/++) & original description: none	TRUE		1.09012	1.05734	-1.41992	0.0901216	0.0573442	-0.419924	-0.329802	-1.3298	-0.411212	-0.0629683	-+	additive
TRINITY_DN1927_c0_g1	Phytohormone action.cytokinin.perception and signal transduction.histidine-aspartate phosphorelay signal transduction.signal transducer *(AHP1/2/++)	signal transducer *(AHP1/2/++)	AHP1/2/++	279.94	-0.44565	0.101602	4.46509e-06	2.33728e-05	279.94	0.223105	0.0977124	0.0186495	0.0594224	279.94	-0.0820243	0.0975731	0.390627	0.485768	10.4.2.1.2	mercator4v8.0: cytokinin signal transducer *(AHP1/2/++) & original description: none	TRUE	only_NS	-1.36193	-1.0585	1.16724	-0.361928	-0.0585022	0.167243	-0.194684	-1.19468	-0.256629	-0.0994268	+-	additive
TRINITY_DN18712_c0_g1	Phytohormone action.cytokinin.perception and signal transduction.histidine-aspartate phosphorelay signal transduction.response regulator activities.ARR A-type regulatory protein	ARR A-type regulatory protein		11.8219	0.691067	0.684985	0.0232978	0.0507449	11.8219	1.71206	0.619158	0.000384293	0.00223704	11.8219	2.60219	0.567127	4.25438e-07	1.87703e-06	10.4.2.1.3.1	mercator4v8.0: ARR A-type regulatory protein of cytokinin signalling & original description: none	TRUE	only_HC_HS	1.61448	6.07209	3.27629	0.614477	5.07209	2.27629	2.89077	3.89077	1.96005	1.18315	++	enhanced
TRINITY_DN3925_c0_g1	Phytohormone action.cytokinin.perception and signal transduction.histidine-aspartate phosphorelay signal transduction.response regulator activities.ARR A-type regulatory protein	ARR A-type regulatory protein		725.26	0.0514135	0.0923943	0.563409	0.671044	725.26	-0.621729	0.0993369	1.05067e-10	1.87572e-09	725.26	-0.855119	0.0982641	9.00084e-19	1.12283e-17	10.4.2.1.3.1	mercator4v8.0: ARR A-type regulatory protein of cytokinin signalling & original description: none	TRUE	only_HC_HS	1.03628	-1.80891	-1.53872	0.0362797	-0.808908	-0.538718	-0.502438	-1.50244	-0.587306	-0.0319652	-+	additive
TRINITY_DN5132_c0_g1	Phytohormone action.cytokinin.perception and signal transduction.histidine-aspartate phosphorelay signal transduction.response regulator activities.ARR A-type regulatory protein	ARR A-type regulatory protein		258.207	0.558392	0.127012	3.14945e-06	1.69674e-05	258.207	0.494677	0.129091	5.06424e-05	0.000368785	258.207	1.09447	0.124674	3.34288e-19	4.29293e-18	10.4.2.1.3.1	mercator4v8.0: ARR A-type regulatory protein of cytokinin signalling & original description: none	TRUE	NS_and_HC_and_HS	1.47263	2.13534	1.40901	0.472627	1.13534	0.409005	0.881632	1.88163	0.911985	0.276224	++	additive
TRINITY_DN10490_c0_g1	Phytohormone action.cytokinin.perception and signal transduction.histidine-aspartate phosphorelay signal transduction.response regulator activities.ARR A-type regulatory protein	ARR A-type regulatory protein		917.373	0.381206	0.103951	0.000121133	0.000475734	917.373	0.502826	0.105458	7.28447e-07	7.8007e-06	917.373	0.389627	0.103778	0.000126991	0.00038533	10.4.2.1.3.1	mercator4v8.0: ARR A-type regulatory protein of cytokinin signalling & original description: none	TRUE	NS_and_HC_and_HS	1.30243	1.31005	1.41699	0.30243	0.310054	0.416987	0.719417	1.71942	0.781919	0.19168	++	additive
TRINITY_DN1867_c1_g1	Phytohormone action.cytokinin.perception and signal transduction.histidine-aspartate phosphorelay signal transduction.response regulator activities.ARR A-type regulatory protein	ARR A-type regulatory protein		2036.01	0.533246	0.110677	5.74647e-07	3.52415e-06	2036.01	0.692817	0.111103	1.01391e-10	1.81754e-09	2036.01	1.21838	0.110309	3.80091e-29	7.94548e-28	10.4.2.1.3.1	mercator4v8.0: ARR A-type regulatory protein of cytokinin signalling & original description: none	TRUE	NS_and_HC_and_HS	1.44718	2.32685	1.61644	0.447182	1.32685	0.616436	1.06362	2.06362	1.04518	0.369442	++	additive
TRINITY_DN5271_c0_g1	Phytohormone action.cytokinin.perception and signal transduction.histidine-aspartate phosphorelay signal transduction.response regulator activities.ARR B-type regulatory protein	ARR B-type regulatory protein		1472.43	-0.253769	0.0663695	9.48707e-05	0.000382111	1472.43	-0.301208	0.0675313	5.74551e-06	5.16031e-05	1472.43	-0.396918	0.0669668	2.18883e-09	1.25733e-08	10.4.2.1.3.2	mercator4v8.0: ARR B-type regulatory protein of cytokinin signalling & original description: none	TRUE	NS_and_HC_and_HS	-1.19232	-1.31669	-1.23218	-0.192318	-0.316692	-0.232175	-0.424493	-1.42449	-0.510449	0.0764371	--	additive
TRINITY_DN3988_c0_g1	Phytohormone action.cytokinin.perception and signal transduction.histidine-aspartate phosphorelay signal transduction.response regulator activities.ARR B-type regulatory protein	ARR B-type regulatory protein		912.914	-0.294189	0.0687708	1.24391e-05	6.0088e-05	912.914	-0.0387913	0.0688267	0.567044	0.716872	912.914	-0.18583	0.0684587	0.006183	0.0134202	10.4.2.1.3.2	mercator4v8.0: ARR B-type regulatory protein of cytokinin signalling & original description: none	TRUE	only_NS	-1.2262	-1.13747	-1.02725	-0.226195	-0.137471	-0.0272529	-0.253448	-1.25345	-0.325902	0.011412	--	additive
TRINITY_DN10359_c1_g1	Phytohormone action.cytokinin.perception and signal transduction.histidine-aspartate phosphorelay signal transduction.response regulator activities.ARR B-type regulatory protein	ARR B-type regulatory protein		113.473	0.094613	0.143994	0.470748	0.58585	113.473	-0.0733772	0.150659	0.598245	0.741629	113.473	0.121971	0.150371	0.397844	0.492595	10.4.2.1.3.2	mercator4v8.0: ARR B-type regulatory protein of cytokinin signalling & original description: none	TRUE		1.06778	1.08822	-1.05218	0.0677789	0.0882209	-0.0521769	0.0156021	1.0156	0.0223352	-0.00694244	-+	additive
TRINITY_DN2294_c0_g2	Phytohormone action.cytokinin.perception and signal transduction.histidine-aspartate phosphorelay signal transduction.response regulator activities.ARR B-type regulatory protein	ARR B-type regulatory protein		14.1127	-0.0444632	0.259161	0.797703	0.860332	14.1127	-0.785889	0.462995	0.0120993	0.0418423	14.1127	0.098971	0.309117	0.695035	0.762958	10.4.2.1.3.2	mercator4v8.0: ARR B-type regulatory protein of cytokinin signalling & original description: none	TRUE		-1.0313	1.07101	-1.72415	-0.0312993	0.0710093	-0.724154	-0.755453	-1.75545	-0.811844	0.0349431	--	enhanced
TRINITY_DN15084_c0_g1	Phytohormone action.cytokinin.perception and signal transduction.transcription factor *(CRF)	transcription factor *(CRF)	CRF	92.2114	0.11959	0.148283	0.372888	0.491104	92.2114	-1.21603	0.188631	1.30035e-11	2.5322e-10	92.2114	-0.528451	0.166536	0.000810908	0.00211259	10.4.2.2	mercator4v8.0: transcription factor *(CRF) & original description: none	TRUE	only_HC_HS	1.08643	-1.44238	-2.32306	0.0864264	-0.44238	-1.32306	-1.23663	-2.23663	-1.16133	-0.145425	-+	enhanced
TRINITY_DN3766_c0_g1	Phytohormone action.cytokinin.perception and signal transduction.transcription factor *(CRF)	transcription factor *(CRF)	CRF	522.149	0.00232495	0.100408	0.983331	0.989531	522.149	-0.106462	0.103871	0.284365	0.460987	522.149	-0.0928127	0.103239	0.359056	0.454323	10.4.2.2	mercator4v8.0: transcription factor *(CRF) & original description: none	TRUE		1.00161	-1.06645	-1.07659	0.00161283	-0.0664473	-0.0765851	-0.0749722	-1.07497	-0.104299	-0.000247519	-+	additive
TRINITY_DN9568_c0_g1	Phytohormone action.cytokinin.perception and signal transduction.transcription factor *(CRF)	transcription factor *(CRF)	CRF	443.123	0.145176	0.103124	0.139952	0.225487	443.123	0.134379	0.105513	0.185585	0.341051	443.123	0.286794	0.10496	0.00525794	0.0115912	10.4.2.2	mercator4v8.0: transcription factor *(CRF) & original description: none	TRUE		1.10587	1.21993	1.09762	0.105866	0.219927	0.0976203	0.203486	1.20349	0.267219	0.0195086	++	additive
TRINITY_DN11132_c0_g1	Phytohormone action.cytokinin.perception and signal transduction.transcription factor *(CRF)	transcription factor *(CRF)	CRF	29.1018	-0.330057	0.272033	0.0949032	0.164218	29.1018	-1.14262	0.339521	7.87238e-05	0.000546804	29.1018	-0.631653	0.297825	0.012499	0.0252527	10.4.2.2	mercator4v8.0: transcription factor *(CRF) & original description: none	TRUE	only_HC	-1.25706	-1.54934	-2.20782	-0.257063	-0.549339	-1.20782	-1.46488	-2.46488	-1.30152	0.37713	--	enhanced
TRINITY_DN2136_c0_g1	Phytohormone action.cytokinin.perception and signal transduction.transcription factor *(CRF)	transcription factor *(CRF)	CRF	177.705	0.243444	0.127528	0.0407305	0.0808677	177.705	-0.074404	0.130752	0.544432	0.699984	177.705	0.194158	0.129121	0.121642	0.186219	10.4.2.2	mercator4v8.0: transcription factor *(CRF) & original description: none	TRUE		1.18382	1.14406	-1.05293	0.183815	0.144056	-0.052926	0.130889	1.13089	0.177458	-0.0181132	-+	additive
TRINITY_DN1204_c0_g2	Phytohormone action.cytokinin.perception and signal transduction.TMO5-LHW heterodimer complex.component *(TMO5)	component *(TMO5)	TMO5	742.098	-0.0428732	0.0958983	0.641251	0.735057	742.098	-0.46812	0.101982	1.90217e-06	1.9045e-05	742.098	-0.611905	0.100863	6.18937e-10	3.77419e-09	10.4.2.4.1	mercator4v8.0: component *(TMO5) of TMO5-LHW cytokinin control complex & original description: none	TRUE	only_HC_HS	-1.03016	-1.52828	-1.38331	-0.0301634	-0.528276	-0.383306	-0.413469	-1.41347	-0.499241	0.0200698	--	additive
TRINITY_DN2435_c0_g1	Phytohormone action.cytokinin.perception and signal transduction.TMO5-LHW heterodimer complex.component *(LHW)	component *(LHW)	LHW	764.317	0.284554	0.0941696	0.00165926	0.00506513	764.317	-0.335704	0.0978714	0.000375735	0.00219503	764.317	0.297882	0.0945403	0.00135253	0.0033655	10.4.2.4.2	mercator4v8.0: component *(LHW) of TMO5-LHW cytokinin control complex & original description: none	TRUE	NS_and_HC_and_HS	1.21803	1.22934	-1.26199	0.218034	0.229338	-0.261993	-0.043959	-1.04396	-0.0620651	-0.095526	-+	additive
TRINITY_DN6393_c0_g1	Phytohormone action.cytokinin.perception and signal transduction.TMO5-LHW heterodimer complex.component *(LHW)	component *(LHW)	LHW	597.666	0.843584	0.0715651	6.97375e-33	4.75304e-31	597.666	-0.221108	0.0773937	0.00354248	0.0150803	597.666	0.842587	0.0714548	1.29223e-32	3.11421e-31	10.4.2.4.2	mercator4v8.0: component *(LHW) of TMO5-LHW cytokinin control complex & original description: none	TRUE	only_NS_HS	1.7945	1.79326	-1.16563	0.794503	0.793263	-0.165629	0.628874	1.62887	0.703875	-0.186524	-+	additive
TRINITY_DN6714_c0_g1	Phytohormone action.cytokinin.perception and signal transduction.TMO5-LHW heterodimer complex.component *(LHW)	component *(LHW)	LHW	3319.49	-0.317253	0.0871675	0.000157163	0.000604361	3319.49	-0.355794	0.0877476	2.82343e-05	0.000217851	3319.49	-0.589376	0.0879925	1.04229e-11	7.624e-11	10.4.2.4.2	mercator4v8.0: component *(LHW) of TMO5-LHW cytokinin control complex & original description: none	TRUE	NS_and_HC_and_HS	-1.24596	-1.5046	-1.27969	-0.245956	-0.504596	-0.27969	-0.525646	-1.52565	-0.60942	0.112877	--	additive
TRINITY_DN7296_c0_g1	Phytohormone action.cytokinin.conjugation and degradation.zeatin O-glucosyltransferase *(ZOG)	zeatin O-glucosyltransferase *(ZOG)	ZOG	270.916	-1.22364	0.414045	0.000204703	0.00076937	270.916	-0.223075	0.305377	0.288592	0.465245	270.916	0.041827	0.310808	0.870151	0.902855	10.4.3.1	mercator4v8.0: zeatin O-glucosyltransferase *(ZOG) & original description: none	TRUE	only_NS	-2.33535	1.02942	-1.16722	-1.33535	0.0294166	-0.167219	-1.50257	-2.50257	-1.32341	0.272963	--	enhanced
TRINITY_DN7468_c0_g1	Phytohormone action.cytokinin.conjugation and degradation.zeatin O-glucosyltransferase *(ZOG)	zeatin O-glucosyltransferase *(ZOG)	ZOG	1542.06	-0.414235	0.0567485	1.28431e-13	1.91418e-12	1542.06	-0.78992	0.0589177	8.78195e-42	6.27982e-40	1542.06	-1.09211	0.058435	1.02565e-78	7.94182e-77	10.4.3.1	mercator4v8.0: zeatin O-glucosyltransferase *(ZOG) & original description: none	TRUE	NS_and_HC_and_HS	-1.33259	-2.13186	-1.72898	-0.332592	-1.13186	-0.728979	-1.06157	-2.06157	-1.04374	0.327212	--	additive
TRINITY_DN14447_c0_g1	Phytohormone action.cytokinin.conjugation and degradation.cytokinin dehydrogenase *(CKX)	cytokinin dehydrogenase *(CKX)	CKX	270.292	0.269846	0.228931	0.133479	0.216956	270.292	-0.554743	0.260112	0.00952475	0.0344312	270.292	1.55873	0.253564	8.74248e-11	5.82802e-10	10.4.3.2	mercator4v8.0: cytokinin dehydrogenase *(CKX) & original description: none	TRUE	only_HS	1.20568	2.94594	-1.46891	0.20568	1.94594	-0.468907	-0.263227	-1.26323	-0.337114	-0.149695	-+	enhanced
TRINITY_DN2227_c0_g1	Phytohormone action.cytokinin.conjugation and degradation.cytokinin dehydrogenase *(CKX)	cytokinin dehydrogenase *(CKX)	CKX	367.328	-0.369817	0.119043	0.000912403	0.00295904	367.328	-1.33483	0.128332	2.07793e-26	9.54099e-25	367.328	-1.35976	0.125097	2.33248e-28	4.7103e-27	10.4.3.2	mercator4v8.0: cytokinin dehydrogenase *(CKX) & original description: none	TRUE	NS_and_HC_and_HS	-1.29219	-2.56642	-2.52246	-0.292189	-1.56642	-1.52246	-1.81465	-2.81465	-1.49296	0.493644	--	additive
TRINITY_DN9287_c0_g1	Phytohormone action.cytokinin.conjugation and degradation.cytokinin dehydrogenase *(CKX)	cytokinin dehydrogenase *(CKX)	CKX	233.278	0.367947	0.136048	0.00333383	0.00939013	233.278	0.280829	0.137459	0.0283313	0.0827292	233.278	0.524787	0.13626	6.39448e-05	0.000203398	10.4.3.2	mercator4v8.0: cytokinin dehydrogenase *(CKX) & original description: none	TRUE	only_NS_HS	1.29052	1.43872	1.21489	0.290515	0.438721	0.214893	0.505408	1.50541	0.590154	0.10333	++	additive
TRINITY_DN501_c0_g1	Phytohormone action.cytokinin.transport.cytokinin transporter *(ABCG14)	cytokinin transporter *(ABCG14)	ABCG14	259.251	0.204128	0.143372	0.116913	0.195026	259.251	-1.68909	0.169741	1.72724e-24	7.26775e-23	259.251	-0.193223	0.147942	0.170924	0.246742	10.4.4.1	mercator4v8.0: cytokinin transporter *(ABCG14) & original description: none	TRUE	only_HC	1.15199	-1.14332	-3.22453	0.15199	-0.143315	-2.22453	-2.07254	-3.07254	-1.61943	-0.34479	-+	enhanced
TRINITY_DN10410_c0_g1	Phytohormone action.cytokinin.transport.cytokinin transporter *(AZG1/2)	cytokinin transporter *(AZG1/2)	AZG1/2	18.2986	8.7722e-06	0.278871	0.994869	0.99685	18.2986	-2.17132	0.589073	1.75e-05	0.000140581	18.2986	-0.48908	0.432342	0.107515	0.167274	10.4.4.2	mercator4v8.0: cytokinin transporter *(AZG1/2) & original description: none	TRUE	only_HC	1.00001	-1.40355	-4.50435	6.08044e-06	-0.40355	-3.50435	-3.50435	-4.50435	-2.17132	-1.90472e-05	-+	enhanced
TRINITY_DN10344_c0_g1	Phytohormone action.cytokinin.transport.cytokinin transporter *(AZG1/2)	cytokinin transporter *(AZG1/2)	AZG1/2	51.621	-1.15267	0.239291	1.32167e-07	9.11244e-07	51.621	-1.31028	0.249824	1.30436e-08	1.80432e-07	51.621	-2.16673	0.258748	4.68739e-18	5.63261e-17	10.4.4.2	mercator4v8.0: cytokinin transporter *(AZG1/2) & original description: none	TRUE	NS_and_HC_and_HS	-2.22325	-4.49003	-2.4799	-1.22325	-3.49003	-1.4799	-2.70316	-3.70316	-1.88876	1.51033	--	divergent
TRINITY_DN3052_c1_g3	Phytohormone action.ethylene.biosynthesis.1-aminocyclopropane-1-carboxylate synthase *(ACS1/2/++)	1-aminocyclopropane-1-carboxylate synthase *(ACS1/2/++)	ACS1/2/++	1455.33	0.514034	0.138471	6.47029e-05	0.000269994	1455.33	0.0494634	0.131539	0.698938	0.815091	1455.33	0.510337	0.137102	0.000112535	0.000343914	10.5.1.1	mercator4v8.0: 1-aminocyclopropane-1-carboxylate synthase *(ACS1/2/++) & original description: none	TRUE	only_NS_HS	1.42804	1.42438	1.03488	0.428038	0.424383	0.0348799	0.462918	1.46292	0.548849	0.0254259	++	additive
TRINITY_DN3371_c0_g1	Phytohormone action.ethylene.biosynthesis.1-aminocyclopropane-1-carboxylate synthase *(ACS1/2/++)	1-aminocyclopropane-1-carboxylate synthase *(ACS1/2/++)	ACS1/2/++	396.572	0.332638	0.0836327	4.02894e-05	0.000176212	396.572	-0.18081	0.0879087	0.0344819	0.096211	396.572	0.213209	0.0840008	0.0101218	0.0209346	10.5.1.1	mercator4v8.0: 1-aminocyclopropane-1-carboxylate synthase *(ACS1/2/++) & original description: none	TRUE	only_NS	1.25931	1.15926	-1.13352	0.259314	0.159264	-0.13352	0.125794	1.12579	0.170942	-0.0601444	-+	additive
TRINITY_DN5347_c0_g1	Phytohormone action.ethylene.biosynthesis.1-aminocyclopropane-1-carboxylate oxidase *(ACO1/2/++)	1-aminocyclopropane-1-carboxylate oxidase *(ACO1/2/++)	ACO1/2/++	185.256	-0.0115155	0.157256	0.934152	0.956145	185.256	1.50126	0.170151	8.59811e-20	2.96873e-18	185.256	1.4301	0.167751	2.01027e-18	2.46546e-17	10.5.1.2	mercator4v8.0: 1-aminocyclopropane-1-carboxylate oxidase *(ACO1/2/++) & original description: none	TRUE	only_HC_HS	-1.00801	2.69464	2.83089	-0.00801385	1.69464	1.83089	1.82288	2.82288	1.49717	-0.0172877	+-	additive
TRINITY_DN3716_c0_g1	Phytohormone action.ethylene.biosynthesis.1-aminocyclopropane-1-carboxylate oxidase *(ACO1/2/++)	1-aminocyclopropane-1-carboxylate oxidase *(ACO1/2/++)	ACO1/2/++	2731.29	0.384131	0.258995	0.0508278	0.0974124	2731.29	-0.364366	0.254792	0.0683669	0.162571	2731.29	0.311617	0.251303	0.158214	0.231333	10.5.1.2	mercator4v8.0: 1-aminocyclopropane-1-carboxylate oxidase *(ACO1/2/++) & original description: none	TRUE		1.30507	1.2411	-1.28732	0.305073	0.241098	-0.287316	0.0177573	1.01776	0.0253935	-0.139964	-+	additive
TRINITY_DN3679_c0_g2	Phytohormone action.ethylene.biosynthesis.1-aminocyclopropane-1-carboxylate oxidase *(ACO1/2/++)	1-aminocyclopropane-1-carboxylate oxidase *(ACO1/2/++)	ACO1/2/++	42.7756	-0.0805853	0.270055	0.646834	0.738867	42.7756	2.96169	0.349352	2.01001e-18	6.36877e-17	42.7756	2.5324	0.349718	4.30815e-14	3.85612e-13	10.5.1.2	mercator4v8.0: 1-aminocyclopropane-1-carboxylate oxidase *(ACO1/2/++) & original description: none	TRUE	only_HC_HS	-1.05745	5.78534	7.79038	-0.057447	4.78534	6.79038	6.73293	7.73293	2.95102	-0.238669	+-	divergent
TRINITY_DN19651_c0_g1	Phytohormone action.ethylene.biosynthesis.1-aminocyclopropane-1-carboxylate oxidase *(ACO1/2/++)	1-aminocyclopropane-1-carboxylate oxidase *(ACO1/2/++)	ACO1/2/++	6.16949	-0.111163	0.312713	0.489082	0.602792	6.16949	-0.784828	0.757246	0.0242675	0.0730368	6.16949	-0.240841	0.418085	0.384628	0.48016	10.5.1.2	mercator4v8.0: 1-aminocyclopropane-1-carboxylate oxidase *(ACO1/2/++) & original description: none	TRUE		-1.0801	-1.18168	-1.72289	-0.0800985	-0.181681	-0.722887	-0.802985	-1.80299	-0.850388	0.0872437	--	enhanced
TRINITY_DN198_c0_g1	Phytohormone action.ethylene.biosynthesis.substrate adaptor *(ETO) of CUL3-BTB E3 ubiquitin ligase activity	substrate adaptor *(ETO) of CUL3-BTB E3 ubiquitin ligase activity	ETO	635.948	0.0962245	0.0740436	0.183272	0.281259	635.948	0.303061	0.0759052	4.49962e-05	0.00033173	635.948	0.279934	0.0744767	0.00014465	0.00043392	10.5.1.3	mercator4v8.0: substrate adaptor *(ETO) of CUL3-BTB E3 ubiquitin ligase activity & original description: none	TRUE	only_HC_HS	1.06897	1.21414	1.23376	0.0689723	0.214139	0.23376	0.302732	1.30273	0.38154	0.0291619	++	additive
TRINITY_DN20910_c0_g1	Phytohormone action.ethylene.biosynthesis.substrate adaptor *(ETO) of CUL3-BTB E3 ubiquitin ligase activity	substrate adaptor *(ETO) of CUL3-BTB E3 ubiquitin ligase activity	ETO	1271.81	-0.20092	0.0717537	0.00412259	0.0113361	1271.81	-0.206776	0.0728194	0.00382807	0.0160971	1271.81	-0.190711	0.0721363	0.00754777	0.016068	10.5.1.3	mercator4v8.0: substrate adaptor *(ETO) of CUL3-BTB E3 ubiquitin ligase activity & original description: none	TRUE		-1.14943	-1.14133	-1.15411	-0.149431	-0.141326	-0.154106	-0.303537	-1.30354	-0.382432	0.0415454	--	additive
TRINITY_DN5275_c0_g1	Phytohormone action.ethylene.biosynthesis.cyanide detoxification.cyanoalanine synthase *(CYS-C1)	cyanoalanine synthase *(CYS-C1)	CYS-C1	5282.03	0.622641	0.0882183	4.02326e-13	5.71643e-12	5282.03	0.118601	0.08656	0.159856	0.30601	5282.03	0.621253	0.0878611	7.80517e-13	6.31654e-12	10.5.1.4.1	mercator4v8.0: cyanoalanine synthase *(CYS-C1) & original description: none	TRUE	only_NS_HS	1.53969	1.53821	1.08568	0.539691	0.53821	0.0856815	0.625373	1.62537	0.700771	0.0738459	++	additive
TRINITY_DN4017_c0_g1	Phytohormone action.ethylene.perception and signal transduction.ETR/ERS receptor activity.receptor protein *(ETR/ERS)	receptor protein *(ETR/ERS)	ETR/ERS	1175.46	0.130335	0.0701073	0.057505	0.108306	1175.46	-0.146961	0.0720804	0.0391957	0.10604	1175.46	0.177366	0.0706753	0.0115168	0.0234675	10.5.2.1.1	mercator4v8.0: ethylene receptor protein *(ETR/ERS) & original description: none	TRUE		1.09455	1.13082	-1.10723	0.0945477	0.130817	-0.107235	-0.0126873	-1.01269	-0.0181887	-0.0191542	-+	additive
TRINITY_DN9550_c1_g1	Phytohormone action.ethylene.perception and signal transduction.ETR/ERS receptor activity.receptor protein *(ETR/ERS)	receptor protein *(ETR/ERS)	ETR/ERS	820.045	-0.168964	0.0649391	0.00792968	0.0201139	820.045	-0.082686	0.066027	0.203896	0.365455	820.045	-0.108942	0.065099	0.0915409	0.145642	10.5.2.1.1	mercator4v8.0: ethylene receptor protein *(ETR/ERS) & original description: none	TRUE		-1.12425	-1.07844	-1.05899	-0.124251	-0.0784373	-0.0589878	-0.183239	-1.18324	-0.242741	0.0139709	--	additive
TRINITY_DN7018_c0_g1	Phytohormone action.ethylene.perception and signal transduction.ETR/ERS receptor activity.receptor protein *(ETR/ERS)	receptor protein *(ETR/ERS)	ETR/ERS	1365.83	0.194847	0.0539291	0.000253366	0.000933955	1365.83	0.101572	0.0551581	0.0627083	0.152217	1365.83	0.20252	0.0541244	0.000168565	0.000499287	10.5.2.1.1	mercator4v8.0: ethylene receptor protein *(ETR/ERS) & original description: none	TRUE	only_NS_HS	1.1446	1.15071	1.07294	0.144603	0.150706	0.0729422	0.217545	1.21754	0.283975	0.019791	++	additive
TRINITY_DN10424_c0_g2	Phytohormone action.ethylene.perception and signal transduction.ETR/ERS receptor activity.receptor protein *(ETR/ERS)	receptor protein *(ETR/ERS)	ETR/ERS	235.122	-0.0405563	0.116516	0.705103	0.788294	235.122	0.0461317	0.119631	0.687915	0.808084	235.122	0.0831652	0.119635	0.478396	0.570206	10.5.2.1.1	mercator4v8.0: ethylene receptor protein *(ETR/ERS) & original description: none	TRUE		-1.02851	1.05934	1.03249	-0.0285103	0.0593396	0.0324928	0.00398242	1.00398	0.00573401	-0.00187093	+-	additive
TRINITY_DN23512_c0_g1	Phytohormone action.ethylene.perception and signal transduction.ETR/ERS receptor activity.regulatory protein *(RTE/RTH)	regulatory protein *(RTE/RTH)	RTE/RTH	350.112	-0.389878	0.100476	4.91861e-05	0.000211033	350.112	0.125632	0.0978274	0.186632	0.342294	350.112	-0.450222	0.100797	5.09145e-06	1.92229e-05	10.5.2.1.2	mercator4v8.0: regulatory protein *(RTE/RTH) of ethylene receptor activity & original description: none	TRUE	only_NS_HS	-1.31028	-1.36625	1.09099	-0.310282	-0.36625	0.0909853	-0.219297	-1.2193	-0.28605	-0.048981	+-	additive
TRINITY_DN7683_c0_g1	Phytohormone action.ethylene.perception and signal transduction.ETR/ERS receptor activity.regulatory protein *(RTE/RTH)	regulatory protein *(RTE/RTH)	RTE/RTH	568.084	0.102617	0.0884767	0.231284	0.33865	568.084	-0.14207	0.0916427	0.109665	0.232476	568.084	-0.0464506	0.090303	0.601351	0.682387	10.5.2.1.2	mercator4v8.0: regulatory protein *(RTE/RTH) of ethylene receptor activity & original description: none	TRUE		1.07372	-1.03272	-1.10349	0.0737191	-0.032721	-0.103487	-0.0297682	-1.02977	-0.0423196	-0.0145787	-+	additive
TRINITY_DN1364_c1_g2	Phytohormone action.ethylene.perception and signal transduction.ETR/ERS receptor activity.regulatory protein *(TRP1)	regulatory protein *(TRP1)	TRP1	1812.87	0.507764	0.316744	0.0224377	0.049199	1812.87	0.202703	0.263152	0.315997	0.494279	1812.87	0.546327	0.30449	0.030385	0.0557591	10.5.2.1.3	mercator4v8.0: regulatory protein *(TRP1) of ethylene receptor activity & original description: none	TRUE		1.42185	1.46036	1.15085	0.421845	0.460363	0.150853	0.572698	1.5727	0.653242	0.102926	++	additive
TRINITY_DN151_c1_g1	Phytohormone action.ethylene.perception and signal transduction.EIN2 signal transducer activity.regulatory EIN2-stabilizing factor *(MHZ3)	regulatory EIN2-stabilizing factor *(MHZ3)	MHZ3	746.802	-0.0338842	0.0819411	0.670841	0.758871	746.802	-0.302114	0.0857357	0.000304399	0.00182472	746.802	-0.126184	0.0835736	0.126189	0.191946	10.5.2.3.3	mercator4v8.0: regulatory EIN2-stabilizing factor *(MHZ3) of ethylene signal transduction & original description: none	TRUE	only_HC	-1.02376	-1.0914	-1.23295	-0.0237647	-0.091403	-0.23295	-0.256715	-1.25671	-0.329657	0.0102369	--	additive
TRINITY_DN6515_c0_g1	Phytohormone action.ethylene.perception and signal transduction.EIN3 transcription factor activity.transcriptional regulator *(EIN3/EIL)	transcriptional regulator *(EIN3/EIL)	EIN3/EIL	7276.27	-0.074398	0.0496757	0.129788	0.211798	7276.27	0.0770927	0.0499777	0.120615	0.249149	7276.27	-0.0360657	0.0499175	0.466138	0.558526	10.5.2.4.1	mercator4v8.0: ethylene signal transducer *(EIN3/EIL) & original description: none	TRUE		-1.05292	-1.02531	1.05489	-0.0529216	-0.025314	0.0548901	0.00196852	1.00197	0.00283719	-0.00573554	+-	additive
TRINITY_DN6044_c0_g1	Phytohormone action.ethylene.perception and signal transduction.EIN3 transcription factor activity.substrate adaptor *(EBF) of SCF E3 ubiquitin ligase activity	substrate adaptor *(EBF) of SCF E3 ubiquitin ligase activity	EBF	401.033	0.314845	0.0990567	0.000881823	0.00287124	401.033	-0.423406	0.105654	3.15976e-05	0.000241663	401.033	-0.0983268	0.100186	0.317064	0.411281	10.5.2.4.2	mercator4v8.0: substrate adaptor *(EBF) of SCF E3 ubiquitin ligase complex & original description: none	TRUE	only_NS_HC	1.24388	-1.07053	-1.34109	0.243878	-0.0705312	-0.34109	-0.0972124	-1.09721	-0.133843	-0.133307	-+	additive
TRINITY_DN3763_c0_g1	Phytohormone action.ethylene.perception and signal transduction.EIN3 transcription factor activity.substrate adaptor *(EBF) of SCF E3 ubiquitin ligase activity	substrate adaptor *(EBF) of SCF E3 ubiquitin ligase activity	EBF	2421.9	0.0294364	0.0698326	0.668289	0.75677	2421.9	-0.210127	0.0714111	0.00269077	0.0119726	2421.9	-0.251108	0.0710868	0.000354167	0.000995409	10.5.2.4.2	mercator4v8.0: substrate adaptor *(EBF) of SCF E3 ubiquitin ligase complex & original description: none	TRUE	only_HS	1.02061	-1.19012	-1.15679	0.0206133	-0.190121	-0.15679	-0.136177	-1.13618	-0.184188	-0.00618539	-+	additive
TRINITY_DN8035_c0_g1	Phytohormone action.gibberellin.biosynthesis.ent-kaurene synthase	ent-kaurene synthase		201.093	0.432061	0.132908	0.000463321	0.00162156	201.093	0.321958	0.134545	0.0104802	0.0371864	201.093	0.29918	0.131931	0.0188752	0.0365061	10.6.1.2	mercator4v8.0: ent-kaurene synthase & original description: none	TRUE	only_NS	1.34916	1.23044	1.25003	0.349159	0.230445	0.250026	0.599185	1.59918	0.677337	0.139105	++	additive
TRINITY_DN768_c0_g1	Phytohormone action.gibberellin.biosynthesis.ent-kaurenoic acid oxidase *(KO1)	ent-kaurenoic acid oxidase *(KO1)	KO1	172.385	0.276713	0.117778	0.012376	0.0296834	172.385	-0.13785	0.122613	0.235602	0.405617	172.385	0.0248015	0.119487	0.830373	0.871812	10.6.1.4	mercator4v8.0: ent-kaurenoic acid oxidase *(KO1) & original description: none	TRUE		1.21143	1.01734	-1.10026	0.211432	0.0173397	-0.100264	0.111168	1.11117	0.152077	-0.0381449	-+	additive
TRINITY_DN8314_c1_g1	Phytohormone action.gibberellin.biosynthesis.gibberellin 20-oxidase	gibberellin 20-oxidase		241.281	0.227651	0.305539	0.233982	0.341729	241.281	1.40434	0.417112	5.38977e-05	0.000389294	241.281	2.16216	0.403378	6.00541e-09	3.26086e-08	10.6.1.5	mercator4v8.0: gibberellin 20-oxidase & original description: none	TRUE	only_HC_HS	1.17093	4.47585	2.64697	0.170927	3.47585	1.64697	1.81789	2.81789	1.49462	0.3197	++	enhanced
TRINITY_DN1109_c0_g1	Phytohormone action.gibberellin.biosynthesis.gibberellin 20-oxidase	gibberellin 20-oxidase		81.961	-2.10295	0.307013	4.5178e-13	6.37755e-12	81.961	-0.55282	0.290338	0.0149598	0.0497321	81.961	-1.3735	0.297709	4.90144e-07	2.13944e-06	10.6.1.5	mercator4v8.0: gibberellin 20-oxidase & original description: none	TRUE	only_NS_HS	-4.29588	-2.59099	-1.46695	-3.29588	-1.59099	-0.466951	-3.76283	-4.76283	-2.25182	1.16256	--	enhanced
TRINITY_DN10507_c1_g1	Phytohormone action.gibberellin.perception and signal transduction.receptor protein *(GID1)	receptor protein *(GID1)	GID1	130.461	0.612671	0.266982	0.00416406	0.0114261	130.461	-0.627854	0.27749	0.00522355	0.0209102	130.461	-0.297307	0.246655	0.172033	0.247932	10.6.2.1	mercator4v8.0: gibberellin receptor *(GID1) & original description: none	TRUE		1.52909	-1.22885	-1.54526	0.529088	-0.228848	-0.545265	-0.0161771	-1.01618	-0.0231519	-0.384668	-+	additive
TRINITY_DN1078_c1_g1	Phytohormone action.gibberellin.perception and signal transduction.DELLA-type transcriptional repressor *(RGA1/2)	DELLA-type transcriptional repressor *(RGA1/2)	RGA1/2	3254.48	-0.138286	0.0636947	0.0269855	0.0573266	3254.48	0.352499	0.0642944	2.66634e-08	3.53871e-07	3254.48	0.187399	0.0638805	0.00314116	0.007273	10.6.2.2	mercator4v8.0: DELLA-type transcriptional repressor *(RGA1/2) & original description: none	TRUE	only_HC_HS	-1.1006	1.13871	1.27677	-0.100597	0.138709	0.276771	0.176174	1.17617	0.234101	-0.0487458	+-	additive
TRINITY_DN3202_c0_g1	Phytohormone action.gibberellin.perception and signal transduction.substrate adaptor *(SLY1/2) of SCF E3 ubiquitin ligase activity	substrate adaptor *(SLY1/2) of SCF E3 ubiquitin ligase activity	SLY1/2	2501.98	-0.144053	0.0759306	0.0516039	0.0986976	2501.98	0.469804	0.0771854	5.13573e-10	8.48562e-09	2501.98	0.0898063	0.0763634	0.23458	0.3212	10.6.2.3	mercator4v8.0: substrate adaptor *(SLY1/2) of SCF E3 ubiquitin ligase complex & original description: none	TRUE	only_HC	-1.105	1.06423	1.38492	-0.105005	0.0642273	0.384921	0.279916	1.27992	0.35605	-0.0676765	+-	additive
TRINITY_DN9913_c0_g1	Phytohormone action.gibberellin.perception and signal transduction.transcription factor *(GAMYB)	transcription factor *(GAMYB)	GAMYB	84.3154	0.00834326	0.183368	0.959098	0.97288	84.3154	-0.205191	0.20339	0.236527	0.406194	84.3154	-0.289353	0.207664	0.128718	0.195202	10.6.2.4	mercator4v8.0: transcription factor *(GAMYB) & original description: none	TRUE		1.0058	-1.22209	-1.15284	0.00579986	-0.222092	-0.152839	-0.147039	-1.14704	-0.197914	-0.00171196	-+	additive
TRINITY_DN1743_c1_g1	Phytohormone action.gibberellin.perception and signal transduction.bifunctional cGMP-dependent protein kinase and phosphatase *(PKG)	bifunctional cGMP-dependent protein kinase and phosphatase *(PKG)	PKG	1389.65	-0.180061	0.0661818	0.00542633	0.014421	1389.65	-0.265696	0.0676238	6.63656e-05	0.000469946	1389.65	-0.0976957	0.06635	0.136208	0.204523	10.6.2.5	mercator4v8.0: bifunctional cGMP-dependent protein kinase and phosphatase *(PKG) & original description: none	TRUE	only_HC	-1.13293	-1.07006	-1.20222	-0.132932	-0.070063	-0.202216	-0.335147	-1.33515	-0.416999	0.0478415	--	additive
TRINITY_DN15710_c0_g1	Phytohormone action.gibberellin.conjugation and degradation.gibberellin modification enzyme *(ELA)	gibberellin modification enzyme *(ELA)	ELA	216.933	0.483599	0.117946	1.50408e-05	7.13647e-05	216.933	-0.0238574	0.118827	0.835104	0.9051	216.933	0.517521	0.117262	5.77259e-06	2.16014e-05	10.6.3.1	mercator4v8.0: gibberellin modification enzyme *(ELA) & original description: none	TRUE	only_NS_HS	1.39823	1.43149	-1.01667	0.398227	0.431494	-0.0166742	0.381553	1.38155	0.466291	-0.0115374	-+	additive
TRINITY_DN9671_c0_g1	Phytohormone action.gibberellin.conjugation and degradation.gibberellin modification enzyme *(ELA)	gibberellin modification enzyme *(ELA)	ELA	65.3671	0.305445	0.210911	0.0778742	0.139311	65.3671	0.154565	0.205067	0.37908	0.558028	65.3671	0.0752335	0.20971	0.704553	0.771122	10.6.3.1	mercator4v8.0: gibberellin modification enzyme *(ELA) & original description: none	TRUE		1.2358	1.05353	1.11309	0.2358	0.0535315	0.113086	0.348886	1.34889	0.431768	0.047211	++	additive
TRINITY_DN7868_c1_g1	Phytohormone action.gibberellin.conjugation and degradation.gibberellin 2-oxidase *(Ga2-Ox)	gibberellin 2-oxidase *(Ga2-Ox)	Ga2-Ox	30.0479	0.101409	0.271947	0.567106	0.674466	30.0479	1.44996	0.398822	1.90924e-05	0.000152158	30.0479	1.59369	0.385915	3.75881e-06	1.44755e-05	10.6.3.3	mercator4v8.0: gibberellin 2-oxidase & original description: none	TRUE	only_HC_HS	1.07282	3.0182	2.73201	0.072821	2.0182	1.73201	1.80483	2.80483	1.48791	0.14704	++	additive
TRINITY_DN11441_c1_g1	Phytohormone action.gibberellin.transport.multi-functional transporter *(NPF3-1)	multi-functional transporter *(NPF3-1)	NPF3-1	606.103	-0.685893	0.117241	1.05786e-09	9.99506e-09	606.103	-0.296033	0.114651	0.00673061	0.025966	606.103	-1.10212	0.118237	2.02559e-21	2.94521e-20	10.6.4.1	mercator4v8.0: multi-functional transporter *(NPF3-1) & original description: none	TRUE	only_NS_HS	-1.6087	-2.1467	-1.22776	-0.608697	-1.1467	-0.227764	-0.836461	-1.83646	-0.876928	0.203047	--	additive
TRINITY_DN1640_c0_g1	Phytohormone action.jasmonic acid.biosynthesis.acyl-CoA thioesterase *(ACH)	acyl-CoA thioesterase *(ACH)	ACH	1215.8	0.261925	0.073392	0.000244601	0.000903431	1215.8	-0.0118592	0.074375	0.881083	0.933289	1215.8	0.171788	0.0737057	0.019396	0.0374029	10.7.1.10	mercator4v8.0: acyl-CoA thioesterase *(ACH) & original description: none	TRUE	only_NS	1.19908	1.12645	-1.00825	0.199078	0.126454	-0.00825408	0.190824	1.19082	0.25196	-0.00310624	-+	additive
TRINITY_DN1530_c0_g1	Phytohormone action.jasmonic acid.biosynthesis.13-lipoxygenase *(LOX)	13-lipoxygenase *(LOX)	LOX	20460.7	-1.61858	0.418745	6.14578e-06	3.14155e-05	20460.7	-0.430656	0.370978	0.0746005	0.17386	20460.7	-2.68306	0.405682	2.27083e-12	1.76987e-11	10.7.1.2	mercator4v8.0: 13-lipoxygenase *(LOX) & original description: none	TRUE	only_NS_HS	-3.07072	-6.42219	-1.34785	-2.07072	-5.42219	-0.347846	-2.41857	-3.41857	-1.77339	0.697049	--	divergent
TRINITY_DN22793_c1_g1	Phytohormone action.jasmonic acid.biosynthesis.13-lipoxygenase *(LOX)	13-lipoxygenase *(LOX)	LOX	759.159	0.379965	0.0979054	5.10463e-05	0.000218055	759.159	-0.137827	0.0987248	0.148852	0.290511	759.159	0.309326	0.0976763	0.00124455	0.00312296	10.7.1.2	mercator4v8.0: 13-lipoxygenase *(LOX) & original description: none	TRUE	only_NS_HS	1.30131	1.23913	-1.10025	0.30131	0.239129	-0.100247	0.201063	1.20106	0.264312	-0.0523695	-+	additive
TRINITY_DN4871_c0_g2	Phytohormone action.jasmonic acid.biosynthesis.13-lipoxygenase *(LOX)	13-lipoxygenase *(LOX)	LOX	2231.39	0.246349	0.156731	0.0771402	0.138282	2231.39	0.287393	0.159098	0.0494351	0.127019	2231.39	1.51083	0.165501	9.80524e-21	1.36792e-19	10.7.1.2	mercator4v8.0: 13-lipoxygenase *(LOX) & original description: none	TRUE	only_HS	1.1862	2.84973	1.22043	0.186201	1.84973	0.220433	0.406634	1.40663	0.492247	0.0707988	++	enhanced
TRINITY_DN149_c1_g1	Phytohormone action.jasmonic acid.biosynthesis.allene oxidase synthase *(AOS)	allene oxidase synthase *(AOS)	AOS	74.3226	-1.30729	0.957481	0.00495341	0.0133019	74.3226	-0.543989	0.734043	0.0373107	0.102037	74.3226	-1.99679	0.797365	0.000617167	0.00164653	10.7.1.3	mercator4v8.0: allene oxidase synthase *(AOS) & original description: none	TRUE	only_HS	-2.47476	-3.9911	-1.458	-1.47476	-2.9911	-0.457998	-1.93275	-2.93275	-1.55226	0.711149	--	divergent
TRINITY_DN364_c0_g1	Phytohormone action.jasmonic acid.biosynthesis.allene oxidase synthase *(AOS)	allene oxidase synthase *(AOS)	AOS	1257.22	-0.0240457	0.168622	0.86471	0.9102	1257.22	-1.27423	0.197221	9.61767e-12	1.89543e-10	1257.22	-0.552625	0.190502	0.00189647	0.0045822	10.7.1.3	mercator4v8.0: allene oxidase synthase *(AOS) & original description: none	TRUE	only_HC_HS	-1.01681	-1.46675	-2.4187	-0.0168069	-0.466752	-1.4187	-1.43551	-2.43551	-1.28422	0.0306399	--	enhanced
TRINITY_DN3043_c0_g3	Phytohormone action.jasmonic acid.biosynthesis.allene oxidase cyclase *(AOC)	allene oxidase cyclase *(AOC)	AOC	177.261	-0.424318	0.218087	0.0182422	0.0413649	177.261	0.346427	0.209832	0.0528074	0.133637	177.261	-0.418562	0.214269	0.0315279	0.057598	10.7.1.4	mercator4v8.0: allene oxidase cyclase *(AOC) & original description: none	TRUE		-1.34194	-1.33659	1.27141	-0.341938	-0.336594	0.271408	-0.0705294	-1.07053	-0.0983244	-0.146995	+-	additive
TRINITY_DN4549_c0_g1	Phytohormone action.jasmonic acid.biosynthesis.oxophytodienoate export protein *(JASSY)	oxophytodienoate export protein *(JASSY)	JASSY	527.082	0.280495	0.094153	0.00190983	0.00574521	527.082	-0.492543	0.100306	3.91628e-07	4.369e-06	527.082	-0.0466236	0.0950237	0.61789	0.696263	10.7.1.5	mercator4v8.0: oxophytodienoate export protein *(JASSY) & original description: none	TRUE	only_NS_HC	1.21461	-1.03284	-1.40692	0.214612	-0.0328449	-0.406922	-0.192311	-1.19231	-0.25376	-0.138156	-+	additive
TRINITY_DN6420_c0_g1	Phytohormone action.jasmonic acid.biosynthesis.oxophytodienoate reductase *(OPR3)	oxophytodienoate reductase *(OPR3)	OPR3	523.651	0.000332584	0.0998749	0.998946	0.999578	523.651	0.10707	0.102359	0.278573	0.454596	523.651	0.208228	0.102097	0.0375025	0.0671351	10.7.1.6	mercator4v8.0: oxophytodienoate reductase *(OPR3) & original description: none	TRUE		1.00023	1.15527	1.07704	0.000230556	0.155268	0.0770386	0.0772691	1.07727	0.107379	3.56097e-05	++	additive
TRINITY_DN9348_c0_g1	Phytohormone action.jasmonic acid.biosynthesis.oxophytodienoate reductase *(OPR3)	oxophytodienoate reductase *(OPR3)	OPR3	965.256	-0.172516	0.284654	0.346646	0.464538	965.256	-0.0141314	0.27674	0.942888	0.970171	965.256	0.120615	0.317007	0.636069	0.712215	10.7.1.6	mercator4v8.0: oxophytodienoate reductase *(OPR3) & original description: none	TRUE		-1.12702	1.0872	-1.00984	-0.127022	0.0871984	-0.00984325	-0.136865	-1.13687	-0.185061	0.00243788	--	additive
TRINITY_DN2172_c0_g2	Phytohormone action.jasmonic acid.biosynthesis.oxophytodienoate reductase *(OPR3)	oxophytodienoate reductase *(OPR3)	OPR3	615.966	0.261682	0.133623	0.0334608	0.0685776	615.966	0.0649484	0.13212	0.606103	0.747899	615.966	0.384818	0.135853	0.00328508	0.00756707	10.7.1.6	mercator4v8.0: oxophytodienoate reductase *(OPR3) & original description: none	TRUE	only_HS	1.19888	1.3057	1.04605	0.198875	0.305695	0.0460475	0.244923	1.24492	0.316056	0.0169958	++	additive
TRINITY_DN11598_c0_g1	Phytohormone action.jasmonic acid.biosynthesis.4,5-didehydro-jasmonic acid reductase *(OPR1/2)	4,5-didehydro-jasmonic acid reductase *(OPR1/2)	OPR1/2	784.051	-0.239044	0.0960955	0.00937184	0.0233467	784.051	0.140061	0.0958466	0.131838	0.265379	784.051	-0.316528	0.0972113	0.000899359	0.00232176	10.7.1.7	mercator4v8.0: 4,5-didehydro-jasmonic acid reductase *(OPR1/2) & original description: none	TRUE	only_HS	-1.18021	-1.24533	1.10195	-0.18021	-0.24533	0.101952	-0.0782585	-1.07826	-0.108703	-0.0334807	+-	additive
TRINITY_DN2053_c0_g1	Phytohormone action.jasmonic acid.biosynthesis.OPC-8:CoA synthetase *(ACS)	OPC-8:CoA synthetase *(ACS)	ACS	1283.71	0.438256	0.0754882	2.7096e-09	2.38773e-08	1283.71	-0.0496177	0.0762705	0.50626	0.671818	1283.71	0.556222	0.0753092	8.17624e-14	7.14725e-13	10.7.1.8	mercator4v8.0: OPC-8:CoA synthetase *(ACS) & original description: none	TRUE	only_NS_HS	1.35497	1.47041	-1.03499	0.354965	0.470413	-0.0349906	0.319975	1.31997	0.40051	-0.0217452	-+	additive
TRINITY_DN2931_c0_g1	Phytohormone action.jasmonic acid.biosynthesis.OPC-8:CoA oxidase *(ACX1/5)	OPC-8:CoA oxidase *(ACX1/5)	ACX1/5	1137.86	0.161642	0.0591853	0.00552579	0.0146437	1137.86	0.0225486	0.0606945	0.704679	0.819683	1137.86	0.194054	0.0594571	0.00100457	0.00256603	10.7.1.9	mercator4v8.0: OPC-8:CoA oxidase *(ACX1/5) & original description: none	TRUE	only_HS	1.11856	1.14397	1.01575	0.118559	0.143974	0.0157523	0.134312	1.13431	0.181817	0.0036448	++	additive
TRINITY_DN5478_c0_g1	Phytohormone action.jasmonic acid.perception and signal transduction.receptor activities.receptor complex.component *(COI)	component *(COI)	COI	1865.24	-0.473201	0.0922383	1.05793e-07	7.39536e-07	1865.24	-0.0756963	0.0901069	0.386253	0.565444	1865.24	-0.533123	0.0920649	3.87081e-09	2.14768e-08	10.7.2.1.1.1	mercator4v8.0: component *(COI) of jasmonic acid receptor complex & original description: none	TRUE	only_NS_HS	-1.38819	-1.44706	-1.05387	-0.388186	-0.447058	-0.0538695	-0.442055	-1.44206	-0.528127	0.0358195	--	additive
TRINITY_DN6441_c0_g1	Phytohormone action.jasmonic acid.perception and signal transduction.receptor activities.receptor complex.component *(JAZ)	component *(JAZ)	JAZ	1138.54	1.10215	0.50428	0.00176406	0.00534857	1138.54	1.30996	0.489342	0.000492894	0.00277062	1138.54	2.55901	0.463391	2.11587e-09	1.21868e-08	10.7.2.1.1.2	mercator4v8.0: component *(JAZ) of jasmonic acid receptor complex & original description: none	TRUE	NS_and_HC_and_HS	2.14674	5.89302	2.47934	1.14674	4.89302	1.47934	2.62608	3.62608	1.85841	1.44377	++	enhanced
TRINITY_DN1899_c0_g1	Phytohormone action.jasmonic acid.perception and signal transduction.receptor activities.receptor complex.component *(JAZ)	component *(JAZ)	JAZ	4689.17	0.876952	0.248693	5.33548e-05	0.000226688	4689.17	1.09929	0.246762	9.69652e-07	1.02001e-05	4689.17	1.76836	0.243468	3.68437e-14	3.31594e-13	10.7.2.1.1.2	mercator4v8.0: component *(JAZ) of jasmonic acid receptor complex & original description: none	TRUE	NS_and_HC_and_HS	1.83649	3.40666	2.14249	0.836491	2.40666	1.14249	1.97898	2.97898	1.57482	0.964024	++	additive
TRINITY_DN1899_c0_g4	Phytohormone action.jasmonic acid.perception and signal transduction.receptor activities.receptor complex.component *(JAZ)	component *(JAZ)	JAZ	1929.41	0.860509	0.168608	4.67586e-08	3.44723e-07	1929.41	1.11503	0.168193	4.04173e-12	8.25119e-11	1929.41	1.66932	0.166741	1.53462e-24	2.67403e-23	10.7.2.1.1.2	mercator4v8.0: component *(JAZ) of jasmonic acid receptor complex & original description: none	TRUE	NS_and_HC_and_HS	1.81568	3.18064	2.16599	0.815679	2.18064	1.16599	1.98167	2.98167	1.57612	0.959492	++	additive
TRINITY_DN6302_c0_g1	Phytohormone action.jasmonic acid.perception and signal transduction.receptor activities.regulatory protein *(JAM1/2)	regulatory protein *(JAM1/2)	JAM1/2	704.46	-0.218193	0.102389	0.0255281	0.054755	704.46	-0.14001	0.102919	0.158527	0.304043	704.46	-0.10756	0.102833	0.28558	0.37737	10.7.2.1.3	mercator4v8.0: regulatory protein *(JAM1/2) of jasmonate signalling & original description: none	TRUE		-1.16328	-1.0774	-1.10191	-0.163276	-0.0774045	-0.101913	-0.265189	-1.26519	-0.339353	0.0305493	--	additive
TRINITY_DN1705_c0_g1	Phytohormone action.jasmonic acid.perception and signal transduction.receptor activities.regulatory protein *(JAM1/2)	regulatory protein *(JAM1/2)	JAM1/2	801.177	-0.0228736	0.0676107	0.722262	0.802268	801.177	-0.238617	0.0704395	0.000566935	0.00313829	801.177	-0.386676	0.0698356	2.2409e-08	1.14907e-07	10.7.2.1.3	mercator4v8.0: regulatory protein *(JAM1/2) of jasmonate signalling & original description: none	TRUE	only_HC_HS	-1.01598	-1.30738	-1.17986	-0.0159811	-0.307377	-0.179861	-0.195842	-1.19584	-0.258027	0.00545801	--	additive
TRINITY_DN938_c0_g1	Phytohormone action.jasmonic acid.perception and signal transduction.jasmonate-mediated regulatory activity.regulatory transcription factor *(ABI5)	regulatory transcription factor *(ABI5)	ABI5	32.5915	0.0924611	0.245973	0.603101	0.704597	32.5915	-0.140691	0.27138	0.480051	0.649565	32.5915	0.0217643	0.282084	0.928346	0.946427	10.7.2.2.1	mercator4v8.0: transcriptional regulator *(ABI5) of jasmonate signalling & original description: none	TRUE		1.06619	1.0152	-1.10243	0.0661874	0.0152002	-0.102433	-0.0362459	-1.03625	-0.0513663	-0.0130085	-+	additive
TRINITY_DN48398_c0_g1	Phytohormone action.jasmonic acid.perception and signal transduction.jasmonate-mediated regulatory activity.substrate adaptor *(SKIP31) of SCF E3 ubiquitin ligase activity	substrate adaptor *(SKIP31) of SCF E3 ubiquitin ligase activity	SKIP31	566.258	0.406555	0.0778502	7.78224e-08	5.5347e-07	566.258	0.110421	0.0795469	0.156988	0.301755	566.258	0.381203	0.077823	7.10635e-07	3.02911e-06	10.7.2.2.2	mercator4v8.0: substrate adaptor *(SKIP31) of SCF E3 ubiquitin ligase complex & original description: none	TRUE	only_NS_HS	1.32552	1.30243	1.07954	0.325517	0.302427	0.0795435	0.40506	1.40506	0.490632	0.0448924	++	additive
TRINITY_DN13251_c0_g1	Phytohormone action.jasmonic acid.conjugation and degradation.jasmonoyl-amino acid synthetase *(JAR1)	jasmonoyl-amino acid synthetase *(JAR1)	JAR1	4080.82	0.454734	0.236124	0.0171293	0.0392907	4080.82	0.265374	0.218825	0.150174	0.292481	4080.82	0.274385	0.223586	0.176936	0.253685	10.7.3.1	mercator4v8.0: jasmonoyl-amino acid synthetase *(JAR1) & original description: none	TRUE		1.37053	1.20948	1.20195	0.370531	0.209478	0.201947	0.572478	1.57248	0.65304	0.120675	++	additive
TRINITY_DN18247_c0_g1	Phytohormone action.jasmonic acid.conjugation and degradation.jasmonoyl-amino acid carboxylase *(CYP94C)	jasmonoyl-amino acid carboxylase *(CYP94C)	CYP94C	1076.18	0.270647	0.321843	0.168618	0.262714	1076.18	1.1329	0.426149	0.000647428	0.0035301	1076.18	1.07763	0.412554	0.00134933	0.00335926	10.7.3.2	mercator4v8.0: jasmonoyl-amino acid carboxylase *(CYP94C) & original description: none	TRUE	only_HC_HS	1.20635	2.11056	2.19299	0.206349	1.11056	1.19299	1.39934	2.39934	1.26264	0.306617	++	additive
TRINITY_DN8069_c0_g1	Phytohormone action.jasmonic acid.conjugation and degradation.jasmonoyl-amino acid hydroxylase *(CYP94B)	jasmonoyl-amino acid hydroxylase *(CYP94B)	CYP94B	16.9602	-0.448076	0.42915	0.0563196	0.10638	16.9602	-0.930714	0.525615	0.00649773	0.0252088	16.9602	-0.581947	0.424063	0.0591188	0.100017	10.7.3.3	mercator4v8.0: jasmonoyl-amino acid hydroxylase *(CYP94B) & original description: none	TRUE		-1.36422	-1.49687	-1.90622	-0.36422	-0.496868	-0.90622	-1.27044	-2.27044	-1.18297	0.417031	--	enhanced
TRINITY_DN149_c0_g1	Phytohormone action.jasmonic acid.conjugation and degradation.jasmonic acid oxidase *(JOX/JAO)	jasmonic acid oxidase *(JOX/JAO)	JOX/JAO	4708.82	0.448097	0.295144	0.0368059	0.074293	4708.82	0.332216	0.274234	0.118077	0.245145	4708.82	0.700709	0.299168	0.00741269	0.0158216	10.7.3.4	mercator4v8.0: jasmonic acid oxidase *(JOX/JAO) & original description: none	TRUE		1.36424	1.6253	1.25895	0.36424	0.625304	0.258945	0.623185	1.62319	0.698828	0.148865	++	additive
TRINITY_DN4422_c0_g1	Phytohormone action.jasmonic acid.conjugation and degradation.jasmonate sulfotransferase *(ST2)	jasmonate sulfotransferase *(ST2)	ST2	821.985	-0.844674	0.148392	1.72843e-09	1.57618e-08	821.985	-0.661523	0.148103	1.97917e-06	1.97404e-05	821.985	-1.74777	0.149317	1.14406e-32	2.77244e-31	10.7.3.5	mercator4v8.0: jasmonate sulfotransferase *(ST2) & original description: none	TRUE	NS_and_HC_and_HS	-1.79586	-3.3584	-1.58175	-0.795859	-2.3584	-0.581751	-1.37761	-2.37761	-1.24951	0.558771	--	divergent
TRINITY_DN6440_c0_g1	Phytohormone action.jasmonic acid.transport.jasmonic acid transporter *(JAT)	jasmonic acid transporter *(JAT)	JAT	31.5751	1.2271	0.518361	0.00106497	0.00339741	31.5751	-0.210981	0.355938	0.298605	0.47595	31.5751	1.25012	0.493735	0.00130607	0.00326169	10.7.4.1	mercator4v8.0: jasmonic acid transporter *(JAT) & original description: none	TRUE	only_NS_HS	2.34096	2.37861	-1.15748	1.34096	1.37861	-0.157475	1.18349	2.18349	1.12664	-0.258896	-+	additive
TRINITY_DN8124_c0_g1	Phytohormone action.salicylic acid.biosynthesis.isochorismate synthase pathway.isochorismate synthase *(ICS1/2)	isochorismate synthase *(ICS1/2)	ICS1/2	619.437	0.202061	0.0882982	0.0177714	0.0404657	619.437	0.136292	0.0898231	0.111586	0.23529	619.437	0.120847	0.0891709	0.16992	0.245536	10.8.1.1.1	mercator4v8.0: isochorismate synthase *(ICS1/2) & original description: none	TRUE		1.15034	1.08737	1.09908	0.15034	0.0873733	0.0990768	0.249417	1.24942	0.321255	0.0275393	++	additive
TRINITY_DN4929_c1_g1	Phytohormone action.salicylic acid.biosynthesis.isochorismate synthase pathway.isochorismate transporter *(EDS5)	isochorismate transporter *(EDS5)	EDS5	311.696	0.296687	0.143437	0.0231991	0.0505887	311.696	-0.481228	0.152726	0.000678618	0.00367262	311.696	0.123987	0.143333	0.370473	0.465439	10.8.1.1.2	mercator4v8.0: isochorismate transporter *(EDS5) & original description: none	TRUE	only_HC	1.22832	1.08974	-1.39593	0.22832	0.0897419	-0.395931	-0.16761	-1.16761	-0.223559	-0.142774	-+	additive
TRINITY_DN2599_c0_g1	Phytohormone action.salicylic acid.biosynthesis.phenylalanine ammonia lyase pathway.benzyl alcohol O-benzoyltransferase *(OSD2)	benzyl alcohol O-benzoyltransferase *(OSD2)	OSD2	832.894	1.10869	0.147586	5.94347e-15	1.03979e-13	832.894	-0.454885	0.149692	0.000990529	0.00509715	832.894	0.871392	0.146751	8.0165e-10	4.82983e-09	10.8.1.2.2	mercator4v8.0: benzyl alcohol O-benzoyltransferase *(OSD2) & original description: none	TRUE	NS_and_HC_and_HS	2.1565	1.82943	-1.37067	1.1565	0.829427	-0.370673	0.785827	1.78583	0.836592	-0.504327	-+	additive
TRINITY_DN9856_c0_g1	Phytohormone action.salicylic acid.biosynthesis.phenylalanine ammonia lyase pathway.benzyl alcohol O-benzoyltransferase *(OSD2)	benzyl alcohol O-benzoyltransferase *(OSD2)	OSD2	1141.61	-0.528204	0.405004	0.0318451	0.0658646	1141.61	-0.824109	0.421845	0.0057759	0.0228556	1141.61	-0.758801	0.39632	0.0143415	0.0285782	10.8.1.2.2	mercator4v8.0: benzyl alcohol O-benzoyltransferase *(OSD2) & original description: none	TRUE		-1.44213	-1.69208	-1.77044	-0.442132	-0.692084	-0.770441	-1.21257	-2.21257	-1.14573	0.435297	--	enhanced
TRINITY_DN12571_c0_g2	Phytohormone action.salicylic acid.biosynthesis.phenylalanine ammonia lyase pathway.benzyl benzoate 2-hydroxylase *(OSD3)	benzyl benzoate 2-hydroxylase *(OSD3)	OSD3	50.0408	-0.354397	0.497519	0.0709665	0.128856	50.0408	-0.0569115	0.338771	0.744126	0.847414	50.0408	-0.192569	0.429208	0.472568	0.564957	10.8.1.2.3	mercator4v8.0: benzyl benzoate 2-hydroxylase *(OSD3) & original description: none	TRUE		-1.27845	-1.1428	-1.04024	-0.278451	-0.142797	-0.0402365	-0.318688	-1.31869	-0.399103	0.0201693	--	additive
TRINITY_DN1243_c0_g1	Phytohormone action.salicylic acid.biosynthesis.phenylalanine ammonia lyase pathway.benzyl salicylate carboxylesterase *(OSD4)	benzyl salicylate carboxylesterase *(OSD4)	OSD4	1017.58	1.74997	0.1518	6.46168e-32	4.0849e-30	1017.58	-0.502157	0.155106	0.000457056	0.00260271	1017.58	0.780276	0.151791	8.91915e-08	4.25815e-07	10.8.1.2.4	mercator4v8.0: benzyl salicylate carboxylesterase *(OSD4) & original description: none	TRUE	NS_and_HC_and_HS	3.36352	1.71746	-1.41633	2.36352	0.717459	-0.416329	1.94719	2.94719	1.55934	-0.878761	-+	divergent
TRINITY_DN929_c0_g1	Phytohormone action.salicylic acid.perception and signal transduction.receptor protein *(NPR1)	receptor protein *(NPR1)	NPR1	348.327	-0.202824	0.0858596	0.0143848	0.0337905	348.327	-0.252837	0.0890974	0.0034353	0.014715	348.327	-0.39362	0.0880868	5.7249e-06	2.14475e-05	10.8.2.2	mercator4v8.0: salicylic acid receptor protein *(NPR1) & original description: none	TRUE	only_HS	-1.15095	-1.31369	-1.19155	-0.150949	-0.313686	-0.191548	-0.342497	-1.3425	-0.424919	0.0512815	--	additive
TRINITY_DN8502_c0_g3	Phytohormone action.strigolactone.biosynthesis.carotenoid isomerase *(D27L1)	carotenoid isomerase *(D27L1)	D27L1	1889.74	1.18517	0.0913793	1.79328e-39	1.86245e-37	1889.74	0.295316	0.0917703	0.000884297	0.00461952	1889.74	1.29893	0.0911435	6.82376e-47	2.77316e-45	10.9.1.2	mercator4v8.0: carotenoid isomerase *(D27L1) & original description: none	TRUE	NS_and_HC_and_HS	2.27391	2.46046	1.22715	1.27391	1.46046	0.227154	1.50106	2.50106	1.32254	0.350001	++	additive
TRINITY_DN14542_c0_g2	Phytohormone action.strigolactone.biosynthesis.carotenoid cleavage dioxygenase *(CCD7)	carotenoid cleavage dioxygenase *(CCD7)	CCD7	13.4124	-1.22279	0.563479	0.00170626	0.00519138	13.4124	-0.194512	0.335497	0.345127	0.525215	13.4124	-1.08361	0.520013	0.00504457	0.0111716	10.9.1.3	mercator4v8.0: carotenoid cleavage dioxygenase *(CCD7) & original description: none	TRUE	only_NS	-2.33397	-2.11933	-1.14434	-1.33397	-1.11933	-0.144337	-1.47831	-2.47831	-1.30936	0.237846	--	additive
TRINITY_DN7211_c0_g2	Phytohormone action.strigolactone.biosynthesis.oxidoreductase *(LBO)	oxidoreductase *(LBO)	LBO	6.89725	-0.129	0.350815	0.318623	0.435796	6.89725	-0.292348	0.492311	0.10517	0.225726	6.89725	-0.506131	0.671515	0.0945298	0.149724	10.9.1.6	mercator4v8.0: oxidoreductase *(LBO) & original description: none	TRUE		-1.09354	-1.42024	-1.22463	-0.0935356	-0.420236	-0.224632	-0.318167	-1.31817	-0.398533	0.0377129	--	additive
TRINITY_DN37876_c0_g1	Phytohormone action.strigolactone.biosynthesis.carlactonoic acid carboxyl methyltransferase *(CLAMT)	carlactonoic acid carboxyl methyltransferase *(CLAMT)	CLAMT	190.246	-0.719183	0.19189	3.06838e-05	0.000137509	190.246	0.806824	0.183595	1.9306e-06	1.93001e-05	190.246	0.394382	0.176192	0.0173033	0.0337806	10.9.1.7	mercator4v8.0: carlactonoic acid carboxyl methyltransferase *(CLAMT) & original description: none	TRUE	only_NS_HC	-1.64625	1.31438	1.74936	-0.646249	0.31438	0.749356	0.103107	1.10311	0.141573	-0.580254	+-	additive
TRINITY_DN21186_c0_g1	Phytohormone action.strigolactone.perception and signal transduction.strigolactone receptor protein *(D14)	strigolactone receptor protein *(D14)	D14	6632.41	-0.0728722	0.0753108	0.31706	0.434092	6632.41	0.0305897	0.0757423	0.676793	0.800697	6632.41	-0.540283	0.0770133	1.34483e-12	1.06851e-11	10.9.2.1	mercator4v8.0: strigolactone receptor protein *(D14) & original description: none	TRUE	only_HS	-1.05181	-1.45426	1.02143	-0.0518086	-0.454258	0.0214295	-0.0303791	-1.03038	-0.0431752	-0.00222914	+-	additive
TRINITY_DN3538_c0_g1	Phytohormone action.strigolactone.perception and signal transduction.substrate adaptor *(MAX2) of SCF E3 ubiquitin ligase activity	substrate adaptor *(MAX2) of SCF E3 ubiquitin ligase activity	MAX2	2648.64	-0.101897	0.0491768	0.0344848	0.0703554	2648.64	0.130342	0.0495992	0.00702778	0.0268513	2648.64	-0.0566768	0.0493383	0.252744	0.341886	10.9.2.2	mercator4v8.0: substrate adaptor *(MAX2) of SCF E3 ubiquitin ligase complex involved in strigolactone signalling & original description: none	TRUE		-1.07318	-1.04007	1.09455	-0.0731835	-0.0400673	0.094553	0.0213695	1.02137	0.0305049	-0.0132814	+-	additive
TRINITY_DN2587_c0_g1	Chromatin organisation.chromatin structure.DNA wrapping.histone H2A-H2B dimer.histone *(H2A/HTA)	histone *(H2A/HTA)	H2A/HTA	1683.29	0.110908	0.0587418	0.0555732	0.105213	1683.29	-0.00152572	0.0599199	0.978173	0.989515	1683.29	-0.0145901	0.0593351	0.802704	0.849991	11.1.1.1.1	mercator4v8.0: histone *(H2A/HTA) & original description: none	TRUE		1.07991	-1.01016	-1.00106	0.0799077	-0.0101644	-0.00105811	0.0788496	1.07885	0.109494	-0.000169214	-+	additive
TRINITY_DN6051_c0_g1	Chromatin organisation.chromatin structure.DNA wrapping.histone H2A-H2B dimer.histone *(H2A/HTA)	histone *(H2A/HTA)	H2A/HTA	1423.13	0.0588714	0.0751023	0.423239	0.540659	1423.13	-0.38513	0.0781434	4.78594e-07	5.2511e-06	1423.13	-0.324178	0.0769607	1.90184e-05	6.57181e-05	11.1.1.1.1	mercator4v8.0: histone *(H2A/HTA) & original description: none	TRUE	only_HC_HS	1.04165	-1.25195	-1.30598	0.0416506	-0.251951	-0.305978	-0.264327	-1.26433	-0.33837	-0.0226732	-+	additive
TRINITY_DN4075_c0_g1	Chromatin organisation.chromatin structure.DNA wrapping.histone H2A-H2B dimer.histone *(H2A/HTA)	histone *(H2A/HTA)	H2A/HTA	563.79	0.0919634	0.105723	0.352877	0.470801	563.79	-0.0692921	0.108438	0.517017	0.679286	563.79	0.157372	0.108318	0.143231	0.213282	11.1.1.1.1	mercator4v8.0: histone *(H2A/HTA) & original description: none	TRUE		1.06582	1.11525	-1.0492	0.0658197	0.115254	-0.0492017	0.016618	1.01662	0.0237776	-0.00637233	-+	additive
TRINITY_DN55428_c0_g1	Chromatin organisation.chromatin structure.DNA wrapping.histone H2A-H2B dimer.histone *(H2A/HTA)	histone *(H2A/HTA)	H2A/HTA	2083.14	0.187133	0.088289	0.0281268	0.0593465	2083.14	-0.29375	0.0902542	0.000799844	0.00424615	2083.14	-0.307698	0.0898724	0.00050173	0.00136528	11.1.1.1.1	mercator4v8.0: histone *(H2A/HTA) & original description: none	TRUE	only_HC_HS	1.1385	-1.23773	-1.22582	0.138499	-0.237731	-0.225823	-0.0873233	-1.08732	-0.120781	-0.0549705	-+	additive
TRINITY_DN33_c0_g1	Chromatin organisation.chromatin structure.DNA wrapping.histone H2A-H2B dimer.histone *(H2A/HTA)	histone *(H2A/HTA)	H2A/HTA	1426.62	0.258665	0.082017	0.00114725	0.00363333	1426.62	-0.147833	0.0830741	0.0681336	0.162197	1426.62	-0.0452721	0.082478	0.577645	0.661683	11.1.1.1.1	mercator4v8.0: histone *(H2A/HTA) & original description: none	TRUE	only_NS	1.19637	-1.03188	-1.1079	0.196371	-0.0318778	-0.107904	0.088467	1.08847	0.122298	-0.0382392	-+	additive
TRINITY_DN33_c0_g2	Chromatin organisation.chromatin structure.DNA wrapping.histone H2A-H2B dimer.histone *(H2A/HTA)	histone *(H2A/HTA)	H2A/HTA	542.031	0.276589	0.101228	0.00420853	0.0115239	542.031	-0.428672	0.106364	2.83825e-05	0.000218865	542.031	-0.230352	0.102994	0.0223606	0.042389	11.1.1.1.1	mercator4v8.0: histone *(H2A/HTA) & original description: none	TRUE	only_HC	1.21133	-1.17312	-1.34599	0.211327	-0.173121	-0.345994	-0.134667	-1.13467	-0.182269	-0.118566	-+	additive
TRINITY_DN713_c0_g1	Chromatin organisation.chromatin structure.DNA wrapping.histone H2A-H2B dimer.histone *(H2B/HTB)	histone *(H2B/HTB)	H2B/HTB	1488.74	0.142256	0.136197	0.256576	0.367304	1488.74	-0.08587	0.137463	0.499579	0.666337	1488.74	-0.430427	0.143617	0.00177232	0.00430689	11.1.1.1.2	mercator4v8.0: histone *(H2B/HTB) & original description: none	TRUE	only_HS	1.10363	-1.34763	-1.06133	0.10363	-0.347633	-0.0613276	0.0423021	1.0423	0.0597735	-0.0122155	-+	additive
TRINITY_DN6186_c0_g1	Chromatin organisation.chromatin structure.DNA wrapping.histone H2A-H2B dimer.histone *(H2B/HTB)	histone *(H2B/HTB)	H2B/HTB	657.464	0.31912	0.109153	0.00201468	0.00601783	657.464	-0.41463	0.113329	0.000126675	0.000839326	657.464	-0.541561	0.112327	7.68881e-07	3.25599e-06	11.1.1.1.2	mercator4v8.0: histone *(H2B/HTB) & original description: none	TRUE	NS_and_HC_and_HS	1.24757	-1.45555	-1.33296	0.247569	-0.455547	-0.332957	-0.0853879	-1.08539	-0.118211	-0.132317	-+	additive
TRINITY_DN11699_c0_g2	Chromatin organisation.chromatin structure.DNA wrapping.histone H3-H4 tetramer.histone *(H3)	histone *(H3)	H3	807.325	0.354294	0.0946397	9.68501e-05	0.000389006	807.325	-0.517892	0.0989694	6.68558e-08	8.38807e-07	807.325	-0.110576	0.0948865	0.236185	0.322884	11.1.1.2.1	mercator4v8.0: histone *(H3) & original description: none	TRUE	only_NS_HC	1.27836	-1.07966	-1.43186	0.27836	-0.0796591	-0.431861	-0.153501	-1.1535	-0.20602	-0.183486	-+	additive
TRINITY_DN18867_c0_g1	Chromatin organisation.chromatin structure.DNA wrapping.histone H3-H4 tetramer.histone *(H3)	histone *(H3)	H3	1149.79	0.147076	0.125235	0.209465	0.313193	1149.79	-0.367892	0.13136	0.00285283	0.0125824	1149.79	-0.559774	0.132095	1.12088e-05	4.02519e-05	11.1.1.2.1	mercator4v8.0: histone *(H3) & original description: none	TRUE	only_HS	1.10732	-1.47404	-1.29047	0.107323	-0.474038	-0.290466	-0.183143	-1.18314	-0.242625	-0.0541079	-+	additive
TRINITY_DN6514_c0_g1	Chromatin organisation.chromatin structure.DNA wrapping.histone H3-H4 tetramer.histone *(H3)	histone *(H3)	H3	772.804	-0.122128	0.082191	0.133575	0.217057	772.804	0.0736006	0.083187	0.363022	0.542914	772.804	-0.28399	0.0839974	0.000616133	0.00164474	11.1.1.2.1	mercator4v8.0: histone *(H3) & original description: none	TRUE	only_HS	-1.08834	-1.21756	1.05234	-0.0883391	-0.217557	0.0523398	-0.0359994	-1.036	-0.0510231	-0.0089887	+-	additive
TRINITY_DN6514_c1_g1	Chromatin organisation.chromatin structure.DNA wrapping.histone H3-H4 tetramer.histone *(H3)	histone *(H3)	H3	1430.68	0.387958	0.106273	0.000124962	0.000490035	1430.68	0.00957999	0.104349	0.923983	0.959158	1430.68	0.132078	0.105321	0.203251	0.285044	11.1.1.2.1	mercator4v8.0: histone *(H3) & original description: none	TRUE	only_NS	1.30854	1.09587	1.00666	0.30854	0.0958708	0.00666244	0.315203	1.3152	0.395285	0.00371664	++	additive
TRINITY_DN2229_c0_g1	Chromatin organisation.chromatin structure.DNA wrapping.histone H3-H4 tetramer.histone *(H4)	histone *(H4)	H4	1882.56	0.260991	0.0774059	0.000536435	0.00184926	1882.56	-0.128334	0.0781664	0.0926463	0.205382	1882.56	-0.155686	0.0779833	0.043234	0.0760941	11.1.1.2.2	mercator4v8.0: histone *(H4) & original description: none	TRUE	only_NS	1.1983	-1.11395	-1.09303	0.198302	-0.113951	-0.0930305	0.105271	1.10527	0.1444	-0.0334939	-+	additive
TRINITY_DN23573_c0_g1	Chromatin organisation.chromatin structure.DNA bridging.linker histone *(H1)	linker histone *(H1)	H1	5024.4	0.133672	0.0784506	0.092689	0.161058	5024.4	0.0356891	0.0789089	0.647241	0.78001	5024.4	-0.286525	0.0797602	0.000271146	0.000777097	11.1.2.1	mercator4v8.0: linker histone *(H1) & original description: none	TRUE	only_HS	1.09708	-1.2197	1.02505	0.0970823	-0.219699	0.0250463	0.122129	1.12213	0.166238	0.00477062	++	additive
TRINITY_DN4242_c0_g1	Chromatin organisation.chromatin structure.DNA bridging.linker histone *(H1)	linker histone *(H1)	H1	14462.2	-0.33285	0.070579	1.35371e-06	7.81069e-06	14462.2	1.73415	0.0706838	1.45648e-133	2.76224e-131	14462.2	1.52109	0.0705838	8.86719e-104	9.83356e-102	11.1.2.1	mercator4v8.0: linker histone *(H1) & original description: none	TRUE	NS_and_HC_and_HS	-1.2595	2.87008	3.32682	-0.259499	1.87008	2.32682	2.06732	3.06732	1.61698	-0.57721	+-	additive
TRINITY_DN563_c1_g1	Chromatin organisation.chromatin structure.structure modulation.chromatin architectural modulator *(HMGA1/2/3)	chromatin architectural modulator *(HMGA1/2/3)	HMGA1/2/3	499.746	-0.325585	0.081666	3.81512e-05	0.000167682	499.746	-0.358969	0.0837673	1.09671e-05	9.20074e-05	499.746	-0.682481	0.0838958	1.69623e-16	1.83901e-15	11.1.3.1	mercator4v8.0: chromatin architectural modulator *(HMGA1/2/3) & original description: none	TRUE	NS_and_HC_and_HS	-1.25317	-1.6049	-1.28251	-0.253173	-0.604897	-0.282509	-0.535681	-1.53568	-0.618879	0.116875	--	additive
TRINITY_DN1214_c1_g2	Chromatin organisation.chromatin structure.structure modulation.chromatin architectural modulator *(HMGA1/2/3)	chromatin architectural modulator *(HMGA1/2/3)	HMGA1/2/3	1090.75	-0.444746	0.0881165	1.80455e-07	1.22227e-06	1090.75	-0.0938072	0.0866847	0.265709	0.440414	1090.75	-0.86907	0.0892843	6.30813e-23	1.00791e-21	11.1.3.1	mercator4v8.0: chromatin architectural modulator *(HMGA1/2/3) & original description: none	TRUE	only_NS_HS	-1.36107	-1.82649	-1.06718	-0.361075	-0.826485	-0.0671827	-0.428257	-1.42826	-0.514256	0.0417204	--	additive
TRINITY_DN8468_c0_g1	Chromatin organisation.chromatin structure.structure modulation.chromatin architectural modulator *(HMGA1/2/3)	chromatin architectural modulator *(HMGA1/2/3)	HMGA1/2/3	3216.26	-0.498492	0.051224	7.97939e-23	2.77708e-21	3216.26	-0.0369313	0.0508839	0.465184	0.637157	3216.26	-0.533241	0.0512163	1.2683e-25	2.32125e-24	11.1.3.1	mercator4v8.0: chromatin architectural modulator *(HMGA1/2/3) & original description: none	TRUE	only_NS_HS	-1.41274	-1.44718	-1.02593	-0.412736	-0.447177	-0.0259293	-0.438665	-1.43867	-0.524731	0.01841	--	additive
TRINITY_DN6109_c1_g1	Chromatin organisation.chromatin structure.structure modulation.chromatin architectural modulator *(HMGB1/2/3)	chromatin architectural modulator *(HMGB1/2/3)	HMGB1/2/3	814.447	-0.249151	0.0900723	0.00408479	0.0112534	814.447	0.218257	0.0899487	0.0126046	0.0431789	814.447	-0.128662	0.0900847	0.119686	0.18359	11.1.3.2	mercator4v8.0: DNA bending architectural protein *(HMGB1/2/3) & original description: none	TRUE		-1.18851	-1.09328	1.16333	-0.188507	-0.0932796	0.163327	-0.0251802	-1.02518	-0.0358775	-0.0543789	+-	additive
TRINITY_DN2933_c0_g1	Chromatin organisation.chromatin structure.structure modulation.chromatin architectural modulator *(HMGB1/2/3)	chromatin architectural modulator *(HMGB1/2/3)	HMGB1/2/3	225.563	0.00458734	0.131265	0.970948	0.981122	225.563	-0.168755	0.138892	0.191835	0.349097	225.563	-0.164861	0.13844	0.216461	0.300542	11.1.3.2	mercator4v8.0: DNA bending architectural protein *(HMGB1/2/3) & original description: none	TRUE		1.00318	-1.12106	-1.12409	0.00318476	-0.121058	-0.124088	-0.120903	-1.1209	-0.164662	-0.000774135	-+	additive
TRINITY_DN8972_c0_g1	Chromatin organisation.chromatin structure.structure modulation.chromatin architectural modulator *(HMGB6)	chromatin architectural modulator *(HMGB6)	HMGB6	458.406	-0.157372	0.126396	0.179899	0.277024	458.406	-0.355034	0.133011	0.0044659	0.0182971	458.406	-0.168146	0.129587	0.178289	0.255178	11.1.3.3	mercator4v8.0: chromatin architectural modulator *(HMGB6) & original description: none	TRUE		-1.11525	-1.12361	-1.27902	-0.115253	-0.123614	-0.279016	-0.394269	-1.39427	-0.479509	0.0558722	--	additive
TRINITY_DN13420_c1_g2	Chromatin organisation.chromatin structure.structure modulation.chromatin architectural modulator *(HMGB9/10/11)	chromatin architectural modulator *(HMGB9/10/11)	HMGB9/10/11	251.365	0.110088	0.105631	0.273974	0.387419	251.365	0.228596	0.109419	0.0290394	0.0842219	251.365	0.150391	0.107829	0.154487	0.226664	11.1.3.4	mercator4v8.0: chromatin architectural modulator *(HMGB9/10/11) & original description: none	TRUE		1.07929	1.10987	1.17169	0.0792938	0.10987	0.171694	0.250988	1.25099	0.323068	0.0251656	++	additive
TRINITY_DN16960_c0_g2	Chromatin organisation.chromatin structure.structure modulation.chromatin architectural modulator *(HMGB9/10/11)	chromatin architectural modulator *(HMGB9/10/11)	HMGB9/10/11	228.784	-0.182749	0.163608	0.204868	0.307811	228.784	0.13175	0.164041	0.378083	0.557143	228.784	-0.398201	0.173935	0.0149179	0.029578	11.1.3.4	mercator4v8.0: chromatin architectural modulator *(HMGB9/10/11) & original description: none	TRUE		-1.13504	-1.31786	1.09562	-0.135045	-0.317864	0.0956218	-0.0394229	-1.03942	-0.0557827	-0.0240772	+-	additive
TRINITY_DN18040_c1_g1	Chromatin organisation.chromatin structure.structure modulation.chromatin architectural modulator *(HMGB9/10/11)	chromatin architectural modulator *(HMGB9/10/11)	HMGB9/10/11	78.243	0.844798	0.212941	1.00611e-05	4.93292e-05	78.243	0.0879661	0.196724	0.605617	0.74744	78.243	1.37835	0.206281	3.32469e-12	2.55023e-11	11.1.3.4	mercator4v8.0: chromatin architectural modulator *(HMGB9/10/11) & original description: none	TRUE	only_NS_HS	1.79601	2.59972	1.06287	0.796013	1.59972	0.0628707	0.858884	1.85888	0.894436	0.0743135	++	enhanced
TRINITY_DN2227_c1_g1	Chromatin organisation.chromatin structure.structure modulation.chromatin architectural modulator *(DEK)	chromatin architectural modulator *(DEK)	DEK	4087.03	-0.3685	0.0590142	1.51292e-10	1.58384e-09	4087.03	-0.100662	0.0587828	0.0737536	0.172377	4087.03	-0.36807	0.0589913	2.41784e-10	1.53815e-09	11.1.3.5	mercator4v8.0: chromatin architectural modulator *(DEK) & original description: none	TRUE	only_NS_HS	-1.29101	-1.29062	-1.07227	-0.291009	-0.290625	-0.0722654	-0.363275	-1.36327	-0.447076	0.0370939	--	additive
TRINITY_DN2615_c0_g1	Chromatin organisation.chromatin structure.structure modulation.chromatin architectural modulator *(PNET2)	chromatin architectural modulator *(PNET2)	PNET2	476.442	-0.178692	0.107561	0.0789338	0.140649	476.442	-0.0520311	0.108148	0.628652	0.765732	476.442	-0.27745	0.109989	0.00952283	0.0197866	11.1.3.6	mercator4v8.0: chromatin architectural modulator *(PNET2) & original description: none	TRUE		-1.13186	-1.21205	-1.03672	-0.131857	-0.212051	-0.0367234	-0.168581	-1.16858	-0.224758	0.00929755	--	additive
TRINITY_DN5183_c0_g1	Chromatin organisation.chromatin structure.structure modulation.chromatin architectural modulator *(PNET2)	chromatin architectural modulator *(PNET2)	PNET2	452.074	0.0435025	0.0799073	0.608005	0.709501	452.074	-0.0404512	0.0828156	0.628792	0.765786	452.074	0.105851	0.0808523	0.178899	0.255911	11.1.3.6	mercator4v8.0: chromatin architectural modulator *(PNET2) & original description: none	TRUE		1.03061	1.07613	-1.02844	0.0306128	0.0761291	-0.0284355	0.00217738	1.00218	0.00313788	-0.00175973	-+	additive
TRINITY_DN12109_c0_g1	Chromatin organisation.histone chaperone activities.CAF1 histone chaperone complex.component *(CAF1a/FAS1)	component *(CAF1a/FAS1)	CAF1a/FAS1	406.115	-0.104307	0.0972511	0.261887	0.373317	406.115	0.0967317	0.0987174	0.313636	0.491821	406.115	0.285047	0.0979836	0.00301592	0.0070125	11.2.1.1	mercator4v8.0: component *(CAF1a/FAS1) of CAF1 histone chaperone complex & original description: none	TRUE	only_HS	-1.07498	1.21845	1.06935	-0.0749777	0.21845	0.0693482	-0.00562946	-1.00563	-0.00809882	-0.0100898	+-	additive
TRINITY_DN3745_c0_g1	Chromatin organisation.histone chaperone activities.CAF1 histone chaperone complex.component *(CAF1c/MSI)	component *(CAF1c/MSI)	CAF1c/MSI	275.233	0.0804331	0.13183	0.51417	0.626075	275.233	0.235249	0.137865	0.067615	0.161285	275.233	0.508347	0.138532	0.000138277	0.000416646	11.2.1.3	mercator4v8.0: component *(CAF1c/MSI) of CAF1 histone chaperone complex & original description: none	TRUE	only_HS	1.05734	1.42242	1.17711	0.0573354	0.422419	0.17711	0.234446	1.23445	0.303863	0.0189218	++	additive
TRINITY_DN3745_c0_g2	Chromatin organisation.histone chaperone activities.CAF1 histone chaperone complex.component *(CAF1c/MSI)	component *(CAF1c/MSI)	CAF1c/MSI	1367.34	0.0605065	0.0529098	0.247267	0.357145	1367.34	0.04159	0.0541895	0.435592	0.610141	1367.34	0.0973423	0.0531835	0.0655164	0.109208	11.2.1.3	mercator4v8.0: component *(CAF1c/MSI) of CAF1 histone chaperone complex & original description: none	TRUE		1.04283	1.0698	1.02925	0.0428318	0.0698009	0.0292475	0.0720793	1.07208	0.100412	0.00251646	++	additive
TRINITY_DN3216_c0_g1	Chromatin organisation.histone chaperone activities.FACT histone chaperone complex.component *(SPT16)	component *(SPT16)	SPT16	2278.26	-0.210341	0.0643312	0.000845595	0.00276706	2278.26	-0.0456446	0.0645224	0.469577	0.64096	2278.26	-0.0454079	0.064313	0.47496	0.567243	11.2.2.1	mercator4v8.0: component *(SPT16) of FACT histone chaperone complex & original description: none	TRUE	only_NS	-1.15696	-1.03197	-1.03214	-0.156961	-0.0319749	-0.0321442	-0.189105	-1.18911	-0.249877	0.0096009	--	additive
TRINITY_DN6161_c0_g1	Chromatin organisation.histone chaperone activities.FACT histone chaperone complex.component *(SSRP)	component *(SSRP)	SSRP	1647.03	-0.483876	0.0876078	1.19583e-08	9.68357e-08	1647.03	-0.252802	0.0869248	0.00279049	0.0123533	1647.03	-0.407784	0.0870468	1.95592e-06	7.83447e-06	11.2.2.2	mercator4v8.0: component *(SSRP) of FACT histone chaperone complex & original description: none	TRUE	only_NS_HS	-1.3985	-1.32665	-1.19152	-0.398496	-0.326646	-0.191519	-0.590015	-1.59001	-0.66904	0.122325	--	additive
TRINITY_DN2977_c0_g1	Chromatin organisation.histone chaperone activities.HIRA histone chaperone complex.component *(HIRA)	component *(HIRA)	HIRA	528.789	0.0612298	0.112936	0.568386	0.675256	528.789	0.0650189	0.115332	0.55683	0.709727	528.789	0.279992	0.116593	0.0136739	0.0273771	11.2.3.1	mercator4v8.0: component *(HIRA) of HIRA chaperone complex & original description: none	TRUE		1.04335	1.21419	1.0461	0.0433548	0.214189	0.0460987	0.0894535	1.08945	0.123605	0.0039811	++	additive
TRINITY_DN74310_c0_g1	Chromatin organisation.histone chaperone activities.HIRA histone chaperone complex.component *(UBN)	component *(UBN)	UBN	825.318	-0.379057	0.065815	4.30441e-09	3.68877e-08	825.318	0.118365	0.0648704	0.0646734	0.155761	825.318	-0.208365	0.0650209	0.00123026	0.00309065	11.2.3.2	mercator4v8.0: component *(UBN) of HIRA chaperone complex & original description: none	TRUE	only_NS_HS	-1.30049	-1.15538	1.0855	-0.300492	-0.155378	0.0855036	-0.214988	-1.21499	-0.280942	-0.0448669	+-	additive
TRINITY_DN5340_c0_g1	Chromatin organisation.histone chaperone activities.histone chaperone *(ASF1)	histone chaperone *(ASF1)	ASF1	409.499	-0.0306586	0.0872217	0.71064	0.792858	409.499	0.0371356	0.089511	0.66998	0.795803	409.499	-0.0869631	0.0891429	0.324889	0.419776	11.2.4	mercator4v8.0: histone chaperone *(ASF1) & original description: none	TRUE		-1.02148	-1.06213	1.02607	-0.0214783	-0.062132	0.0260746	0.00459627	1.0046	0.00661582	-0.00113853	+-	additive
TRINITY_DN2035_c0_g1	Chromatin organisation.histone chaperone activities.histone chaperone *(NASP)	histone chaperone *(NASP)	NASP	1322.19	0.00404176	0.0558608	0.948073	0.9654	1322.19	0.163955	0.0568626	0.00362723	0.0153811	1322.19	0.158837	0.0559831	0.00444224	0.00996933	11.2.5	mercator4v8.0: histone chaperone *(NASP) & original description: none	TRUE	only_HS	1.00281	1.11639	1.12035	0.00280546	0.116387	0.120354	0.12316	1.12316	0.167563	0.000662666	++	additive
TRINITY_DN4543_c0_g1	Chromatin organisation.histone chaperone activities.histone chaperone *(NAP)	histone chaperone *(NAP)	NAP	4850.87	-0.0172425	0.0627292	0.771029	0.840107	4850.87	-0.0777705	0.0633771	0.205761	0.367489	4850.87	-0.130182	0.0634264	0.0366882	0.0657674	11.2.6	mercator4v8.0: histone chaperone *(NAP) & original description: none	TRUE		-1.01202	-1.09443	-1.05539	-0.0120233	-0.0944319	-0.0553859	-0.0674092	-1.06741	-0.0941133	0.00134096	--	additive
TRINITY_DN3660_c0_g1	Chromatin organisation.histone chaperone activities.histone chaperone *(NRP)	histone chaperone *(NRP)	NRP	2921.65	0.168854	0.0710969	0.0152622	0.0355249	2921.65	-0.0598065	0.071711	0.392542	0.570792	2921.65	0.193259	0.0716253	0.00652165	0.0140899	11.2.7	mercator4v8.0: histone chaperone *(NRP) & original description: none	TRUE		1.12417	1.14334	-1.04233	0.124165	0.143344	-0.0423259	0.0818391	1.08184	0.113486	-0.0100986	-+	additive
TRINITY_DN2718_c2_g1	Chromatin organisation.histone chaperone activities.histone chaperone *(ANP32)	histone chaperone *(ANP32)	ANP32	644.439	-0.756271	0.104537	8.11445e-14	1.23615e-12	644.439	-0.225266	0.101588	0.0212948	0.0660655	644.439	-1.33726	0.106426	4.54267e-37	1.28949e-35	11.2.8	mercator4v8.0: histone chaperone *(ANP32) & original description: none	TRUE	only_NS_HS	-1.68912	-2.52671	-1.16899	-0.689119	-1.52671	-0.168993	-0.858112	-1.85811	-0.893837	0.170362	--	divergent
TRINITY_DN1489_c0_g2	Chromatin organisation.histone chaperone activities.histone chaperone *(CHZ)	histone chaperone *(CHZ)	CHZ	1041.24	-0.00304906	0.0723678	0.967491	0.978613	1041.24	0.0890513	0.0736858	0.217259	0.381772	1041.24	0.0581414	0.0731664	0.421704	0.516829	11.2.9	mercator4v8.0: histone chaperone *(CHZ) & original description: none	TRUE		-1.00212	1.04112	1.06367	-0.00211569	0.0411237	0.0636705	0.0615548	1.06155	0.0861789	-0.000271523	+-	additive
TRINITY_DN2645_c0_g1	Chromatin organisation.post-translational histone modification.histone methylation.lysine methylation.COMPASS histone trimethylation complex.N-methyltransferase component *(ATX3/4/5)	N-methyltransferase component *(ATX3/4/5)	ATX3/4/5	533.883	-0.195887	0.0757824	0.00779215	0.0198035	533.883	-0.425386	0.0796805	4.95169e-08	6.3465e-07	533.883	-0.205643	0.0763371	0.00649744	0.0140422	11.3.1.1.1.1	mercator4v8.0: N-methyltransferase component *(ATX3/4/5) of COMPASS histone trimethylation complex & original description: none	TRUE	only_HC	-1.14543	-1.1532	-1.34293	-0.145428	-0.1532	-0.342932	-0.48836	-1.48836	-0.573723	0.0833276	--	additive
TRINITY_DN7751_c0_g1	Chromatin organisation.post-translational histone modification.histone methylation.lysine methylation.COMPASS histone trimethylation complex.N-methyltransferase component *(ATX3/4/5)	N-methyltransferase component *(ATX3/4/5)	ATX3/4/5	507.112	0.0131108	0.0863865	0.878206	0.919745	507.112	-0.0370676	0.0889037	0.66706	0.793847	507.112	0.176649	0.0875661	0.0405449	0.0718931	11.3.1.1.1.1	mercator4v8.0: N-methyltransferase component *(ATX3/4/5) of COMPASS histone trimethylation complex & original description: none	TRUE		1.00913	1.13026	-1.02603	0.00912912	0.130255	-0.0260262	-0.0168971	-1.0169	-0.0241737	-0.000485985	-+	additive
TRINITY_DN6704_c0_g1	Chromatin organisation.post-translational histone modification.histone methylation.lysine methylation.COMPASS histone trimethylation complex.component *(RBL/SWD1)	component *(RBL/SWD1)	RBL/SWD1	447.533	0.792643	0.0801909	8.32952e-24	3.11429e-22	447.533	0.149686	0.0839067	0.0670949	0.160307	447.533	0.895158	0.0796443	7.67841e-30	1.64991e-28	11.3.1.1.1.3	mercator4v8.0: component *(RBL/SWD1) of COMPASS histone trimethylation complex & original description: none	TRUE	only_NS_HS	1.73225	1.85981	1.10933	0.732245	0.859814	0.109328	0.841573	1.84157	0.880939	0.118648	++	additive
TRINITY_DN1068_c1_g1	Chromatin organisation.post-translational histone modification.histone methylation.lysine methylation.COMPASS histone trimethylation complex.component *(WDR5/SWD3)	component *(WDR5/SWD3)	WDR5/SWD3	497.488	0.437187	0.0874278	2.47098e-07	1.62734e-06	497.488	-0.226812	0.0908482	0.0101625	0.0362658	497.488	0.0431913	0.0878318	0.61328	0.692739	11.3.1.1.1.5	mercator4v8.0: component *(WDR5/SWD3) of COMPASS histone trimethylation complex & original description: none	TRUE	only_NS	1.35396	1.03039	-1.17025	0.353962	0.0303906	-0.170246	0.183715	1.18372	0.243322	-0.0991594	-+	additive
TRINITY_DN6359_c0_g2	Chromatin organisation.post-translational histone modification.histone methylation.lysine methylation.COMPASS histone trimethylation complex.component *(WDR5/SWD3)	component *(WDR5/SWD3)	WDR5/SWD3	321.802	0.273643	0.111486	0.00934906	0.0233076	321.802	0.365116	0.114225	0.000827942	0.00437049	321.802	0.61927	0.112155	1.56608e-08	8.17134e-08	11.3.1.1.1.5	mercator4v8.0: component *(WDR5/SWD3) of COMPASS histone trimethylation complex & original description: none	TRUE	only_HC_HS	1.20886	1.5361	1.28799	0.208856	0.536097	0.287985	0.496841	1.49684	0.581921	0.0999114	++	additive
TRINITY_DN1027_c0_g1	Chromatin organisation.post-translational histone modification.histone methylation.lysine methylation.COMPASS histone trimethylation complex.auxiliary component *(JMJ24)	auxiliary component *(JMJ24)	JMJ24	1713.87	0.112108	0.0829016	0.162897	0.255505	1713.87	-0.120545	0.0842022	0.1423	0.280739	1713.87	-0.0165392	0.0840727	0.841326	0.880697	11.3.1.1.1.6	mercator4v8.0: auxiliary component *(JMJ24) of COMPASS histone trimethylation complex & original description: none	TRUE		1.08081	-1.01153	-1.08715	0.0808065	-0.0115301	-0.0871457	-0.00633917	-1.00634	-0.00911663	-0.0135141	-+	additive
TRINITY_DN32126_c0_g1	Chromatin organisation.post-translational histone modification.histone methylation.lysine methylation.histone H3K9 methylation.histone H3K9 methyltransferase *(KYP)	histone H3K9 methyltransferase *(KYP)	KYP	127.821	0.0451366	0.135675	0.70384	0.787285	127.821	0.0103047	0.141305	0.935493	0.966056	127.821	0.248055	0.141456	0.0693665	0.114641	11.3.1.1.10.1	mercator4v8.0: histone H3K9 methyltransferase *(KYP) & original description: none	TRUE		1.03178	1.18761	1.00717	0.0317809	0.187605	0.00716823	0.0389491	1.03895	0.055125	0.000465119	++	additive
TRINITY_DN20744_c0_g1	Chromatin organisation.post-translational histone modification.histone methylation.lysine methylation.histone H3K9 methylation.histone H3K9 methyltransferase *(KYP)	histone H3K9 methyltransferase *(KYP)	KYP	927.032	0.0577731	0.0850055	0.480036	0.594525	927.032	0.310607	0.0871575	0.000246592	0.00151356	927.032	0.298127	0.0863119	0.000439012	0.00121354	11.3.1.1.10.1	mercator4v8.0: histone H3K9 methyltransferase *(KYP) & original description: none	TRUE	only_HC_HS	1.04086	1.22955	1.24023	0.0408579	0.229547	0.24023	0.281087	1.28109	0.357369	0.0179447	++	additive
TRINITY_DN6183_c0_g1	Chromatin organisation.post-translational histone modification.histone methylation.lysine methylation.histone H3K9 methylation.histone H3K9 methyltransferase *(SUVH5/6)	histone H3K9 methyltransferase *(SUVH5/6)	SUVH5/6	1080.04	0.0597451	0.0967612	0.520076	0.631738	1080.04	0.00951157	0.0982083	0.92137	0.957973	1080.04	-0.0151228	0.098897	0.875506	0.906901	11.3.1.1.10.2	mercator4v8.0: histone H3K9 methyltransferase *(SUVH5/6) & original description: none	TRUE		1.04228	-1.01054	1.00661	0.0422816	-0.0105374	0.0066147	0.0488963	1.0489	0.0688721	0.00056827	++	additive
TRINITY_DN7659_c0_g1	Chromatin organisation.post-translational histone modification.histone methylation.lysine methylation.histone H3K9 methylation.histone H3K9 methylation reader *(AGDP1)	histone H3K9 methylation reader *(AGDP1)	AGDP1	854.837	0.0154764	0.0943356	0.864314	0.910075	854.837	2.84133	0.0884248	1.52504e-227	5.11711e-225	854.837	2.75576	0.0878252	3.30136e-217	1.10773e-214	11.3.1.1.10.3	mercator4v8.0: histone H3K9 methylation reader *(AGDP1) & original description: none	TRUE	only_HC_HS	1.01079	6.75409	7.16679	0.0107852	5.75409	6.16679	6.17757	7.17757	2.8435	0.0439736	++	additive
TRINITY_DN2027_c0_g1	Chromatin organisation.post-translational histone modification.histone methylation.lysine methylation.histone H3K9 methylation.histone H3K9 methylation reader *(AGDP1)	histone H3K9 methylation reader *(AGDP1)	AGDP1	1629.09	-0.229736	0.0761242	0.00192291	0.00577535	1629.09	-0.05358	0.0761177	0.472196	0.643214	1629.09	-0.309474	0.0767257	4.49886e-05	0.000146594	11.3.1.1.10.3	mercator4v8.0: histone H3K9 methylation reader *(AGDP1) & original description: none	TRUE	only_NS_HS	-1.17262	-1.23926	-1.03784	-0.17262	-0.239256	-0.0378371	-0.210457	-1.21046	-0.275552	0.0123092	--	additive
TRINITY_DN10049_c0_g1	Chromatin organisation.post-translational histone modification.histone methylation.lysine methylation.histone H3K9 methylation.histone H3K9 methylation reader *(AGDP1)	histone H3K9 methylation reader *(AGDP1)	AGDP1	103.388	-0.427179	0.180464	0.00645414	0.0167977	103.388	-0.0854863	0.166652	0.570112	0.719328	103.388	-0.13643	0.170617	0.395759	0.490565	11.3.1.1.10.3	mercator4v8.0: histone H3K9 methylation reader *(AGDP1) & original description: none	TRUE		-1.3446	-1.09918	-1.06105	-0.344602	-0.0991815	-0.0610453	-0.405647	-1.40565	-0.491234	0.0365179	--	additive
TRINITY_DN5576_c0_g1	Chromatin organisation.post-translational histone modification.histone methylation.lysine methylation.histone H3K36 methylation.histone H3K36 methylation reader *(EML)	histone H3K36 methylation reader *(EML)	EML	846.178	0.0796792	0.056429	0.152596	0.242045	846.178	-0.032837	0.0584636	0.569265	0.718777	846.178	0.0859756	0.0568269	0.128315	0.194794	11.3.1.1.11.2	mercator4v8.0: histone H3K36 methylation reader *(EML) & original description: none	TRUE		1.05678	1.06141	-1.02302	0.056783	0.0614053	-0.0230219	0.0337611	1.03376	0.0479028	-0.00261642	-+	additive
TRINITY_DN27_c0_g2	Chromatin organisation.post-translational histone modification.histone methylation.lysine methylation.histone H3K36 methylation.histone H3K36 methylation reader *(EML)	histone H3K36 methylation reader *(EML)	EML	1974.99	-0.347317	0.0547125	1.2309e-10	1.30005e-09	1974.99	0.0475944	0.0544593	0.37813	0.557143	1974.99	-0.313419	0.0546474	7.90452e-09	4.24102e-08	11.3.1.1.11.2	mercator4v8.0: histone H3K36 methylation reader *(EML) & original description: none	TRUE	only_NS_HS	-1.27219	-1.24265	1.03354	-0.272192	-0.242649	0.0335401	-0.238652	-1.23865	-0.308771	-0.0165303	+-	additive
TRINITY_DN3745_c0_g2	Chromatin organisation.post-translational histone modification.histone methylation.lysine methylation.class-I histone methyltransferase activities.PRC2 histone methylation complex.VRN/FIS/EMF core subcomplexes.component *(MSI1)	component *(MSI1)	MSI1	1367.34	0.0605065	0.0529098	0.247267	0.357145	1367.34	0.04159	0.0541895	0.435592	0.610141	1367.34	0.0973423	0.0531835	0.0655164	0.109208	11.3.1.1.2.1.1.1	mercator4v8.0: component *(MSI1) of PRC2 histone methylation complex & original description: none	TRUE		1.04283	1.0698	1.02925	0.0428318	0.0698009	0.0292475	0.0720793	1.07208	0.100412	0.00251646	++	additive
TRINITY_DN833_c0_g2	Chromatin organisation.post-translational histone modification.histone methylation.lysine methylation.class-I histone methyltransferase activities.PRC2 histone methylation complex.VRN/FIS/EMF core subcomplexes.component *(FIE)	component *(FIE)	FIE	270.264	0.232839	0.113978	0.0301285	0.0629006	270.264	-0.165143	0.118122	0.142151	0.280486	270.264	0.232551	0.11525	0.0384849	0.0687151	11.3.1.1.2.1.1.2	mercator4v8.0: component *(FIE) of PRC2 histone methylation complex & original description: none	TRUE		1.17514	1.17491	-1.12128	0.175145	0.174911	-0.121277	0.0538676	1.05387	0.0756936	-0.0384517	-+	additive
TRINITY_DN5226_c0_g1	Chromatin organisation.post-translational histone modification.histone methylation.lysine methylation.class-I histone methyltransferase activities.PRC2 histone methylation complex.VRN/FIS/EMF core subcomplexes.component *(EMF2/VRN2/FIS2)	component *(EMF2/VRN2/FIS2)	EMF2/VRN2/FIS2	1013.98	0.111918	0.0642657	0.0754627	0.136001	1013.98	0.0250236	0.0658006	0.689578	0.809165	1013.98	0.0974151	0.0648049	0.129674	0.196403	11.3.1.1.2.1.1.3	mercator4v8.0: component *(EMF2/VRN2/FIS2) of PRC2 histone methylation complex & original description: none	TRUE		1.08066	1.06985	1.0175	0.0806643	0.0698549	0.0174963	0.0981607	1.09816	0.135089	0.0028006	++	additive
TRINITY_DN645_c0_g1	Chromatin organisation.post-translational histone modification.histone methylation.lysine methylation.class-I histone methyltransferase activities.PRC2 histone methylation complex.VRN/FIS/EMF core subcomplexes.component *(EMF2/VRN2/FIS2)	component *(EMF2/VRN2/FIS2)	EMF2/VRN2/FIS2	1320.14	-0.160702	0.0534274	0.00223987	0.00660969	1320.14	-0.0293376	0.0542239	0.579542	0.72594	1320.14	-0.315156	0.0541396	4.56886e-09	2.50999e-08	11.3.1.1.2.1.1.3	mercator4v8.0: component *(EMF2/VRN2/FIS2) of PRC2 histone methylation complex & original description: none	TRUE	only_NS_HS	-1.11783	-1.24415	-1.02054	-0.117831	-0.244146	-0.0205434	-0.138375	-1.13837	-0.186975	0.00471462	--	additive
TRINITY_DN4928_c0_g1	Chromatin organisation.post-translational histone modification.histone methylation.lysine methylation.class-I histone methyltransferase activities.PRC2 histone methylation complex.VRN/FIS/EMF core subcomplexes.catalytic component *(CLF/SWN/MEA)	catalytic component *(CLF/SWN/MEA)	CLF/SWN/MEA	423.427	0.0866039	0.126016	0.462006	0.57838	423.427	-0.0873871	0.129705	0.47676	0.646986	423.427	-0.0310588	0.130553	0.801308	0.848718	11.3.1.1.2.1.1.4	mercator4v8.0: catalytic component *(CLF/SWN/MEA) of PRC2 histone methylation complex & original description: none	TRUE		1.06187	-1.02176	-1.06244	0.0618676	-0.0217617	-0.0624442	-0.000576566	-1.00058	-0.000831569	-0.00756806	-+	additive
TRINITY_DN5596_c0_g1	Chromatin organisation.post-translational histone modification.histone methylation.lysine methylation.class-I histone methyltransferase activities.PRC2 histone methylation complex.VRN/FIS/EMF core subcomplexes.catalytic component *(CLF/SWN/MEA)	catalytic component *(CLF/SWN/MEA)	CLF/SWN/MEA	796.859	0.116832	0.0725181	0.0993448	0.170518	796.859	0.152742	0.0740276	0.0355664	0.098377	796.859	0.226814	0.0730835	0.00171804	0.00418898	11.3.1.1.2.1.1.4	mercator4v8.0: catalytic component *(CLF/SWN/MEA) of PRC2 histone methylation complex & original description: none	TRUE	only_HS	1.08435	1.17025	1.11168	0.0843513	0.170247	0.11168	0.196032	1.19603	0.258256	0.0178452	++	additive
TRINITY_DN1225_c0_g1	Chromatin organisation.post-translational histone modification.histone methylation.lysine methylation.class-I histone methyltransferase activities.PRC2 histone methylation complex.associated protein factors.PRC2-recruiting factor *(TRB1/2/3)	PRC2-recruiting factor *(TRB1/2/3)	TRB1/2/3	1111.04	-0.145646	0.0679857	0.0291904	0.0612746	1111.04	-0.0719769	0.069022	0.293505	0.470111	1111.04	-0.376149	0.0693	4.28463e-08	2.12837e-07	11.3.1.1.2.1.2.1	mercator4v8.0: PRC2-recruiting factor *(TRB1/2/3) of PRC2 histone methylation complex & original description: none	TRUE	only_HS	-1.10623	-1.29787	-1.05116	-0.106226	-0.297873	-0.0511561	-0.157382	-1.15738	-0.210865	0.0104832	--	additive
TRINITY_DN2369_c0_g1	Chromatin organisation.post-translational histone modification.histone methylation.lysine methylation.class-I histone methyltransferase activities.PRC2 histone methylation complex.associated protein factors.PRC2-recruiting factor *(TRB1/2/3)	PRC2-recruiting factor *(TRB1/2/3)	TRB1/2/3	299.234	-0.125431	0.116011	0.249726	0.359745	299.234	0.0330338	0.117752	0.760717	0.858389	299.234	-0.218908	0.119754	0.0598754	0.101166	11.3.1.1.2.1.2.1	mercator4v8.0: PRC2-recruiting factor *(TRB1/2/3) of PRC2 histone methylation complex & original description: none	TRUE		-1.09083	-1.16385	1.02316	-0.0908335	-0.163852	0.0231615	-0.0676721	-1.06767	-0.0944686	-0.00414346	+-	additive
TRINITY_DN1848_c0_g1	Chromatin organisation.post-translational histone modification.histone methylation.lysine methylation.class-I histone methyltransferase activities.PRC2 histone methylation complex.associated protein factors.PRC2-VRN-interacting factor *(VIN3/VEL)	PRC2-VRN-interacting factor *(VIN3/VEL)	VIN3/VEL	1223.73	0.148234	0.0633108	0.0171548	0.0393325	1223.73	-0.0614621	0.0649212	0.336395	0.51588	1223.73	-0.0504674	0.0640883	0.427935	0.52258	11.3.1.1.2.1.2.2	mercator4v8.0: PRC2-VRN-interacting factor *(VIN3/VEL) of PRC2 histone methylation complex & original description: none	TRUE		1.10821	-1.0356	-1.04352	0.108212	-0.0356004	-0.0435228	0.0646889	1.06469	0.090432	-0.00911074	-+	additive
TRINITY_DN252_c0_g1	Chromatin organisation.post-translational histone modification.histone methylation.lysine methylation.class-I histone methyltransferase activities.PRC2 histone methylation complex.associated protein factors.PRC2-VRN-interacting factor *(VIN3/VEL)	PRC2-VRN-interacting factor *(VIN3/VEL)	VIN3/VEL	1138.49	-0.108548	0.063141	0.079986	0.142221	1138.49	0.0779321	0.0638509	0.217175	0.381727	1138.49	-0.000371092	0.0633567	0.993323	0.995148	11.3.1.1.2.1.2.2	mercator4v8.0: PRC2-VRN-interacting factor *(VIN3/VEL) of PRC2 histone methylation complex & original description: none	TRUE		-1.07814	-1.00026	1.0555	-0.0781429	-0.000257254	0.055504	-0.0226389	-1.02264	-0.0322969	-0.00845941	+-	additive
TRINITY_DN28965_c0_g1	Chromatin organisation.post-translational histone modification.histone methylation.lysine methylation.class-I histone methyltransferase activities.PRC2 histone methylation complex.associated protein factors.chromatin-silencing modulator *(BLI)	chromatin-silencing modulator *(BLI)	BLI	1608.91	-0.189277	0.0571079	0.00076407	0.00253515	1608.91	0.072098	0.0574268	0.204881	0.366592	1608.91	-0.177917	0.0573074	0.00177815	0.00431784	11.3.1.1.2.1.2.3	mercator4v8.0: chromatin-silencing modulator *(BLI) of PRC2 histone methylation complex & original description: none	TRUE	only_NS_HS	-1.14019	-1.13125	1.05124	-0.140192	-0.131249	0.0512443	-0.0889481	-1.08895	-0.122935	-0.0136465	+-	additive
TRINITY_DN6095_c0_g1	Chromatin organisation.post-translational histone modification.histone methylation.lysine methylation.class-I histone methyltransferase activities.PRC2 histone methylation complex.associated protein factors.chromatin-silencing modulator *(ALP1)	chromatin-silencing modulator *(ALP1)	ALP1	128.708	0.332277	0.161034	0.0204475	0.0455217	128.708	-0.341862	0.171791	0.0268435	0.0792049	128.708	0.361419	0.161699	0.0182966	0.0355289	11.3.1.1.2.1.2.4	mercator4v8.0: chromatin-silencing modulator *(ALP1) of PRC2 histone methylation complex & original description: none	TRUE		1.259	1.28469	-1.26739	0.258999	0.284689	-0.267391	-0.00839223	-1.00839	-0.0120569	-0.113593	-+	additive
TRINITY_DN5980_c0_g2	Chromatin organisation.post-translational histone modification.histone methylation.lysine methylation.class-I histone methyltransferase activities.PRC2 histone methylation complex.associated protein factors.chromatin-silencing modulator *(ALP2)	chromatin-silencing modulator *(ALP2)	ALP2	285.576	0.203765	0.11863	0.0656108	0.120933	285.576	-0.344013	0.126636	0.00405899	0.0168676	285.576	-0.0818116	0.121238	0.478821	0.570556	11.3.1.1.2.1.2.5	mercator4v8.0: chromatin-silencing modulator *(ALP2) of PRC2 histone methylation complex & original description: none	TRUE		1.1517	-1.05835	-1.26928	0.1517	-0.0583462	-0.269282	-0.117583	-1.11758	-0.160382	-0.0700977	-+	additive
TRINITY_DN9314_c0_g1	Chromatin organisation.post-translational histone modification.histone methylation.lysine methylation.class-I histone methyltransferase activities.PRC2 histone methylation complex.associated protein factors.histone H3 methylation reader *(PWO)	histone H3 methylation reader *(PWO)	PWO	628.05	-0.305858	0.095475	0.000834889	0.00273544	628.05	0.0409666	0.0942087	0.653791	0.785053	628.05	-0.156525	0.0947781	0.0930625	0.147757	11.3.1.1.2.1.2.6	mercator4v8.0: histone H3 methylation reader *(PWO) of PRC2 histone methylation complex & original description: none	TRUE	only_NS	-1.23615	-1.1146	1.0288	-0.236154	-0.114599	0.0288029	-0.207351	-1.20735	-0.271845	-0.01253	+-	additive
TRINITY_DN2739_c0_g1	Chromatin organisation.post-translational histone modification.histone methylation.lysine methylation.class-I histone methyltransferase activities.PRC2 histone methylation complex.associated protein factors.epigenetic regulator *(ICU11/CP2/++)	epigenetic regulator *(ICU11/CP2/++)	ICU11/CP2/++	214.555	-0.225242	0.125328	0.0531791	0.101237	214.555	-0.077829	0.125727	0.511497	0.675629	214.555	-0.197179	0.126752	0.108202	0.168244	11.3.1.1.2.1.2.7	mercator4v8.0: epigenetic regulator *(ICU11/CP/++) of PRC2 histone methylation complex & original description: none	TRUE		-1.16897	-1.14645	-1.05543	-0.168973	-0.146455	-0.0554286	-0.224402	-1.2244	-0.292077	0.0175303	--	additive
TRINITY_DN8955_c0_g1	Chromatin organisation.post-translational histone modification.histone methylation.lysine methylation.class-II histone methyltransferase *(ASHH1)	class-II histone methyltransferase *(ASHH1)	ASHH1	327.777	-0.321958	0.0901011	0.000204077	0.00076781	327.777	-0.29159	0.0921375	0.00108153	0.00548986	327.777	-0.646044	0.092929	1.57633e-12	1.24565e-11	11.3.1.1.3	mercator4v8.0: class-II histone methyltransferase *(ASHH1) & original description: none	TRUE	NS_and_HC_and_HS	-1.25003	-1.56487	-1.22399	-0.250026	-0.564872	-0.223989	-0.474015	-1.47401	-0.559751	0.0938799	--	additive
TRINITY_DN15151_c0_g1	Chromatin organisation.post-translational histone modification.histone methylation.lysine methylation.class-II histone methyltransferase *(ASHH1)	class-II histone methyltransferase *(ASHH1)	ASHH1	349.521	-0.0535655	0.0970701	0.563187	0.67088	349.521	-0.0847132	0.100066	0.379673	0.558498	349.521	-0.14378	0.0998085	0.142309	0.212126	11.3.1.1.3	mercator4v8.0: class-II histone methyltransferase *(ASHH1) & original description: none	TRUE		-1.03783	-1.1048	-1.06048	-0.0378266	-0.104796	-0.0604769	-0.0983035	-1.0983	-0.135277	0.0045377	--	additive
TRINITY_DN28241_c0_g1	Chromatin organisation.post-translational histone modification.histone methylation.lysine methylation.class-II histone methyltransferase *(ASHH1)	class-II histone methyltransferase *(ASHH1)	ASHH1	128.815	-0.307382	0.159895	0.0290961	0.061106	128.815	0.144942	0.153644	0.308761	0.48604	128.815	-0.159733	0.157443	0.286234	0.378006	11.3.1.1.3	mercator4v8.0: class-II histone methyltransferase *(ASHH1) & original description: none	TRUE		-1.23746	-1.11708	1.10569	-0.23746	-0.11708	0.105686	-0.131774	-1.13177	-0.178586	-0.0445526	+-	additive
TRINITY_DN10439_c0_g1	Chromatin organisation.post-translational histone modification.histone methylation.lysine methylation.class-III histone methyltransferase activities.histone lysine methyltransferase *(ATX1/2)	histone lysine methyltransferase *(ATX1/2)	ATX1/2	1470.84	-0.232119	0.0709174	0.000807804	0.00265735	1470.84	0.0575587	0.0708665	0.409078	0.58497	1470.84	-0.0716594	0.0707985	0.306922	0.400436	11.3.1.1.4.1	mercator4v8.0: histone lysine methyltransferase *(ATX1/2) & original description: none	TRUE	only_NS	-1.17456	-1.05092	1.0407	-0.174559	-0.0509247	0.0407032	-0.133856	-1.13386	-0.181237	-0.0133605	+-	additive
TRINITY_DN2645_c0_g1	Chromatin organisation.post-translational histone modification.histone methylation.lysine methylation.class-III histone methyltransferase activities.histone lysine methyltransferase *(ATX3/4/5)	histone lysine methyltransferase *(ATX3/4/5)	ATX3/4/5	533.883	-0.195887	0.0757824	0.00779215	0.0198035	533.883	-0.425386	0.0796805	4.95169e-08	6.3465e-07	533.883	-0.205643	0.0763371	0.00649744	0.0140422	11.3.1.1.4.2	mercator4v8.0: histone lysine methyltransferase *(ATX3/4/5) & original description: none	TRUE	only_HC	-1.14543	-1.1532	-1.34293	-0.145428	-0.1532	-0.342932	-0.48836	-1.48836	-0.573723	0.0833276	--	additive
TRINITY_DN7751_c0_g1	Chromatin organisation.post-translational histone modification.histone methylation.lysine methylation.class-III histone methyltransferase activities.histone lysine methyltransferase *(ATX3/4/5)	histone lysine methyltransferase *(ATX3/4/5)	ATX3/4/5	507.112	0.0131108	0.0863865	0.878206	0.919745	507.112	-0.0370676	0.0889037	0.66706	0.793847	507.112	0.176649	0.0875661	0.0405449	0.0718931	11.3.1.1.4.2	mercator4v8.0: histone lysine methyltransferase *(ATX3/4/5) & original description: none	TRUE		1.00913	1.13026	-1.02603	0.00912912	0.130255	-0.0260262	-0.0168971	-1.0169	-0.0241737	-0.000485985	-+	additive
TRINITY_DN10439_c0_g1	Chromatin organisation.post-translational histone modification.histone methylation.lysine methylation.class-III histone methyltransferase activities.histone lysine methyltransferase *(ATX3/4/5)	histone lysine methyltransferase *(ATX3/4/5)	ATX3/4/5	1470.84	-0.232119	0.0709174	0.000807804	0.00265735	1470.84	0.0575587	0.0708665	0.409078	0.58497	1470.84	-0.0716594	0.0707985	0.306922	0.400436	11.3.1.1.4.2	mercator4v8.0: histone lysine methyltransferase *(ATX3/4/5) & original description: none	TRUE	only_NS	-1.17456	-1.05092	1.0407	-0.174559	-0.0509247	0.0407032	-0.133856	-1.13386	-0.181237	-0.0133605	+-	additive
TRINITY_DN10648_c0_g1	Chromatin organisation.post-translational histone modification.histone methylation.lysine methylation.class-IV histone methyltransferase *(ATXR5/6)	class-IV histone methyltransferase *(ATXR5/6)	ATXR5/6	54.1428	0.161261	0.228274	0.362169	0.480518	54.1428	0.787581	0.278695	0.000821593	0.00434399	54.1428	0.900328	0.269826	0.000201388	0.000589568	11.3.1.1.5	mercator4v8.0: class-IV histone methyltransferase *(ATXR5/6) & original description: none	TRUE	only_HC_HS	1.11826	1.86649	1.72618	0.118264	0.86649	0.726177	0.844441	1.84444	0.883184	0.127006	++	additive
TRINITY_DN1926_c1_g1	Chromatin organisation.post-translational histone modification.histone methylation.lysine methylation.class-V histone methyltransferase activities.histone-lysine N-methyltransferase *(SUVR1/2/4)	histone-lysine N-methyltransferase *(SUVR1/2/4)	SUVR1/2/4	1296.53	-0.32708	0.0720434	3.30084e-06	1.77391e-05	1296.53	-0.082057	0.0717298	0.244905	0.416373	1296.53	-0.264308	0.071878	0.000203026	0.000593831	11.3.1.1.6.1	mercator4v8.0: histone-lysine N-methyltransferase *(SUVR1/2/4) & original description: none	TRUE	only_NS_HS	-1.25447	-1.20106	-1.05853	-0.254472	-0.20106	-0.0585262	-0.312998	-1.313	-0.392865	0.0268392	--	additive
TRINITY_DN5568_c0_g1	Chromatin organisation.post-translational histone modification.histone methylation.lysine methylation.class-V histone methyltransferase activities.histone-lysine N-methyltransferase *(SUVR3)	histone-lysine N-methyltransferase *(SUVR3)	SUVR3	364.067	-0.00601497	0.125541	0.960337	0.973655	364.067	0.3576	0.132819	0.0040708	0.0168948	364.067	0.188609	0.130429	0.133862	0.20173	11.3.1.1.6.2	mercator4v8.0: histone-lysine N-methyltransferase *(SUVR3) & original description: none	TRUE		-1.00418	1.13966	1.28129	-0.00417796	0.139664	0.281293	0.277115	1.27711	0.352888	-0.00215096	+-	additive
TRINITY_DN2150_c0_g1	Chromatin organisation.post-translational histone modification.histone methylation.lysine methylation.class-V histone methyltransferase activities.histone-lysine N-methyltransferase *(SUVR5)	histone-lysine N-methyltransferase *(SUVR5)	SUVR5	983.421	0.0960264	0.0682537	0.149819	0.238334	983.421	0.00171274	0.0698251	0.981043	0.990657	983.421	0.128163	0.068868	0.0615135	0.103493	11.3.1.1.6.3	mercator4v8.0: histone-lysine N-methyltransferase *(SUVR5) & original description: none	TRUE		1.06883	1.0929	1.00119	0.0688255	0.0929015	0.00118788	0.0700134	1.07001	0.0976289	0.000164468	++	additive
TRINITY_DN53874_c0_g1	Chromatin organisation.post-translational histone modification.histone methylation.lysine methylation.class-VI histone methyltransferase activities.histone methyltransferase *(ATXR2)	histone methyltransferase *(ATXR2)	ATXR2	333.788	-0.0582421	0.0993862	0.539734	0.649312	333.788	0.0192724	0.101738	0.847835	0.912331	333.788	0.00179384	0.101315	0.98532	0.989507	11.3.1.1.7.2	mercator4v8.0: histone methyltransferase *(ATXR2) & original description: none	TRUE		-1.0412	1.00124	1.01345	-0.0411963	0.00124417	0.0134482	-0.0277481	-1.02775	-0.0394867	-0.00112246	+-	additive
TRINITY_DN36339_c0_g1	Chromatin organisation.post-translational histone modification.histone methylation.lysine methylation.class-VI histone methyltransferase activities.histone methyltransferase *(ATXR4)	histone methyltransferase *(ATXR4)	ATXR4	90.156	0.17344	0.155656	0.212874	0.31714	90.156	-0.013125	0.160149	0.926117	0.960242	90.156	0.169647	0.1612	0.268923	0.359535	11.3.1.1.7.3	mercator4v8.0: histone methyltransferase *(ATXR4) & original description: none	TRUE		1.12774	1.12478	-1.00914	0.127744	0.124783	-0.00913907	0.118605	1.11861	0.161701	-0.0022764	-+	additive
TRINITY_DN6364_c0_g1	Chromatin organisation.post-translational histone modification.histone methylation.lysine methylation.class-VI histone methyltransferase activities.histone methyltransferase *(ASHR1)	histone methyltransferase *(ASHR1)	ASHR1	347.74	0.0517253	0.101094	0.592602	0.696058	347.74	0.0993182	0.104012	0.324003	0.503611	347.74	-0.0071758	0.10382	0.943526	0.957947	11.3.1.1.7.4	mercator4v8.0: histone methyltransferase *(ASHR1) & original description: none	TRUE		1.0365	-1.00499	1.07127	0.0365037	-0.00498627	0.0712671	0.107771	1.10777	0.147659	0.00513727	++	additive
TRINITY_DN17807_c0_g1	Chromatin organisation.post-translational histone modification.histone methylation.lysine methylation.class-VI histone methyltransferase activities.histone methyltransferase *(ASHR2)	histone methyltransferase *(ASHR2)	ASHR2	150.346	-0.280599	0.124494	0.0151749	0.0353406	150.346	-0.241463	0.127269	0.0437472	0.115582	150.346	-0.433177	0.127729	0.000460686	0.00126677	11.3.1.1.7.5	mercator4v8.0: histone methyltransferase *(ASHR2) & original description: none	TRUE	only_HS	-1.2147	-1.3502	-1.18219	-0.214699	-0.350204	-0.18219	-0.396889	-1.39689	-0.482218	0.0677541	--	additive
TRINITY_DN6201_c0_g1	Chromatin organisation.post-translational histone modification.histone methylation.lysine methylation.class-VI histone methyltransferase activities.histone methyltransferase *(ASHR2)	histone methyltransferase *(ASHR2)	ASHR2	401.971	0.063225	0.0750709	0.394297	0.51295	401.971	0.0171006	0.0778083	0.823402	0.897322	401.971	-0.0120297	0.0764436	0.873197	0.905062	11.3.1.1.7.5	mercator4v8.0: histone methyltransferase *(ASHR2) & original description: none	TRUE		1.0448	-1.00837	1.01192	0.0447987	-0.0083732	0.0119237	0.0567224	1.05672	0.0795964	0.00108118	++	additive
TRINITY_DN15260_c0_g1	Chromatin organisation.post-translational histone modification.histone methylation.lysine methylation.SET1-type histone methyltransferase *(ATXR7)	SET1-type histone methyltransferase *(ATXR7)	ATXR7	368.862	0.0853546	0.105278	0.39414	0.512848	368.862	0.814177	0.109045	1.56354e-14	3.91964e-13	368.862	0.559622	0.107454	1.05329e-07	4.97952e-07	11.3.1.1.8	mercator4v8.0: SET1-type histone methyltransferase *(ATXR7) & original description: none	TRUE	only_HC_HS	1.06095	1.47388	1.75829	0.0609485	0.473883	0.758295	0.819243	1.81924	0.863338	0.0694937	++	additive
TRINITY_DN25755_c0_g2	Chromatin organisation.post-translational histone modification.histone methylation.arginine methylation.histone methylase *(PRMT1)	histone methylase *(PRMT1)	PRMT1	624.537	0.0475686	0.0816087	0.557684	0.665376	624.537	0.207876	0.0836228	0.0110283	0.0388677	624.537	0.288849	0.0825028	0.000394989	0.00110186	11.3.1.2.1	mercator4v8.0: histone methylase *(PRMT1) & original description: none	TRUE	only_HS	1.03352	1.22167	1.15499	0.0335217	0.221665	0.154986	0.188508	1.18851	0.249152	0.00988837	++	additive
TRINITY_DN17759_c0_g1	Chromatin organisation.post-translational histone modification.histone methylation.arginine methylation.TDRD3-TOP3B methyl-arginine reader complex.reader component *(TDRD3)	reader component *(TDRD3)	TDRD3	309.483	0.119209	0.114558	0.271503	0.384845	309.483	0.156916	0.117474	0.156513	0.301106	309.483	-0.00492866	0.117839	0.950529	0.963687	11.3.1.2.3.1	mercator4v8.0: reader component *(TDRD3) of TDRD3-TOP3B methyl-arginine reader complex & original description: none	TRUE		1.08614	-1.00342	1.1149	0.0861389	-0.00342213	0.114902	0.20104	1.20104	0.264285	0.0187058	++	additive
TRINITY_DN8371_c0_g1	Chromatin organisation.post-translational histone modification.histone methylation.arginine methylation.TDRD3-TOP3B methyl-arginine reader complex.topoisomerase component *(TOP3b)	topoisomerase component *(TOP3b)	TOP3b	605.512	-0.612907	0.090213	2.69627e-12	3.47277e-11	605.512	0.153631	0.0870411	0.0700469	0.165637	605.512	-0.460621	0.0889494	1.41905e-07	6.61312e-07	11.3.1.2.3.2	mercator4v8.0: topoisomerase component *(TOP3b) of TDRD3-TOP3B methyl-arginine reader complex & original description: none	TRUE	only_NS_HS	-1.52934	-1.37613	1.11237	-0.529338	-0.376134	0.112366	-0.416972	-1.41697	-0.502811	-0.0941617	+-	additive
TRINITY_DN2592_c0_g1	Chromatin organisation.post-translational histone modification.histone methylation.KDM1-type histone demethylase activities.histone demethylase *(KDM1a/b/c)	histone demethylase *(KDM1a/b/c)	KDM1a/b/c	390.731	0.0485913	0.0907721	0.586602	0.690772	390.731	-0.271187	0.0963275	0.00364368	0.0154358	390.731	-0.0625512	0.0929875	0.4987	0.588988	11.3.1.3.1	mercator4v8.0: histone demethylase *(KDM1a/b/c) & original description: none	TRUE		1.03425	-1.04431	-1.2068	0.0342545	-0.0443109	-0.2068	-0.172546	-1.17255	-0.229644	-0.0131773	-+	additive
TRINITY_DN8016_c0_g1	Chromatin organisation.post-translational histone modification.histone methylation.KDM1-type histone demethylase activities.histone demethylase *(KDM1a/b/c)	histone demethylase *(KDM1a/b/c)	KDM1a/b/c	224.67	0.120123	0.115103	0.271679	0.385053	224.67	-0.653301	0.129796	1.45262e-07	1.71871e-06	224.67	-0.168777	0.119743	0.154181	0.226316	11.3.1.3.1	mercator4v8.0: histone demethylase *(KDM1a/b/c) & original description: none	TRUE	only_HC	1.08683	-1.12411	-1.57276	0.0868275	-0.124105	-0.572762	-0.485935	-1.48593	-0.571371	-0.0784764	-+	additive
TRINITY_DN7237_c0_g1	Chromatin organisation.post-translational histone modification.histone methylation.JmjC-domain histone demethylase activities.histone demethylase *(PKDM12b)	histone demethylase *(PKDM12b)	PKDM12b	271.536	0.0519283	0.102714	0.601823	0.703794	271.536	-0.176206	0.108383	0.0901315	0.20148	271.536	-0.00973482	0.105553	0.925698	0.944906	11.3.1.4.10	mercator4v8.0: histone demethylase *(PKDM12b) & original description: none	TRUE		1.03665	-1.00677	-1.12991	0.0366496	-0.00677048	-0.129908	-0.0932586	-1.09326	-0.128635	-0.00915006	-+	additive
TRINITY_DN5168_c0_g1	Chromatin organisation.post-translational histone modification.histone methylation.JmjC-domain histone demethylase activities.histone demethylase *(PKDM13)	histone demethylase *(PKDM13)	PKDM13	172.542	0.236511	0.144787	0.0716661	0.130018	172.542	0.0101334	0.145735	0.936964	0.966812	172.542	-0.18874	0.149483	0.186003	0.264453	11.3.1.4.11	mercator4v8.0: histone demethylase *(PKDM13) & original description: none	TRUE		1.17814	-1.13977	1.00705	0.17814	-0.139768	0.00704867	0.185189	1.18519	0.245117	0.00239666	++	additive
TRINITY_DN2861_c0_g1	Chromatin organisation.post-translational histone modification.histone methylation.JmjC-domain histone demethylase activities.histone demethylase *(KDM3)	histone demethylase *(KDM3)	KDM3	1621.43	0.0460028	0.0577706	0.41453	0.532235	1621.43	1.43543	0.0565907	1.12713e-142	2.34121e-140	1621.43	1.05953	0.0564283	1.9717e-79	1.53581e-77	11.3.1.4.2	mercator4v8.0: histone demethylase *(KDM3) & original description: none	TRUE	only_HC_HS	1.0324	2.08426	2.70463	0.0324006	1.08426	1.70463	1.73703	2.73703	1.45261	0.066034	++	divergent
TRINITY_DN7542_c0_g1	Chromatin organisation.post-translational histone modification.histone methylation.JmjC-domain histone demethylase activities.histone demethylase *(KDM3)	histone demethylase *(KDM3)	KDM3	926.445	-0.0471969	0.0841644	0.565012	0.672587	926.445	0.212223	0.0857151	0.0111121	0.039121	926.445	0.18226	0.0852323	0.0298853	0.0549577	11.3.1.4.2	mercator4v8.0: histone demethylase *(KDM3) & original description: none	TRUE		-1.03326	1.13466	1.15847	-0.0332554	0.13466	0.158472	0.125216	1.12522	0.170202	-0.0100162	+-	additive
TRINITY_DN3710_c1_g1	Chromatin organisation.post-translational histone modification.histone methylation.JmjC-domain histone demethylase activities.histone demethylase *(KDM3)	histone demethylase *(KDM3)	KDM3	3833.97	-0.237515	0.0718157	0.000726781	0.00242602	3833.97	2.67116	0.0698443	0	0	3833.97	2.27369	0.069798	5.00501e-234	1.98472e-231	11.3.1.4.2	mercator4v8.0: histone demethylase *(KDM3) & original description: none	TRUE	NS_and_HC_and_HS	-1.17896	4.83557	6.36942	-0.17896	3.83557	5.36942	5.19046	6.19046	2.63005	-0.634442	+-	divergent
TRINITY_DN1027_c0_g1	Chromatin organisation.post-translational histone modification.histone methylation.JmjC-domain histone demethylase activities.histone demethylase *(KDM3)	histone demethylase *(KDM3)	KDM3	1713.87	0.112108	0.0829016	0.162897	0.255505	1713.87	-0.120545	0.0842022	0.1423	0.280739	1713.87	-0.0165392	0.0840727	0.841326	0.880697	11.3.1.4.2	mercator4v8.0: histone demethylase *(KDM3) & original description: none	TRUE		1.08081	-1.01153	-1.08715	0.0808065	-0.0115301	-0.0871457	-0.00633917	-1.00634	-0.00911663	-0.0135141	-+	additive
TRINITY_DN15720_c0_g1	Chromatin organisation.post-translational histone modification.histone methylation.JmjC-domain histone demethylase activities.histone demethylase *(KDM3)	histone demethylase *(KDM3)	KDM3	54.6755	-0.157119	0.19689	0.33558	0.453142	54.6755	0.148646	0.200884	0.388876	0.567669	54.6755	0.0330799	0.204442	0.861562	0.896716	11.3.1.4.2	mercator4v8.0: histone demethylase *(KDM3) & original description: none	TRUE		-1.11506	1.02319	1.10853	-0.115058	0.0231941	0.108529	-0.00652986	-1.00653	-0.00938998	-0.0233551	+-	additive
TRINITY_DN5182_c0_g1	Chromatin organisation.post-translational histone modification.histone methylation.JmjC-domain histone demethylase activities.histone demethylase *(KDM3)	histone demethylase *(KDM3)	KDM3	720.514	-0.233321	0.0672214	0.000380139	0.00135218	720.514	0.129682	0.06718	0.0494501	0.127033	720.514	-0.190772	0.0672621	0.0041369	0.00933691	11.3.1.4.2	mercator4v8.0: histone demethylase *(KDM3) & original description: none	TRUE	only_NS_HS	-1.17554	-1.14137	1.09405	-0.175538	-0.141375	0.0940523	-0.0814856	-1.08149	-0.113014	-0.0302575	+-	additive
TRINITY_DN8085_c0_g1	Chromatin organisation.post-translational histone modification.histone methylation.JmjC-domain histone demethylase activities.histone demethylase *(KDM3)	histone demethylase *(KDM3)	KDM3	782.842	-0.0332756	0.0842564	0.683302	0.770618	782.842	-0.0383804	0.0861394	0.647344	0.780031	782.842	0.0508037	0.0854856	0.548226	0.635489	11.3.1.4.2	mercator4v8.0: histone demethylase *(KDM3) & original description: none	TRUE		-1.02333	1.03584	-1.02696	-0.0233329	0.0358418	-0.0269603	-0.0502933	-1.05029	-0.0707922	0.00127713	--	additive
TRINITY_DN21690_c0_g1	Chromatin organisation.post-translational histone modification.histone methylation.JmjC-domain histone demethylase activities.histone demethylase *(KDM3)	histone demethylase *(KDM3)	KDM3	315.84	-0.136688	0.118275	0.217864	0.323019	315.84	-0.0780134	0.120269	0.495068	0.662284	315.84	-0.271176	0.122509	0.0225161	0.0426097	11.3.1.4.2	mercator4v8.0: histone demethylase *(KDM3) & original description: none	TRUE		-1.09938	-1.20679	-1.05556	-0.0993784	-0.206791	-0.0555635	-0.154942	-1.15494	-0.20782	0.0106635	--	additive
TRINITY_DN4503_c0_g1	Chromatin organisation.post-translational histone modification.histone methylation.JmjC-domain histone demethylase activities.histone demethylase *(JMJD6)	histone demethylase *(JMJD6)	JMJD6	1184.39	-0.00894501	0.0654414	0.884321	0.923966	1184.39	0.203419	0.0665497	0.00193336	0.00910072	1184.39	0.18763	0.0657954	0.00403517	0.00912779	11.3.1.4.4	mercator4v8.0: histone demethylase *(JMJD6) & original description: none	TRUE	only_HC_HS	-1.00622	1.13889	1.15142	-0.00621947	0.138891	0.151424	0.145205	1.1452	0.195605	-0.00181959	+-	additive
TRINITY_DN2625_c0_g1	Chromatin organisation.post-translational histone modification.histone methylation.JmjC-domain histone demethylase activities.histone demethylase *(PKDM7)	histone demethylase *(PKDM7)	PKDM7	1462.4	-0.0837526	0.0825299	0.296874	0.412803	1462.4	0.799091	0.0842228	5.1854e-22	1.97256e-20	1462.4	0.738317	0.0835083	3.45246e-19	4.42931e-18	11.3.1.4.5	mercator4v8.0: histone demethylase *(PKDM7) & original description: none	TRUE	only_HC_HS	-1.05977	1.66823	1.74	-0.0597711	0.668229	0.740005	0.680234	1.68023	0.748662	-0.066926	+-	additive
TRINITY_DN16335_c0_g1	Chromatin organisation.post-translational histone modification.histone methylation.JmjC-domain histone demethylase activities.histone demethylase *(PKDM8)	histone demethylase *(PKDM8)	PKDM8	393.18	0.0880065	0.147	0.509602	0.622017	393.18	0.782175	0.161333	2.39255e-07	2.74881e-06	393.18	1.15669	0.158565	5.1181e-14	4.56859e-13	11.3.1.4.6	mercator4v8.0: histone demethylase *(PKDM8) & original description: none	TRUE	only_HC_HS	1.0629	2.22946	1.71972	0.0629005	1.22946	0.719721	0.782622	1.78262	0.834001	0.0688365	++	additive
TRINITY_DN6862_c0_g1	Chromatin organisation.post-translational histone modification.histone methylation.JmjC-domain histone demethylase activities.histone demethylase *(PKDM9)	histone demethylase *(PKDM9)	PKDM9	656.915	-0.0867567	0.0689448	0.199199	0.300729	656.915	-0.0298214	0.0704863	0.666943	0.79378	656.915	-0.00997098	0.0693375	0.882985	0.912263	11.3.1.4.7	mercator4v8.0: histone demethylase *(PKDM9) & original description: none	TRUE		-1.06198	-1.00694	-1.02089	-0.06198	-0.0069353	-0.0208857	-0.0828658	-1.08287	-0.114854	0.00258721	--	additive
TRINITY_DN8537_c0_g1	Chromatin organisation.post-translational histone modification.histone acetylation.NuA4 histone acetyltransferase complex.Piccolo module.component *(EPL1)	component *(EPL1)	EPL1	517.246	0.274468	0.0792912	0.000380153	0.00135218	517.246	0.075111	0.0812666	0.341201	0.520999	517.246	0.430396	0.0792657	3.87132e-08	1.93065e-07	11.3.2.1.1.1	mercator4v8.0: component *(EPL1) of NuA4 histone acetyltransferase complex & original description: none	TRUE	only_NS_HS	1.20955	1.3476	1.05344	0.209548	0.347604	0.0534421	0.26299	1.26299	0.336844	0.0206156	++	additive
TRINITY_DN12524_c0_g1	Chromatin organisation.post-translational histone modification.histone acetylation.NuA4 histone acetyltransferase complex.Piccolo module.component *(EAF6)	component *(EAF6)	EAF6	57.9908	0.197129	0.205025	0.24001	0.348781	57.9908	0.0279789	0.205796	0.870794	0.926591	57.9908	0.377425	0.220253	0.0583596	0.0989753	11.3.2.1.1.2	mercator4v8.0: component *(EAF6) of NuA4 histone acetyltransferase complex & original description: none	TRUE		1.14641	1.29902	1.01958	0.146415	0.299021	0.0195827	0.165998	1.166	0.221565	0.00551545	++	additive
TRINITY_DN16311_c0_g1	Chromatin organisation.post-translational histone modification.histone acetylation.NuA4 histone acetyltransferase complex.Piccolo module.acetyltransferase component *(HAM1/2)	acetyltransferase component *(HAM1/2)	HAM1/2	1048.54	-0.206702	0.063439	0.000868771	0.0028358	1048.54	0.189528	0.0636543	0.00252894	0.0113607	1048.54	-0.0477208	0.0632081	0.447519	0.540942	11.3.2.1.1.3	mercator4v8.0: acetyltransferase component *(HAM1/2) of NuA4 histone acetyltransferase complex & original description: none	TRUE	only_NS	-1.15405	-1.03363	1.14039	-0.154047	-0.0336307	0.14039	-0.013657	-1.01366	-0.0195696	-0.0391758	+-	additive
TRINITY_DN1536_c0_g1	Chromatin organisation.post-translational histone modification.histone acetylation.NuA4 histone acetyltransferase complex.Piccolo module.methylation reader component *(ING1)	methylation reader component *(ING1)	ING1	306.937	0.368644	0.108044	0.000326094	0.00117653	306.937	-0.0993564	0.10984	0.347479	0.527814	306.937	0.156819	0.108092	0.137888	0.206713	11.3.2.1.1.4	mercator4v8.0: methylation reader component *(ING1) of NuA4 histone acetyltransferase complex & original description: none	TRUE	only_NS	1.29114	1.11483	-1.0713	0.291138	0.114826	-0.0712955	0.219843	1.21984	0.286695	-0.0366271	-+	additive
TRINITY_DN7670_c1_g2	Chromatin organisation.post-translational histone modification.histone acetylation.NuA4 histone acetyltransferase complex.Piccolo module.methylation reader component *(ING1)	methylation reader component *(ING1)	ING1	324.071	0.255386	0.0868483	0.00228924	0.00673646	324.071	-0.149598	0.0914068	0.0914351	0.203208	324.071	0.141481	0.0877034	0.101876	0.159793	11.3.2.1.1.4	mercator4v8.0: methylation reader component *(ING1) of NuA4 histone acetyltransferase complex & original description: none	TRUE	only_NS	1.19365	1.10304	-1.10926	0.193655	0.103037	-0.10926	0.0843949	1.08439	0.11689	-0.0382051	-+	additive
TRINITY_DN3961_c0_g1	Chromatin organisation.post-translational histone modification.histone acetylation.NuA4 histone acetyltransferase complex.assembly platform.platform component *(EAF1)	platform component *(EAF1)	EAF1	466.147	-0.0207301	0.0976407	0.823267	0.879666	466.147	0.0254448	0.099831	0.793258	0.878519	466.147	0.066297	0.0996212	0.498445	0.58874	11.3.2.1.2.1	mercator4v8.0: component *(EAF1) of NuA4 histone acetyltransferase complex & original description: none	TRUE		-1.01447	1.04703	1.01779	-0.0144727	0.0470258	0.0177934	0.00332067	1.00332	0.00478278	-0.000527472	+-	additive
TRINITY_DN5519_c0_g1	Chromatin organisation.post-translational histone modification.histone acetylation.NuA4 histone acetyltransferase complex.assembly platform.assembly platform component *(TRA1)	assembly platform component *(TRA1)	TRA1	3400.12	-0.410401	0.0957736	8.0637e-06	4.02293e-05	3400.12	-0.0822736	0.0936578	0.364504	0.544386	3400.12	-0.286676	0.0950692	0.00212379	0.00507814	11.3.2.1.2.2	mercator4v8.0: platform component *(TRA1) of SAGA histone acetyltransferase complex & original description: none	TRUE	only_NS_HS	-1.32905	-1.21983	-1.05869	-0.329055	-0.219827	-0.0586852	-0.38774	-1.38774	-0.472737	0.0337651	--	additive
TRINITY_DN15180_c0_g1	Chromatin organisation.post-translational histone modification.histone acetylation.NuA4 histone acetyltransferase complex.TINTIN module.component *(EAF7)	component *(EAF7)	EAF7	59.1242	-0.0566341	0.189102	0.720035	0.800542	59.1242	-0.658594	0.244505	0.00151133	0.00736307	59.1242	-0.335126	0.216458	0.0883888	0.141297	11.3.2.1.3.1	mercator4v8.0: component *(EAF7) of NuA4 histone acetyltransferase complex & original description: none	TRUE	only_HC	-1.04004	-1.26149	-1.57854	-0.0400365	-0.261488	-0.578543	-0.61858	-1.61858	-0.694728	0.0372989	--	additive
TRINITY_DN3489_c0_g1	Chromatin organisation.post-translational histone modification.histone acetylation.NuA4 histone acetyltransferase complex.TINTIN module.methylation reader component *(MRG1/2)	methylation reader component *(MRG1/2)	MRG1/2	417.363	-0.168967	0.0931862	0.0601091	0.112354	417.363	0.116732	0.0940233	0.201703	0.362367	417.363	-0.27863	0.0951452	0.00284657	0.00666014	11.3.2.1.3.2	mercator4v8.0: methylation reader component *(MRG1/2) of NuA4 histone acetyltransferase complex & original description: none	TRUE	only_HS	-1.12425	-1.21304	1.08428	-0.124253	-0.213042	0.084276	-0.0399772	-1.03998	-0.0565519	-0.0197239	+-	additive
TRINITY_DN2829_c0_g1	Chromatin organisation.post-translational histone modification.histone acetylation.NuA4 histone acetyltransferase complex.module shared with SWR1 complexes.component *(ARP4)	component *(ARP4)	ARP4	1013.11	0.0217228	0.0643686	0.73315	0.809825	1013.11	-0.0620096	0.0661362	0.358286	0.53792	1013.11	0.0262698	0.0650319	0.699039	0.766454	11.3.2.1.4.1	mercator4v8.0: component *(ARP4) shared with NuA4/SWR1 complexes & original description: none	TRUE		1.01517	1.01838	-1.04392	0.015171	0.0183756	-0.0439189	-0.0287478	-1.02875	-0.0408894	-0.00134702	-+	additive
TRINITY_DN7053_c0_g1	Chromatin organisation.post-translational histone modification.histone acetylation.NuA4 histone acetyltransferase complex.module shared with SWR1 complexes.component *(YAF9)	component *(YAF9)	YAF9	637.074	0.447025	0.0930816	6.3339e-07	3.85514e-06	637.074	0.157964	0.0935988	0.0776203	0.179797	637.074	0.440271	0.0928086	1.43001e-06	5.82965e-06	11.3.2.1.4.2	mercator4v8.0: component *(YAF9) shared with NuA4/SWR1 complexes & original description: none	TRUE	only_NS_HS	1.36323	1.35686	1.11571	0.363226	0.356859	0.115712	0.478938	1.47894	0.564562	0.0706141	++	additive
TRINITY_DN9516_c0_g1	Chromatin organisation.post-translational histone modification.histone acetylation.NuA4 histone acetyltransferase complex.module shared with SWR1 complexes.recruitment factor component *(SWC4)	recruitment factor component *(SWC4)	SWC4	245.104	0.377263	0.114015	0.0004643	0.00162412	245.104	0.102738	0.114733	0.350614	0.530728	245.104	0.31933	0.113954	0.00417903	0.00941902	11.3.2.1.4.3	mercator4v8.0: component *(SWC4) shared with NuA4/SWR1 complexes & original description: none	TRUE	only_NS_HS	1.29888	1.24775	1.07381	0.298875	0.247751	0.0738096	0.372685	1.37268	0.457001	0.0387593	++	additive
TRINITY_DN4546_c1_g1	Chromatin organisation.post-translational histone modification.histone acetylation.NuA4 histone acetyltransferase complex.regulatory component *(BRD6)	regulatory component *(BRD6)	BRD6	796.325	0.064515	0.0673323	0.32799	0.445374	796.325	-0.20422	0.0702044	0.00301257	0.0131881	796.325	-0.299068	0.0693801	1.27417e-05	4.5371e-05	11.3.2.1.5	mercator4v8.0: regulatory component *(BRD6) of NuA4 histone acetyltransferase complex & original description: none	TRUE	only_HS	1.04573	-1.23035	-1.15206	0.0457333	-0.230349	-0.152063	-0.10633	-1.10633	-0.145781	-0.0131752	-+	additive
TRINITY_DN47552_c0_g1	Chromatin organisation.post-translational histone modification.histone acetylation.NuA4 histone acetyltransferase complex.regulatory component *(BRD6)	regulatory component *(BRD6)	BRD6	462.873	-0.081189	0.0822553	0.302067	0.418247	462.873	-0.0261283	0.084241	0.753633	0.854385	462.873	-0.054614	0.0832967	0.511752	0.600986	11.3.2.1.5	mercator4v8.0: regulatory component *(BRD6) of NuA4 histone acetyltransferase complex & original description: none	TRUE		-1.05789	-1.03858	-1.01828	-0.0578895	-0.0385812	-0.0182757	-0.0761653	-1.07617	-0.1059	0.00212133	--	additive
TRINITY_DN7033_c0_g1	Chromatin organisation.post-translational histone modification.histone acetylation.NuA4 histone acetyltransferase complex.regulatory component *(BRD6)	regulatory component *(BRD6)	BRD6	365.505	0.0421032	0.0773462	0.591385	0.695098	365.505	-0.53287	0.0860234	2.34932e-10	4.03455e-09	365.505	0.238257	0.0776686	0.00193369	0.0046618	11.3.2.1.5	mercator4v8.0: regulatory component *(BRD6) of NuA4 histone acetyltransferase complex & original description: none	TRUE	only_HC_HS	1.02961	1.17957	-1.4468	0.0296137	0.179567	-0.446805	-0.417191	-1.41719	-0.503034	-0.0224356	-+	enhanced
TRINITY_DN13515_c0_g1	Chromatin organisation.post-translational histone modification.histone acetylation.histone acetyltransferase *(HPCAT1/2/++)	histone acetyltransferase *(HPCAT1/2/++)	HPCAT1/2/++	606.978	0.184531	0.0839949	0.0235722	0.0512232	606.978	0.186329	0.0857198	0.0259868	0.0772521	606.978	0.381848	0.0845578	4.65866e-06	1.77013e-05	11.3.2.2	mercator4v8.0: histone acetyltransferase *(HPCAT1/2/++) & original description: none	TRUE	only_HS	1.13645	1.30301	1.13786	0.136447	0.30301	0.137864	0.274312	1.27431	0.349718	0.0343834	++	additive
TRINITY_DN8827_c0_g1	Chromatin organisation.post-translational histone modification.histone acetylation.histone acetyltransferase *(HPCAT1/2/++)	histone acetyltransferase *(HPCAT1/2/++)	HPCAT1/2/++	2545.82	-0.142001	0.082169	0.0759159	0.136574	2545.82	-0.00674176	0.0824669	0.945801	0.971793	2545.82	-0.0608395	0.0829235	0.461431	0.554175	11.3.2.2	mercator4v8.0: histone acetyltransferase *(HPCAT1/2/++) & original description: none	TRUE		-1.10343	-1.04307	-1.00468	-0.103434	-0.0430725	-0.00468397	-0.108118	-1.10812	-0.148112	0.000957336	--	additive
TRINITY_DN5829_c0_g1	Chromatin organisation.post-translational histone modification.histone acetylation.HD1-type histone deacetylase activities.class-I histone deacetylase activities.HDA9-PWR deacetylation complex.deacetylase component *(HDA9)	deacetylase component *(HDA9)	HDA9	684.827	-0.218576	0.0794825	0.00464476	0.0125673	684.827	-0.000710866	0.0796739	0.996006	0.998081	684.827	-0.279629	0.0802863	0.000426462	0.00118385	11.3.2.3.1.1.1	mercator4v8.0: deacetylase component *(HDA9) of HDA9-PWR deacetylation complex & original description: none	TRUE	only_HS	-1.16358	-1.21388	-1.00049	-0.163584	-0.213882	-0.000492856	-0.164077	-1.16408	-0.219187	0.000155378	--	additive
TRINITY_DN2087_c0_g1	Chromatin organisation.post-translational histone modification.histone acetylation.HD1-type histone deacetylase activities.class-I histone deacetylase activities.HDA9-PWR deacetylation complex.component *(PWR)	component *(PWR)	PWR	4411.68	-0.206845	0.0724617	0.00341737	0.00960476	4411.68	0.209452	0.072638	0.00334465	0.0143879	4411.68	-0.118449	0.0727109	0.0995576	0.156682	11.3.2.3.1.1.2	mercator4v8.0: component *(PWR) of HDA9-PWR deacetylation complex & original description: none	TRUE	only_NS	-1.15416	-1.08557	1.15625	-0.154161	-0.0855675	0.156249	0.00208769	1.00209	0.00300875	-0.043324	+-	additive
TRINITY_DN4498_c0_g1	Chromatin organisation.post-translational histone modification.histone acetylation.HD1-type histone deacetylase activities.class-I histone deacetylase activities.HDA9-PWR deacetylation complex.component *(HOS15)	component *(HOS15)	HOS15	1177.39	-1.1616	0.142423	3.37774e-17	7.12922e-16	1177.39	0.134144	0.133225	0.283634	0.460102	1177.39	-1.50829	0.14244	3.73915e-27	7.20626e-26	11.3.2.3.1.1.3	mercator4v8.0: component *(HOS15) of HDA9-PWR deacetylation complex & original description: none	TRUE	only_NS_HS	-2.23706	-2.84472	1.09744	-1.23706	-1.84472	0.0974418	-1.13961	-2.13961	-1.09735	-0.155822	+-	divergent
TRINITY_DN1453_c0_g1	Chromatin organisation.post-translational histone modification.histone acetylation.HD1-type histone deacetylase activities.class-I histone deacetylase activities.HDA9-PWR deacetylation complex.component *(HOS15)	component *(HOS15)	HOS15	2407.27	0.0829614	0.0587937	0.154257	0.244147	2407.27	-0.00134657	0.0596532	0.976768	0.988848	2407.27	0.000867516	0.0593068	0.993017	0.994993	11.3.2.3.1.1.3	mercator4v8.0: component *(HOS15) of HDA9-PWR deacetylation complex & original description: none	TRUE		1.05919	1.0006	-1.00093	0.05919	0.000601497	-0.000933805	0.0582562	1.05826	0.0816889	-0.000111713	-+	additive
TRINITY_DN3804_c0_g1	Chromatin organisation.post-translational histone modification.histone acetylation.HD1-type histone deacetylase activities.class-I histone deacetylase activities.HDA19 histone deacetylase complex.deacetylase component *(HDA19)	deacetylase component *(HDA19)	HDA19	1803.84	-0.401937	0.0596895	7.84306e-12	9.54737e-11	1803.84	0.143756	0.0590999	0.0140142	0.0470593	1803.84	-0.21908	0.0591829	0.000193731	0.000568551	11.3.2.3.1.2.1	mercator4v8.0: deacetylase component *(HDA19) of HDA19 histone deacetylase complex & original description: none	TRUE	only_NS_HS	-1.32128	-1.16399	1.10478	-0.32128	-0.163991	0.104778	-0.216503	-1.2165	-0.28274	-0.0577807	+-	additive
TRINITY_DN5231_c0_g1	Chromatin organisation.post-translational histone modification.histone acetylation.HD1-type histone deacetylase activities.class-I histone deacetylase activities.HDA19 histone deacetylase complex.key scaffold component *(SNL1/2/++)	key scaffold component *(SNL1/2/++)	SNL1/2/++	3656.17	-0.337132	0.0650005	1.23633e-07	8.55559e-07	3656.17	-0.163525	0.0648842	0.0100997	0.0360716	3656.17	-0.392185	0.0651146	1.14886e-09	6.7843e-09	11.3.2.3.1.2.2	mercator4v8.0: scaffold component *(SNL1/2/++) of HDA19 histone deacetylase complex & original description: none	TRUE	only_NS_HS	-1.26324	-1.31238	-1.12002	-0.263243	-0.312379	-0.12002	-0.383263	-1.38326	-0.468076	0.0551295	--	additive
TRINITY_DN206_c1_g1	Chromatin organisation.post-translational histone modification.histone acetylation.HD1-type histone deacetylase activities.class-I histone deacetylase activities.HDA19 histone deacetylase complex.key scaffold component *(SNL1/2/++)	key scaffold component *(SNL1/2/++)	SNL1/2/++	3775	-0.587648	0.0603269	5.3727e-23	1.90019e-21	3775	0.261803	0.0595937	8.66289e-06	7.41901e-05	3775	-0.30783	0.0597743	2.12215e-07	9.68961e-07	11.3.2.3.1.2.2	mercator4v8.0: scaffold component *(SNL1/2/++) of HDA19 histone deacetylase complex & original description: none	TRUE	NS_and_HC_and_HS	-1.50279	-1.23784	1.19898	-0.502795	-0.237845	0.198976	-0.303818	-1.30382	-0.382743	-0.153848	+-	additive
TRINITY_DN6443_c0_g1	Chromatin organisation.post-translational histone modification.histone acetylation.HD1-type histone deacetylase activities.class-I histone deacetylase activities.HDA19 histone deacetylase complex.associated component *(AFR1/2)	associated component *(AFR1/2)	AFR1/2	487.871	-0.244719	0.0823602	0.00214417	0.00636104	487.871	-0.71585	0.0880152	1.00153e-16	2.89317e-15	487.871	-0.889906	0.0865582	2.41327e-25	4.36792e-24	11.3.2.3.1.2.4	mercator4v8.0: associated component *(AFR1/2) of HDA19 histone deacetylase complex & original description: none	TRUE	NS_and_HC_and_HS	-1.18486	-1.85305	-1.64245	-0.184862	-0.853055	-0.642451	-0.827313	-1.82731	-0.869724	0.175182	--	additive
TRINITY_DN9902_c0_g1	Chromatin organisation.post-translational histone modification.histone acetylation.HD1-type histone deacetylase activities.class-I histone deacetylase activities.HDA19 histone deacetylase complex.associated component *(HDC1)	associated component *(HDC1)	HDC1	2566.07	-0.188731	0.0583119	0.00101269	0.00325524	2566.07	-0.191214	0.05901	0.00103544	0.0052811	2566.07	-0.272246	0.0587164	3.01683e-06	1.17635e-05	11.3.2.3.1.2.5	mercator4v8.0: associated component *(HDC1) of HDA19 histone deacetylase complex & original description: none	TRUE	NS_and_HC_and_HS	-1.13976	-1.20769	-1.14172	-0.139761	-0.207686	-0.141724	-0.281485	-1.28148	-0.357816	0.036088	--	additive
TRINITY_DN3296_c0_g1	Chromatin organisation.post-translational histone modification.histone acetylation.HD1-type histone deacetylase activities.class-I histone deacetylase activities.HDA6 histone deacetylation complex.deacetylase component *(HDA6)	deacetylase component *(HDA6)	HDA6	443.034	-0.0547568	0.0794249	0.471141	0.586111	443.034	0.199693	0.0809696	0.0114984	0.0402215	443.034	0.217934	0.0794817	0.00546439	0.0120099	11.3.2.3.1.3.1	mercator4v8.0: component *(HDA6) of histone deacetylation complex & original description: none	TRUE		-1.03868	1.16307	1.14845	-0.038684	0.163067	0.148454	0.10977	1.10977	0.150261	-0.0109346	+-	additive
TRINITY_DN20841_c0_g1	Chromatin organisation.post-translational histone modification.histone acetylation.HD1-type histone deacetylase activities.class-I histone deacetylase activities.HDA6 histone deacetylation complex.component *(HHP1)	component *(HHP1)	HHP1	121.969	0.13114	0.136458	0.295721	0.411637	121.969	0.251617	0.143162	0.0582022	0.14365	121.969	0.276192	0.141094	0.0419195	0.0740196	11.3.2.3.1.3.2	mercator4v8.0: component *(HHP1) of HDA6 histone deacetylation complex & original description: none	TRUE		1.09516	1.21099	1.19054	0.0951589	0.210994	0.190541	0.2857	1.2857	0.362554	0.0329971	++	additive
TRINITY_DN3408_c0_g1	Chromatin organisation.post-translational histone modification.histone acetylation.HD1-type histone deacetylase activities.class-I histone deacetylase activities.HDA6 histone deacetylation complex.component *(MBD1/4)	component *(MBD1/4)	MBD1/4	359.52	0.311358	0.09909	0.00103923	0.00332665	359.52	-0.206408	0.102969	0.0373102	0.102037	359.52	0.0652676	0.0997093	0.501857	0.591968	11.3.2.3.1.3.3	mercator4v8.0: component *(MBD1/4) of HDA6 histone deacetylation complex & original description: none	TRUE	only_NS	1.24087	1.04628	-1.15381	0.240875	0.046279	-0.153812	0.0870627	1.08706	0.120435	-0.0642668	-+	additive
TRINITY_DN10396_c0_g1	Chromatin organisation.post-translational histone modification.histone acetylation.HD1-type histone deacetylase activities.class-I histone deacetylase activities.HDA6 histone deacetylation complex.component *(MBD2)	component *(MBD2)	MBD2	308.231	-0.481515	0.104716	1.50589e-06	8.62328e-06	308.231	0.328202	0.100901	0.000769266	0.00410715	308.231	-0.177235	0.10116	0.0735991	0.120589	11.3.2.3.1.3.4	mercator4v8.0: component *(MBD2) of HDA6 histone deacetylation complex & original description: none	TRUE	only_NS_HC	-1.39621	-1.13071	1.25545	-0.396209	-0.130714	0.255447	-0.140762	-1.14076	-0.189998	-0.158034	+-	additive
TRINITY_DN5126_c0_g1	Chromatin organisation.post-translational histone modification.histone acetylation.HD1-type histone deacetylase activities.class-I histone deacetylase activities.HDA6 histone deacetylation complex.component *(SANT1/2/++)	component *(SANT1/2/++)	SANT1/2/++	190.905	0.212584	0.129851	0.0775416	0.138887	190.905	0.662676	0.135567	2.79704e-07	3.17176e-06	190.905	0.464684	0.132517	0.0002807	0.000802718	11.3.2.3.1.3.5	mercator4v8.0: component *(SANT1/2/++) of HDA6 histone deacetylation complex & original description: none	TRUE	only_HC_HS	1.15876	1.38002	1.58302	0.158761	0.380015	0.583016	0.741778	1.74178	0.80056	0.140874	++	additive
TRINITY_DN9902_c0_g1	Chromatin organisation.post-translational histone modification.histone acetylation.HD1-type histone deacetylase activities.class-I histone deacetylase activities.HDA6 histone deacetylation complex.associated component *(HDC1)	associated component *(HDC1)	HDC1	2566.07	-0.188731	0.0583119	0.00101269	0.00325524	2566.07	-0.191214	0.05901	0.00103544	0.0052811	2566.07	-0.272246	0.0587164	3.01683e-06	1.17635e-05	11.3.2.3.1.3.6	mercator4v8.0: associated component *(HDC1) of HDA6 histone deacetylase complex & original description: none	TRUE	NS_and_HC_and_HS	-1.13976	-1.20769	-1.14172	-0.139761	-0.207686	-0.141724	-0.281485	-1.28148	-0.357816	0.036088	--	additive
TRINITY_DN2611_c1_g1	Chromatin organisation.post-translational histone modification.histone acetylation.HD1-type histone deacetylase activities.class-I histone deacetylase activities.histone deacetylase *(HDA8)	histone deacetylase *(HDA8)	HDA8	249.006	0.624626	0.121633	6.64766e-08	4.79291e-07	249.006	-0.585818	0.132512	3.10833e-06	2.97772e-05	249.006	0.130265	0.120507	0.266537	0.356746	11.3.2.3.1.4	mercator4v8.0: histone deacetylase *(HDA8) & original description: none	TRUE	only_NS_HC	1.54181	1.09449	-1.50089	0.541811	0.0944946	-0.50089	0.0409209	1.04092	0.0578605	-0.365917	-+	additive
TRINITY_DN10229_c1_g1	Chromatin organisation.post-translational histone modification.histone acetylation.HD1-type histone deacetylase activities.class-II histone deacetylase *(HDA5/8)	class-II histone deacetylase *(HDA5/8)	HDA5/8	596.228	-0.0481078	0.0813475	0.539753	0.649312	596.228	0.164247	0.0831313	0.0429439	0.114035	596.228	0.121107	0.0820775	0.135755	0.204114	11.3.2.3.2	mercator4v8.0: class-II histone deacetylase *(HDA5/8) & original description: none	TRUE		-1.03391	1.08757	1.12058	-0.033908	0.0875693	0.120581	0.0866732	1.08667	0.119918	-0.00790158	+-	additive
TRINITY_DN2611_c1_g1	Chromatin organisation.post-translational histone modification.histone acetylation.HD1-type histone deacetylase activities.class-II histone deacetylase *(HDA5/8)	class-II histone deacetylase *(HDA5/8)	HDA5/8	249.006	0.624626	0.121633	6.64766e-08	4.79291e-07	249.006	-0.585818	0.132512	3.10833e-06	2.97772e-05	249.006	0.130265	0.120507	0.266537	0.356746	11.3.2.3.2	mercator4v8.0: class-II histone deacetylase *(HDA5/8) & original description: none	TRUE	only_NS_HC	1.54181	1.09449	-1.50089	0.541811	0.0944946	-0.50089	0.0409209	1.04092	0.0578605	-0.365917	-+	additive
TRINITY_DN15767_c0_g1	Chromatin organisation.post-translational histone modification.histone acetylation.HD1-type histone deacetylase activities.class-II histone deacetylase *(HDA5/8)	class-II histone deacetylase *(HDA5/8)	HDA5/8	1499.84	-0.00337873	0.0532322	0.946742	0.96458	1499.84	-0.276423	0.0553869	4.3596e-07	4.81433e-06	1499.84	-0.0572653	0.0537212	0.284146	0.375811	11.3.2.3.2	mercator4v8.0: class-II histone deacetylase *(HDA5/8) & original description: none	TRUE	only_HC	-1.00234	-1.04049	-1.21119	-0.0023447	-0.0404916	-0.211188	-0.213533	-1.21353	-0.279213	0.000933959	--	additive
TRINITY_DN11829_c0_g1	Chromatin organisation.post-translational histone modification.histone acetylation.HD1-type histone deacetylase activities.class-II histone deacetylase *(HDA5/8)	class-II histone deacetylase *(HDA5/8)	HDA5/8	546.679	0.328075	0.102445	0.000785797	0.00259933	546.679	0.0392756	0.102668	0.693573	0.811688	546.679	0.43934	0.102704	1.24557e-05	4.4437e-05	11.3.2.3.2	mercator4v8.0: class-II histone deacetylase *(HDA5/8) & original description: none	TRUE	only_NS_HS	1.25534	1.35598	1.0276	0.255337	0.355984	0.0275977	0.282935	1.28293	0.359448	0.0128853	++	additive
TRINITY_DN9257_c0_g1	Chromatin organisation.post-translational histone modification.histone acetylation.HD1-type histone deacetylase activities.class-III histone deacetylase *(HDA2)	class-III histone deacetylase *(HDA2)	HDA2	987.745	0.126306	0.063786	0.0439402	0.0862976	987.745	0.0220929	0.0653823	0.717724	0.82984	987.745	0.106664	0.0643263	0.096681	0.152761	11.3.2.3.3	mercator4v8.0: class-III histone deacetylase *(HDA2) & original description: none	TRUE		1.0915	1.07674	1.01543	0.0914954	0.0767359	0.0154315	0.106927	1.10693	0.14656	0.00279046	++	additive
TRINITY_DN2708_c0_g1	Chromatin organisation.post-translational histone modification.histone acetylation.HD2-type histone deacetylase *(HDT1/2/++)	HD2-type histone deacetylase *(HDT1/2/++)	HDT1/2/++	803.644	0.987352	0.10394	3.10237e-22	1.03565e-20	803.644	0.0445091	0.103365	0.656336	0.786521	803.644	0.957087	0.10363	7.11629e-21	1.00026e-19	11.3.2.4	mercator4v8.0: HD2-type histone deacetylase *(HDT1/2/++) & original description: none	TRUE	only_NS_HS	1.98254	1.94139	1.03133	0.982543	0.941386	0.0313322	1.01387	2.01387	1.00997	0.0439462	++	additive
TRINITY_DN814_c0_g1	Chromatin organisation.post-translational histone modification.histone acetylation.HD2-type histone deacetylase *(HDT1/2/++)	HD2-type histone deacetylase *(HDT1/2/++)	HDT1/2/++	2297.12	0.226982	0.107321	0.0261106	0.055824	2297.12	0.186023	0.10764	0.0729493	0.171017	2297.12	0.531058	0.109486	7.0417e-07	3.00547e-06	11.3.2.4	mercator4v8.0: HD2-type histone deacetylase *(HDT1/2/++) & original description: none	TRUE	only_HS	1.17038	1.44499	1.13762	0.170384	0.444989	0.137623	0.308007	1.30801	0.38737	0.0422238	++	additive
TRINITY_DN14450_c0_g1	Chromatin organisation.post-translational histone modification.histone acetylation.SIRTUIN-type histone deacetylase activities.histone deacetylase *(SRT1)	histone deacetylase *(SRT1)	SRT1	269.274	0.191085	0.115645	0.0804679	0.142916	269.274	0.0802661	0.117659	0.473312	0.644312	269.274	0.343238	0.117678	0.00268898	0.00632195	11.3.2.5.1	mercator4v8.0: SIRTUIN-type histone deacetylase *(SRT1) & original description: none	TRUE	only_HS	1.14162	1.2686	1.05721	0.141622	0.268601	0.057213	0.198835	1.19884	0.261633	0.0153377	++	additive
TRINITY_DN16280_c0_g1	Chromatin organisation.post-translational histone modification.histone acetylation.SIRTUIN-type histone deacetylase activities.histone deacetylase *(SRT2)	histone deacetylase *(SRT2)	SRT2	337.799	0.0867185	0.11282	0.415025	0.532662	337.799	-0.433019	0.122495	0.000205593	0.00128973	337.799	-0.294371	0.118381	0.0105031	0.0216209	11.3.2.5.2	mercator4v8.0: SIRTUIN-type histone deacetylase *(SRT2) & original description: none	TRUE	only_HC	1.06195	-1.22635	-1.35006	0.061952	-0.22635	-0.350056	-0.288104	-1.2881	-0.365249	-0.0375508	-+	additive
TRINITY_DN624_c0_g1	Chromatin organisation.post-translational histone modification.histone acetylation.GTE histone acetylation reader *(GTE1/2/++)	GTE histone acetylation reader *(GTE1/2/++)	GTE1/2/++	1917.71	0.0780342	0.0628409	0.209735	0.313381	1917.71	-0.050817	0.0639134	0.417261	0.592864	1917.71	-0.19327	0.0638161	0.00237108	0.00562305	11.3.2.6	mercator4v8.0: GTE histone acetylation reader *(GTE1/2/++) & original description: none	TRUE	only_HS	1.05558	-1.14335	-1.03585	0.0555788	-0.143352	-0.0358514	0.0197274	1.01973	0.0281835	-0.00396547	-+	additive
TRINITY_DN1397_c0_g1	Chromatin organisation.post-translational histone modification.histone acetylation.GTE histone acetylation reader *(GTE1/2/++)	GTE histone acetylation reader *(GTE1/2/++)	GTE1/2/++	1765.62	-0.00553956	0.103334	0.959594	0.973128	1765.62	-0.794756	0.110144	1.09973e-13	2.57028e-12	1765.62	-0.693114	0.108764	7.4051e-11	5.00275e-10	11.3.2.6	mercator4v8.0: GTE histone acetylation reader *(GTE1/2/++) & original description: none	TRUE	only_HC_HS	-1.00385	-1.61677	-1.73478	-0.00384711	-0.61677	-0.734784	-0.738631	-1.73863	-0.797952	0.0044026	--	additive
TRINITY_DN13341_c0_g1	Chromatin organisation.post-translational histone modification.histone acetylation.GTE histone acetylation reader *(GTE1/2/++)	GTE histone acetylation reader *(GTE1/2/++)	GTE1/2/++	2773.49	-0.426046	0.0670935	9.41675e-11	1.00924e-09	2773.49	0.055207	0.0662612	0.399565	0.576802	2773.49	-0.470668	0.0670914	1.43948e-12	1.14025e-11	11.3.2.6	mercator4v8.0: GTE histone acetylation reader *(GTE1/2/++) & original description: none	TRUE	only_NS_HS	-1.34355	-1.38575	1.03901	-0.343546	-0.385751	0.0390082	-0.304538	-1.30454	-0.383539	-0.0235207	+-	additive
TRINITY_DN485_c0_g1	Chromatin organisation.post-translational histone modification.histone acetylation.GTE histone acetylation reader *(GTE1/2/++)	GTE histone acetylation reader *(GTE1/2/++)	GTE1/2/++	2410.57	-0.235813	0.059051	4.90171e-05	0.000210514	2410.57	0.0079001	0.0591202	0.896334	0.942486	2410.57	-0.287061	0.0593174	1.0978e-06	4.55334e-06	11.3.2.6	mercator4v8.0: GTE histone acetylation reader *(GTE1/2/++) & original description: none	TRUE	only_NS_HS	-1.17757	-1.22015	1.00549	-0.17757	-0.220152	0.00549095	-0.172079	-1.17208	-0.22907	-0.00186295	+-	additive
TRINITY_DN9314_c0_g1	Chromatin organisation.post-translational histone modification.histone acetylation.PEAT regulatory complexes.histone H3 methylation reader *(PWO1/2/3)	histone H3 methylation reader *(PWO1/2/3)	PWO1/2/3	628.05	-0.305858	0.095475	0.000834889	0.00273544	628.05	0.0409666	0.0942087	0.653791	0.785053	628.05	-0.156525	0.0947781	0.0930625	0.147757	11.3.2.7.1	mercator4v8.0: histone H3 methylation reader *(PWO1/2/3) & original description: none	TRUE	only_NS	-1.23615	-1.1146	1.0288	-0.236154	-0.114599	0.0288029	-0.207351	-1.20735	-0.271845	-0.01253	+-	additive
TRINITY_DN3102_c0_g2	Chromatin organisation.post-translational histone modification.histone acetylation.PEAT regulatory complexes.regulatory protein *(EPCR1)	regulatory protein *(EPCR1)	EPCR1	792.995	-0.145438	0.0692875	0.0313669	0.0650193	792.995	-0.13911	0.0708062	0.0450641	0.118357	792.995	-0.197014	0.0700383	0.00440192	0.00988562	11.3.2.7.2	mercator4v8.0: regulatory protein *(EPCR1) of PEAT chromatin regulatory complexes & original description: none	TRUE	only_HS	-1.10607	-1.14632	-1.10123	-0.106067	-0.146324	-0.101226	-0.207292	-1.20729	-0.271775	0.020232	--	additive
TRINITY_DN3777_c0_g1	Chromatin organisation.post-translational histone modification.histone acetylation.PEAT regulatory complexes.regulatory protein *(ARID2/3/4)	regulatory protein *(ARID2/3/4)	ARID2/3/4	1364.73	-0.0671954	0.0530874	0.200432	0.302277	1364.73	-0.0498029	0.0542802	0.357575	0.53741	1364.73	-0.0575023	0.0534007	0.280418	0.372203	11.3.2.7.4	mercator4v8.0: regulatory protein *(ARID2/3/4) of PEAT chromatin regulatory complexes & original description: none	TRUE		-1.04768	-1.04066	-1.03512	-0.047678	-0.0406626	-0.0351235	-0.0828015	-1.0828	-0.114769	0.00334653	--	additive
TRINITY_DN2151_c0_g1	Chromatin organisation.post-translational histone modification.histone acetylation.PEAT regulatory complexes.regulatory protein *(ARID2/3/4)	regulatory protein *(ARID2/3/4)	ARID2/3/4	740.237	-0.0661925	0.0719651	0.344356	0.462273	740.237	-0.0429758	0.0736477	0.551497	0.705604	740.237	-0.0516592	0.0727761	0.474403	0.566685	11.3.2.7.4	mercator4v8.0: regulatory protein *(ARID2/3/4) of PEAT chromatin regulatory complexes & original description: none	TRUE		-1.04695	-1.03646	-1.03024	-0.04695	-0.0364563	-0.0302366	-0.0771866	-1.07719	-0.107268	0.00284467	--	additive
TRINITY_DN1225_c0_g1	Chromatin organisation.post-translational histone modification.histone acetylation.PEAT regulatory complexes.regulatory protein *(TRB1/2/3)	regulatory protein *(TRB1/2/3)	TRB1/2/3	1111.04	-0.145646	0.0679857	0.0291904	0.0612746	1111.04	-0.0719769	0.069022	0.293505	0.470111	1111.04	-0.376149	0.0693	4.28463e-08	2.12837e-07	11.3.2.7.5	mercator4v8.0: regulatory protein *(TRB1/2/3) of PEAT chromatin regulatory complexes & original description: none	TRUE	only_HS	-1.10623	-1.29787	-1.05116	-0.106226	-0.297873	-0.0511561	-0.157382	-1.15738	-0.210865	0.0104832	--	additive
TRINITY_DN2369_c0_g1	Chromatin organisation.post-translational histone modification.histone acetylation.PEAT regulatory complexes.regulatory protein *(TRB1/2/3)	regulatory protein *(TRB1/2/3)	TRB1/2/3	299.234	-0.125431	0.116011	0.249726	0.359745	299.234	0.0330338	0.117752	0.760717	0.858389	299.234	-0.218908	0.119754	0.0598754	0.101166	11.3.2.7.5	mercator4v8.0: regulatory protein *(TRB1/2/3) of PEAT chromatin regulatory complexes & original description: none	TRUE		-1.09083	-1.16385	1.02316	-0.0908335	-0.163852	0.0231615	-0.0676721	-1.06767	-0.0944686	-0.00414346	+-	additive
TRINITY_DN7594_c0_g1	Chromatin organisation.post-translational histone modification.histone acetylation.chaperone of histone deacetylase activity *(MSI4/5)	chaperone of histone deacetylase activity *(MSI4/5)	MSI4/5	698.056	-0.822129	0.0872089	6.52604e-22	2.12967e-20	698.056	0.244715	0.0835512	0.00266052	0.0118622	698.056	-0.458128	0.0851486	4.741e-08	2.34381e-07	11.3.2.8	mercator4v8.0: chaperone of histone deacetylase activity *(MSI4/5) & original description: none	TRUE	only_NS_HS	-1.76801	-1.37376	1.18486	-0.768013	-0.373758	0.184858	-0.583154	-1.58315	-0.662802	-0.201187	+-	additive
TRINITY_DN3770_c0_g1	Chromatin organisation.post-translational histone modification.histone acetylation.chaperone of histone deacetylase activity *(MSI4/5)	chaperone of histone deacetylase activity *(MSI4/5)	MSI4/5	860.807	-0.00762976	0.0720633	0.906767	0.938985	860.807	0.139281	0.0734758	0.0540165	0.136013	860.807	0.0261689	0.0728863	0.720085	0.782579	11.3.2.8	mercator4v8.0: chaperone of histone deacetylase activity *(MSI4/5) & original description: none	TRUE		-1.0053	1.0183	1.10136	-0.00530255	0.0183044	0.101356	0.0960538	1.09605	0.132319	-0.00106268	+-	additive
TRINITY_DN7187_c1_g1	Chromatin organisation.post-translational histone modification.histone phosphorylation.protein kinase *(AURORA)	protein kinase *(AURORA)	AURORA	317.601	0.0753454	0.112335	0.487296	0.60107	317.601	-0.0956512	0.116831	0.391365	0.569677	317.601	0.256728	0.115436	0.022136	0.0419997	11.3.3.1	mercator4v8.0: protein kinase *(AURORA) & original description: none	TRUE		1.05361	1.19477	-1.06855	0.0536133	0.194766	-0.0685476	-0.0149343	-1.01493	-0.0213864	-0.00720688	-+	additive
TRINITY_DN16279_c0_g1	Chromatin organisation.post-translational histone modification.histone phosphorylation.protein kinase *(AURORA)	protein kinase *(AURORA)	AURORA	118.651	0.192095	0.14791	0.150088	0.238704	118.651	-0.08446	0.152448	0.548338	0.70314	118.651	0.250878	0.15224	0.0846682	0.136131	11.3.3.1	mercator4v8.0: protein kinase *(AURORA) & original description: none	TRUE		1.14242	1.18993	-1.06029	0.142421	0.189931	-0.0602908	0.0821304	1.08213	0.113874	-0.0162243	-+	additive
TRINITY_DN1595_c0_g2	Chromatin organisation.post-translational histone modification.PRC1 bifunctional histone ubiquitination and methylation reader complex.core components.modification writer component *(BMI1)	modification writer component *(BMI1)	BMI1	55.922	-0.693491	0.203869	0.000116468	0.000459203	55.922	-0.243797	0.184946	0.135264	0.27031	55.922	-0.253974	0.183398	0.137818	0.206633	11.3.4.1.1	mercator4v8.0: modification writer component *(BMI1) of modification writer protein components & original description: none	TRUE	only_NS	-1.61719	-1.19249	-1.1841	-0.617192	-0.192487	-0.184105	-0.801297	-1.8013	-0.849036	0.169071	--	enhanced
TRINITY_DN1595_c0_g1	Chromatin organisation.post-translational histone modification.PRC1 bifunctional histone ubiquitination and methylation reader complex.core components.modification writer component *(BMI1)	modification writer component *(BMI1)	BMI1	48.6933	-0.647833	0.243988	0.00145142	0.00449119	48.6933	-0.115329	0.204685	0.51083	0.67502	48.6933	-0.543181	0.231429	0.00911891	0.0190501	11.3.4.1.1	mercator4v8.0: modification writer component *(BMI1) of modification writer protein components & original description: none	TRUE	only_NS	-1.56681	-1.45718	-1.08322	-0.566813	-0.457182	-0.0832219	-0.650035	-1.65003	-0.722496	0.0747137	--	additive
TRINITY_DN8499_c2_g1	Chromatin organisation.post-translational histone modification.PRC1 bifunctional histone ubiquitination and methylation reader complex.core components.modification writer component *(RING1)	modification writer component *(RING1)	RING1	182.091	-0.66159	0.152747	3.00654e-06	1.62375e-05	182.091	0.0168807	0.139786	0.898449	0.943437	182.091	-0.649584	0.150622	6.75373e-06	2.50721e-05	11.3.4.1.2	mercator4v8.0: modification writer component *(RING1) of modification writer protein components & original description: none	TRUE	only_NS_HS	-1.58183	-1.56872	1.01177	-0.581825	-0.568715	0.0117695	-0.570056	-1.57006	-0.650816	-0.0111681	+-	additive
TRINITY_DN13054_c1_g1	Chromatin organisation.post-translational histone modification.PRC1 bifunctional histone ubiquitination and methylation reader complex.core components.modification writer component *(RING1)	modification writer component *(RING1)	RING1	655.43	-0.157071	0.0927188	0.0795917	0.141657	655.43	-0.176572	0.0945161	0.0556834	0.139399	655.43	-0.293536	0.094675	0.00162953	0.00399701	11.3.4.1.2	mercator4v8.0: modification writer component *(RING1) of modification writer protein components & original description: none	TRUE	only_HS	-1.11502	-1.22564	-1.1302	-0.115021	-0.225641	-0.130195	-0.245217	-1.24522	-0.316397	0.0277344	--	additive
TRINITY_DN337_c2_g1	Chromatin organisation.post-translational histone modification.PRC1 bifunctional histone ubiquitination and methylation reader complex.core components.LHP1 modification reader activity.modification reader *(LHP1)	modification reader *(LHP1)	LHP1	272.999	0.022149	0.106584	0.827157	0.882814	272.999	0.391143	0.111266	0.000234056	0.00144314	272.999	0.487391	0.108638	4.3672e-06	1.66713e-05	11.3.4.1.3.1	mercator4v8.0: modification reader component *(LHP1) of PRC1 histone mono-ubiquitination complex & original description: none	TRUE	only_HC_HS	1.01547	1.40191	1.31143	0.015471	0.401907	0.311432	0.326903	1.3269	0.408063	0.00866342	++	additive
TRINITY_DN66783_c0_g1	Chromatin organisation.post-translational histone modification.PRC1 bifunctional histone ubiquitination and methylation reader complex.core components.LHP1 modification reader activity.substrate adaptor of CUL3-BTB E3 ubiquitin ligase activity	substrate adaptor of CUL3-BTB E3 ubiquitin ligase activity		543.778	0.111398	0.0851776	0.17766	0.274397	543.778	-0.122497	0.0882989	0.153235	0.296643	543.778	-0.0539278	0.086921	0.529279	0.617524	11.3.4.1.3.3	mercator4v8.0: substrate(LHP1) adaptor of regulatory CUL3-BTB E3 ubiquitin ligase complex & original description: none	TRUE		1.08027	-1.03809	-1.08862	0.0802748	-0.0380873	-0.0886174	-0.00834265	-1.00834	-0.011986	-0.013646	-+	additive
TRINITY_DN2003_c0_g1	Chromatin organisation.post-translational histone modification.PRC1 bifunctional histone ubiquitination and methylation reader complex.associated factors.methylation reader *(SHL/EBS)	methylation reader *(SHL/EBS)	SHL/EBS	1507.09	0.498924	0.0587109	6.54996e-18	1.47273e-16	1507.09	-0.127211	0.0606547	0.0339747	0.095126	1507.09	0.501649	0.0586335	6.94929e-18	8.25212e-17	11.3.4.2.1	mercator4v8.0: component *(SHL/EBS) of PRC1 complex & original description: none	TRUE	only_NS_HS	1.41316	1.41583	-1.09218	0.413159	0.41583	-0.0921803	0.320979	1.32098	0.401608	-0.0634687	-+	additive
TRINITY_DN1993_c1_g1	Chromatin organisation.post-translational histone modification.PRC1 bifunctional histone ubiquitination and methylation reader complex.associated factors.methylation reader *(SHL/EBS)	methylation reader *(SHL/EBS)	SHL/EBS	523.208	0.458372	0.0833104	1.573e-08	1.25132e-07	523.208	0.182931	0.0848348	0.0276288	0.081065	523.208	0.46758	0.0830952	1.14613e-08	6.05747e-08	11.3.4.2.1	mercator4v8.0: component *(SHL/EBS) of PRC1 complex & original description: none	TRUE	only_NS_HS	1.37399	1.38279	1.13519	0.373991	0.382788	0.135188	0.509179	1.50918	0.593764	0.0838506	++	additive
TRINITY_DN330_c0_g1	Chromatin organisation.post-translational histone modification.PRC1 bifunctional histone ubiquitination and methylation reader complex.associated factors.ALFIN-type methylation reader *(AL1)	ALFIN-type methylation reader *(AL1)	AL1	1260.61	-0.447015	0.0702609	8.09844e-11	8.75855e-10	1260.61	-0.164846	0.0698437	0.0164189	0.0535884	1260.61	-0.604851	0.0706347	5.2319e-18	6.26965e-17	11.3.4.2.2	mercator4v8.0: ALFIN-type methylation reader of PRC1 complex & original description: none	TRUE	only_NS_HS	-1.36322	-1.52082	-1.12105	-0.363217	-0.520822	-0.121047	-0.484264	-1.48426	-0.569747	0.0736888	--	additive
TRINITY_DN5119_c0_g1	Chromatin organisation.post-translational histone modification.PRC1 bifunctional histone ubiquitination and methylation reader complex.associated factors.ALFIN-type methylation reader *(AL1)	ALFIN-type methylation reader *(AL1)	AL1	499.579	0.143385	0.0964779	0.122894	0.202882	499.579	-0.134982	0.0996086	0.160478	0.306672	499.579	-0.0790101	0.0986101	0.411681	0.507201	11.3.4.2.2	mercator4v8.0: ALFIN-type methylation reader of PRC1 complex & original description: none	TRUE		1.10449	-1.05629	-1.09808	0.104493	-0.056293	-0.0980788	0.00641445	1.00641	0.00922454	-0.0193543	-+	additive
TRINITY_DN4355_c0_g2	Chromatin organisation.post-translational histone modification.PRC1 bifunctional histone ubiquitination and methylation reader complex.associated factors.ALFIN-type methylation reader *(AL1)	ALFIN-type methylation reader *(AL1)	AL1	768.302	0.258458	0.0868911	0.00207133	0.00616732	768.302	-0.158211	0.0889986	0.0673707	0.16082	768.302	0.125495	0.0873569	0.145114	0.215547	11.3.4.2.2	mercator4v8.0: ALFIN-type methylation reader of PRC1 complex & original description: none	TRUE	only_NS	1.1962	1.09088	-1.1159	0.196199	0.0908823	-0.115902	0.0802968	1.0803	0.111428	-0.0408908	-+	additive
TRINITY_DN9007_c0_g2	Chromatin organisation.post-translational histone modification.PRC1 bifunctional histone ubiquitination and methylation reader complex.associated factors.regulatory protein *(VAL)	regulatory protein *(VAL)	VAL	456.139	-0.369522	0.114338	0.000607627	0.00206661	456.139	0.0825868	0.11098	0.439582	0.614111	456.139	-0.232592	0.11295	0.0345321	0.0624297	11.3.4.2.3	mercator4v8.0: regulatory protein *(VAL) of PRC1 complex & original description: none	TRUE	only_NS	-1.29192	-1.17494	1.05891	-0.291924	-0.174944	0.058915	-0.233009	-1.23301	-0.302184	-0.0305176	+-	additive
TRINITY_DN6521_c0_g1	Chromatin organisation.post-translational histone modification.PRC1 bifunctional histone ubiquitination and methylation reader complex.associated factors.regulatory protein *(VAL)	regulatory protein *(VAL)	VAL	253.229	-0.194477	0.111834	0.0634344	0.117662	253.229	-0.333246	0.117578	0.00283733	0.0125225	253.229	-0.279413	0.114341	0.0121078	0.0245305	11.3.4.2.3	mercator4v8.0: regulatory protein *(VAL) of PRC1 complex & original description: none	TRUE		-1.14431	-1.2137	-1.25984	-0.144309	-0.213701	-0.259845	-0.404154	-1.40415	-0.489701	0.0648086	--	additive
TRINITY_DN4755_c0_g1	Chromatin organisation.post-translational histone modification.PRC1 bifunctional histone ubiquitination and methylation reader complex.associated factors.regulatory deubiquitinase *(UBP5)	regulatory deubiquitinase *(UBP5)	UBP5	854.167	-0.358689	0.0663544	3.37296e-08	2.55136e-07	854.167	-0.0578585	0.066106	0.370583	0.550199	854.167	-0.357521	0.0663404	5.21963e-08	2.56686e-07	11.3.4.2.6	mercator4v8.0: regulatory deubiquitinase *(UBP5) of PRC1 histone ubiquitination complex & original description: none	TRUE	only_NS_HS	-1.28226	-1.28122	-1.04092	-0.28226	-0.281222	-0.0409195	-0.32318	-1.32318	-0.404009	0.0207532	--	additive
TRINITY_DN7663_c0_g1	Chromatin organisation.nucleosome remodeling.SWI/SNF chromatin remodeling complexes.shared BRM/SYD/MINU-associated module.SMARCD component *(SWP73)	SMARCD component *(SWP73)	SWP73	556.266	-0.0257749	0.0725361	0.716034	0.797721	556.266	0.190623	0.074129	0.0086474	0.0318133	556.266	0.0351561	0.073208	0.626526	0.703995	11.4.1.1.1	mercator4v8.0: SMARCD component *(SWP73) of chromatin remodeling complex & original description: none	TRUE		-1.01803	1.02467	1.14126	-0.0180263	0.0246677	0.141257	0.12323	1.12323	0.167654	-0.00491329	+-	additive
TRINITY_DN3203_c0_g1	Chromatin organisation.nucleosome remodeling.SWI/SNF chromatin remodeling complexes.shared BRM/SYD/MINU-associated module.SMARCD component *(SWP73)	SMARCD component *(SWP73)	SWP73	605.856	-0.125898	0.070687	0.0667216	0.122629	605.856	-0.116576	0.0725421	0.10057	0.218325	605.856	-0.256199	0.0719994	0.00031253	0.000887535	11.4.1.1.1	mercator4v8.0: SMARCD component *(SWP73) of chromatin remodeling complex & original description: none	TRUE	only_HS	-1.09119	-1.19433	-1.08416	-0.0911867	-0.194328	-0.0841584	-0.175345	-1.17535	-0.233084	0.0146766	--	additive
TRINITY_DN2829_c0_g1	Chromatin organisation.nucleosome remodeling.SWI/SNF chromatin remodeling complexes.shared BRM/SYD/MINU-associated module.component *(ARP4)	component *(ARP4)	ARP4	1013.11	0.0217228	0.0643686	0.73315	0.809825	1013.11	-0.0620096	0.0661362	0.358286	0.53792	1013.11	0.0262698	0.0650319	0.699039	0.766454	11.4.1.1.2	mercator4v8.0: component *(ARP4) of SWI/SNF chromatin remodeling complexes & original description: none	TRUE		1.01517	1.01838	-1.04392	0.015171	0.0183756	-0.0439189	-0.0287478	-1.02875	-0.0408894	-0.00134702	-+	additive
TRINITY_DN9311_c0_g1	Chromatin organisation.nucleosome remodeling.SWI/SNF chromatin remodeling complexes.shared BRM/SYD/MINU-associated module.SMARCN component *(ARP7)	SMARCN component *(ARP7)	ARP7	640.942	0.254594	0.0795831	0.00100113	0.00322363	640.942	-0.0892407	0.081742	0.26369	0.438195	640.942	0.149897	0.0800874	0.0586765	0.0994098	11.4.1.1.3	mercator4v8.0: SMARCN component *(ARP7) of chromatin remodeling complex & original description: none	TRUE	only_NS	1.193	1.10949	-1.06381	0.193	0.10949	-0.0638101	0.12919	1.12919	0.175288	-0.0227201	-+	additive
TRINITY_DN15346_c0_g1	Chromatin organisation.nucleosome remodeling.SWI/SNF chromatin remodeling complexes.shared BRM/SYD/MINU-associated module.SMARCJ component *(BDH)	SMARCJ component *(BDH)	BDH	584.687	-0.268301	0.077924	0.000403351	0.0014281	584.687	0.0927022	0.0776954	0.224883	0.391749	584.687	-0.433882	0.0791754	2.71486e-08	1.37807e-07	11.4.1.1.4	mercator4v8.0: SMARCJ component *(BDH) of SWI/SNF chromatin remodeling complex & original description: none	TRUE	only_NS_HS	-1.20439	-1.35086	1.06637	-0.204389	-0.350863	0.0663656	-0.138023	-1.13802	-0.18653	-0.0248721	+-	additive
TRINITY_DN2652_c0_g1	Chromatin organisation.nucleosome remodeling.SWI/SNF chromatin remodeling complexes.shared BRM/SYD/MINU-associated module.SMARCJ component *(BDH)	SMARCJ component *(BDH)	BDH	223.301	0.0027612	0.120473	0.98455	0.99053	223.301	0.0728639	0.124519	0.537106	0.694385	223.301	0.096958	0.124443	0.42392	0.518935	11.4.1.1.4	mercator4v8.0: SMARCJ component *(BDH) of SWI/SNF chromatin remodeling complex & original description: none	TRUE		1.00192	1.06952	1.0518	0.00191575	0.069516	0.0518025	0.0537183	1.05372	0.0754892	0.000201192	++	additive
TRINITY_DN4327_c0_g1	Chromatin organisation.nucleosome remodeling.SWI/SNF chromatin remodeling complexes.BRM-associated complex.SMARCA component *(BRM)	SMARCA component *(BRM)	BRM	3516.57	-0.201728	0.0836508	0.0126944	0.0303358	3516.57	-0.230256	0.0843181	0.00505067	0.0203363	3516.57	-0.217872	0.0843263	0.00870518	0.0182733	11.4.1.2.1	mercator4v8.0: SMARCA component *(BRM) of SWI/SNF chromatin remodeling complexes & original description: none	TRUE		-1.15008	-1.16302	-1.17304	-0.150075	-0.163017	-0.173043	-0.323118	-1.32312	-0.403942	0.0464491	--	additive
TRINITY_DN4937_c0_g1	Chromatin organisation.nucleosome remodeling.SWI/SNF chromatin remodeling complexes.BRM-associated complex.SMARCC component *(SWI3C)	SMARCC component *(SWI3C)	SWI3C	703.449	-0.34524	0.0932439	0.000110423	0.000437083	703.449	0.187519	0.0918207	0.0352875	0.0979006	703.449	-0.273509	0.0928175	0.00267647	0.00629366	11.4.1.2.2	mercator4v8.0: SMARCC component *(SWI3C) of SWI/SNF chromatin remodeling complexes & original description: none	TRUE	only_NS_HS	-1.27036	-1.20874	1.1388	-0.270363	-0.208744	0.138803	-0.131559	-1.13156	-0.178312	-0.064739	+-	additive
TRINITY_DN12191_c0_g1	Chromatin organisation.nucleosome remodeling.SWI/SNF chromatin remodeling complexes.BRM-associated complex.SMARCL component *(AN3)	SMARCL component *(AN3)	AN3	233.506	-0.538767	0.120795	2.42164e-06	1.32482e-05	233.506	-0.220805	0.117601	0.0487799	0.125706	233.506	-0.497451	0.119374	1.83648e-05	6.36446e-05	11.4.1.2.3	mercator4v8.0: SMARCL component *(AN3) of SWI/SNF chromatin remodeling complex & original description: none	TRUE	only_NS_HS	-1.45273	-1.41172	-1.16538	-0.45273	-0.411717	-0.165383	-0.618114	-1.61811	-0.694313	0.118962	--	additive
TRINITY_DN4918_c0_g1	Chromatin organisation.nucleosome remodeling.SWI/SNF chromatin remodeling complexes.BRM-associated complex.SMARCL component *(AN3)	SMARCL component *(AN3)	AN3	124.898	0.0201607	0.152805	0.881522	0.922479	124.898	-0.0851648	0.16153	0.559986	0.711661	124.898	-0.0476721	0.16245	0.757598	0.81335	11.4.1.2.3	mercator4v8.0: SMARCL component *(AN3) of SWI/SNF chromatin remodeling complex & original description: none	TRUE		1.01407	-1.0336	-1.06081	0.0140724	-0.0335958	-0.0608089	-0.0467365	-1.04674	-0.0658983	-0.00171698	-+	additive
TRINITY_DN1194_c0_g1	Chromatin organisation.nucleosome remodeling.SWI/SNF chromatin remodeling complexes.BRM-associated complex.SMARCL component *(AN3)	SMARCL component *(AN3)	AN3	280.573	0.388599	0.145075	0.00339444	0.00954645	280.573	0.364302	0.146492	0.00726063	0.0275799	280.573	0.569992	0.145399	4.40384e-05	0.00014382	11.4.1.2.3	mercator4v8.0: SMARCL component *(AN3) of SWI/SNF chromatin remodeling complex & original description: none	TRUE	only_NS_HS	1.30912	1.48452	1.28726	0.309121	0.484515	0.287259	0.59638	1.59638	0.674804	0.141567	++	additive
TRINITY_DN1266_c0_g1	Chromatin organisation.nucleosome remodeling.SWI/SNF chromatin remodeling complexes.BRM-associated complex.SMARCI component *(BRD1/2/13)	SMARCI component *(BRD1/2/13)	BRD1/2/13	4318.06	-0.218869	0.0443033	5.90651e-07	3.61518e-06	4318.06	-0.033504	0.0445278	0.446507	0.620644	4318.06	-0.261869	0.0444418	3.29188e-09	1.84486e-08	11.4.1.2.4	mercator4v8.0: SMARCI component *(BRD1/2/13) of SWI/SNF chromatin remodeling complex & original description: none	TRUE	only_NS_HS	-1.16382	-1.19903	-1.02349	-0.163821	-0.199031	-0.0234949	-0.187316	-1.18732	-0.247704	0.00733298	--	additive
TRINITY_DN15000_c0_g1	Chromatin organisation.nucleosome remodeling.SWI/SNF chromatin remodeling complexes.SYD-associated complex.SMARCC component *(SWI3D)	SMARCC component *(SWI3D)	SWI3D	1037.03	0.203963	0.0972501	0.0281532	0.0593926	1037.03	1.31714	0.0985488	1.08639e-41	7.72639e-40	1037.03	1.57717	0.0974054	6.82835e-60	3.75445e-58	11.4.1.3.2	mercator4v8.0: SMARCC component *(SWI3D) of SWI/SNF chromatin remodeling complexes & original description: none	TRUE	only_HC_HS	1.15186	2.98383	2.49172	0.151858	1.98383	1.49172	1.64358	2.64358	1.40249	0.268648	++	additive
TRINITY_DN9794_c0_g1	Chromatin organisation.nucleosome remodeling.SWI/SNF chromatin remodeling complexes.SYD-associated complex.SMARCF component *(LFR)	SMARCF component *(LFR)	LFR	620.893	0.0843321	0.0750241	0.250579	0.360498	620.893	-0.0689239	0.0775198	0.365297	0.545201	620.893	0.128683	0.0758352	0.0863562	0.138453	11.4.1.3.3	mercator4v8.0: SMARCF component *(LFR) of SWI/SNF chromatin remodeling complex & original description: none	TRUE		1.0602	1.0933	-1.04893	0.0601968	0.0932952	-0.048934	0.0112628	1.01126	0.016158	-0.00581249	-+	additive
TRINITY_DN12191_c0_g1	Chromatin organisation.nucleosome remodeling.SWI/SNF chromatin remodeling complexes.SYD-associated complex.SMARCL component *(AN3)	SMARCL component *(AN3)	AN3	233.506	-0.538767	0.120795	2.42164e-06	1.32482e-05	233.506	-0.220805	0.117601	0.0487799	0.125706	233.506	-0.497451	0.119374	1.83648e-05	6.36446e-05	11.4.1.3.4	mercator4v8.0: cofactor component *(AN3) of GRF-GIF transcriptional complex & original description: none	TRUE	only_NS_HS	-1.45273	-1.41172	-1.16538	-0.45273	-0.411717	-0.165383	-0.618114	-1.61811	-0.694313	0.118962	--	additive
TRINITY_DN4918_c0_g1	Chromatin organisation.nucleosome remodeling.SWI/SNF chromatin remodeling complexes.SYD-associated complex.SMARCL component *(AN3)	SMARCL component *(AN3)	AN3	124.898	0.0201607	0.152805	0.881522	0.922479	124.898	-0.0851648	0.16153	0.559986	0.711661	124.898	-0.0476721	0.16245	0.757598	0.81335	11.4.1.3.4	mercator4v8.0: cofactor component *(AN3) of GRF-GIF transcriptional complex & original description: none	TRUE		1.01407	-1.0336	-1.06081	0.0140724	-0.0335958	-0.0608089	-0.0467365	-1.04674	-0.0658983	-0.00171698	-+	additive
TRINITY_DN1194_c0_g1	Chromatin organisation.nucleosome remodeling.SWI/SNF chromatin remodeling complexes.SYD-associated complex.SMARCL component *(AN3)	SMARCL component *(AN3)	AN3	280.573	0.388599	0.145075	0.00339444	0.00954645	280.573	0.364302	0.146492	0.00726063	0.0275799	280.573	0.569992	0.145399	4.40384e-05	0.00014382	11.4.1.3.4	mercator4v8.0: cofactor component *(AN3) of GRF-GIF transcriptional complex & original description: none	TRUE	only_NS_HS	1.30912	1.48452	1.28726	0.309121	0.484515	0.287259	0.59638	1.59638	0.674804	0.141567	++	additive
TRINITY_DN3115_c1_g1	Chromatin organisation.nucleosome remodeling.SWI/SNF chromatin remodeling complexes.SYD-associated complex.component *(SYS1/2/3)	component *(SYS1/2/3)	SYS1/2/3	2088.36	0.0269835	0.0787314	0.725037	0.804326	2088.36	0.0372666	0.0796705	0.63496	0.770859	2088.36	0.103111	0.0798552	0.191816	0.271538	11.4.1.3.5	mercator4v8.0: component *(SYS1/2/3) of SWI/SNF chromatin remodeling complex & original description: none	TRUE		1.01888	1.07409	1.02617	0.0188796	0.0740873	0.0261677	0.0450473	1.04505	0.0635683	0.00100558	++	additive
TRINITY_DN10530_c0_g2	Chromatin organisation.nucleosome remodeling.SWI/SNF chromatin remodeling complexes.MINU-associated complex.SMARCA component *(MINU1/2)	SMARCA component *(MINU1/2)	MINU1/2	761.884	0.196526	0.0686178	0.00327792	0.00925057	761.884	0.0641888	0.0703322	0.355604	0.535593	761.884	0.282785	0.0688615	3.4636e-05	0.000115154	11.4.1.4.1	mercator4v8.0: SMARCA component *(MINU1/2) of chromatin remodeling complex & original description: none	TRUE	only_NS_HS	1.14594	1.21654	1.0455	0.145936	0.216541	0.0454969	0.191432	1.19143	0.252697	0.0126148	++	additive
TRINITY_DN1847_c0_g1	Chromatin organisation.nucleosome remodeling.SWI/SNF chromatin remodeling complexes.MINU-associated complex.component *(SHH2)	component *(SHH2)	SHH2	576.703	-0.315863	0.0804358	5.15364e-05	0.000219891	576.703	0.0854193	0.0795123	0.271339	0.447084	576.703	-0.234847	0.0800373	0.00297737	0.00693026	11.4.1.4.10	mercator4v8.0: component *(SHH2) of SWI/SNF chromatin remodeling complex & original description: none	TRUE	only_NS_HS	-1.24476	-1.17678	1.061	-0.244756	-0.176782	0.0609961	-0.18376	-1.18376	-0.243377	-0.0269808	+-	additive
TRINITY_DN3364_c0_g1	Chromatin organisation.nucleosome remodeling.SWI/SNF chromatin remodeling complexes.MINU-associated complex.SMARCC component *(SWI3A/B)	SMARCC component *(SWI3A/B)	SWI3A/B	1439.86	0.050673	0.0645544	0.418213	0.535545	1439.86	0.0817816	0.0656497	0.205363	0.367078	1439.86	0.00611171	0.065264	0.917962	0.938913	11.4.1.4.2	mercator4v8.0: SMARCC component *(SWI3A/B) of chromatin remodeling complex & original description: none	TRUE		1.03575	1.00425	1.05832	0.035748	0.0042453	0.0583242	0.0940721	1.09407	0.129708	0.00414412	++	additive
TRINITY_DN15000_c0_g1	Chromatin organisation.nucleosome remodeling.SWI/SNF chromatin remodeling complexes.MINU-associated complex.SMARCC component *(SWI3A/B)	SMARCC component *(SWI3A/B)	SWI3A/B	1037.03	0.203963	0.0972501	0.0281532	0.0593926	1037.03	1.31714	0.0985488	1.08639e-41	7.72639e-40	1037.03	1.57717	0.0974054	6.82835e-60	3.75445e-58	11.4.1.4.2	mercator4v8.0: SMARCC component *(SWI3A/B) of chromatin remodeling complex & original description: none	TRUE	only_HC_HS	1.15186	2.98383	2.49172	0.151858	1.98383	1.49172	1.64358	2.64358	1.40249	0.268648	++	additive
TRINITY_DN10835_c0_g1	Chromatin organisation.nucleosome remodeling.SWI/SNF chromatin remodeling complexes.MINU-associated complex.SMARCC component *(SWI3A/B)	SMARCC component *(SWI3A/B)	SWI3A/B	26.8942	-0.215584	0.268684	0.250045	0.360006	26.8942	-0.283805	0.291858	0.185817	0.341326	26.8942	-0.297495	0.296226	0.228006	0.313742	11.4.1.4.2	mercator4v8.0: SMARCC component *(SWI3A/B) of chromatin remodeling complex & original description: none	TRUE		-1.16117	-1.22901	-1.2174	-0.161174	-0.229008	-0.217401	-0.378575	-1.37857	-0.463178	0.0611837	--	additive
TRINITY_DN4937_c0_g1	Chromatin organisation.nucleosome remodeling.SWI/SNF chromatin remodeling complexes.MINU-associated complex.SMARCC component *(SWI3A/B)	SMARCC component *(SWI3A/B)	SWI3A/B	703.449	-0.34524	0.0932439	0.000110423	0.000437083	703.449	0.187519	0.0918207	0.0352875	0.0979006	703.449	-0.273509	0.0928175	0.00267647	0.00629366	11.4.1.4.2	mercator4v8.0: SMARCC component *(SWI3A/B) of chromatin remodeling complex & original description: none	TRUE	only_NS_HS	-1.27036	-1.20874	1.1388	-0.270363	-0.208744	0.138803	-0.131559	-1.13156	-0.178312	-0.064739	+-	additive
TRINITY_DN7850_c0_g1	Chromatin organisation.nucleosome remodeling.SWI/SNF chromatin remodeling complexes.MINU-associated complex.SMARCB component *(BSH)	SMARCB component *(BSH)	BSH	310.558	0.100189	0.245141	0.568972	0.675826	310.558	-0.298431	0.289503	0.160921	0.307417	310.558	0.0664663	0.279049	0.781779	0.832888	11.4.1.4.3	mercator4v8.0: SMARCB component *(BSH) of chromatin remodeling complex & original description: none	TRUE		1.07191	1.04715	-1.22981	0.0719135	0.0471487	-0.229807	-0.157893	-1.15789	-0.211502	-0.0298994	-+	additive
TRINITY_DN9794_c0_g1	Chromatin organisation.nucleosome remodeling.SWI/SNF chromatin remodeling complexes.MINU-associated complex.SMARCF component *(LFR)	SMARCF component *(LFR)	LFR	620.893	0.0843321	0.0750241	0.250579	0.360498	620.893	-0.0689239	0.0775198	0.365297	0.545201	620.893	0.128683	0.0758352	0.0863562	0.138453	11.4.1.4.4	mercator4v8.0: SMARCF component *(LFR) of MINU-associated complex & original description: none	TRUE		1.0602	1.0933	-1.04893	0.0601968	0.0932952	-0.048934	0.0112628	1.01126	0.016158	-0.00581249	-+	additive
TRINITY_DN13065_c0_g1	Chromatin organisation.nucleosome remodeling.SWI/SNF chromatin remodeling complexes.MINU-associated complex.component *(PSA1/MIS)	component *(PSA1/MIS)	PSA1/MIS	313.953	-0.261022	0.111005	0.0127484	0.0304374	313.953	0.334922	0.111042	0.00161884	0.00779975	313.953	-0.00630606	0.109735	0.952773	0.965089	11.4.1.4.6	mercator4v8.0: component *(PSA1) of SWI/SNF chromatin remodeling complex & original description: none	TRUE	only_HC	-1.19833	-1.00438	1.26131	-0.198328	-0.00438059	0.261309	0.0629815	1.06298	0.0881165	-0.0874221	+-	additive
TRINITY_DN5479_c1_g1	Chromatin organisation.nucleosome remodeling.SWI/SNF chromatin remodeling complexes.MINU-associated complex.component *(BRD5)	component *(BRD5)	BRD5	726.028	0.234459	0.0802367	0.00260608	0.00753661	726.028	-0.0957721	0.0822541	0.234723	0.404848	726.028	0.280322	0.0806655	0.000429005	0.00118915	11.4.1.4.8	mercator4v8.0: component *(BRD5) of SWI/SNF chromatin remodeling complex & original description: none	TRUE	only_NS_HS	1.17647	1.21447	-1.06864	0.176466	0.214466	-0.0686372	0.107829	1.10783	0.147735	-0.0224547	-+	additive
TRINITY_DN9574_c0_g1	Chromatin organisation.nucleosome remodeling.SWI/SNF chromatin remodeling complexes.MINU-associated complex.component *(OPF/PMS1)	component *(OPF/PMS1)	OPF/PMS1	680.067	-0.0343535	0.0646473	0.623702	0.721513	680.067	0.0954691	0.0660291	0.150884	0.29347	680.067	0.22583	0.0644688	0.000433679	0.00120058	11.4.1.4.9	mercator4v8.0: component *(OPF) of SWI/SNF chromatin remodeling complex & original description: none	TRUE	only_HS	-1.0241	1.16945	1.06841	-0.0240978	0.16945	0.0684128	0.044315	1.04431	0.0625569	-0.0032797	+-	additive
TRINITY_DN11748_c0_g1	Chromatin organisation.nucleosome remodeling.SWI/SNF chromatin remodeling complexes.regulatory factor *(FGT1)	regulatory factor *(FGT1)	FGT1	236.324	-0.328103	0.141554	0.0110997	0.0270989	236.324	0.108623	0.136301	0.395676	0.573802	236.324	-0.108412	0.138681	0.419872	0.515088	11.4.1.5	mercator4v8.0: regulatory factor *(FGT1) of SWI/SNF chromatin remodeling complexes & original description: none	TRUE		-1.25536	-1.07804	1.0782	-0.255362	-0.0780408	0.0781984	-0.177163	-1.17716	-0.235315	-0.0356394	+-	additive
TRINITY_DN89420_c0_g1	Chromatin organisation.nucleosome remodeling.ISWI chromatin remodeling complexes.shared ATPase component *(CHR11/CHR17)	shared ATPase component *(CHR11/CHR17)	CHR11/CHR17	3633.35	-0.187952	0.0852781	0.0226067	0.0495031	3633.35	-0.0165874	0.0851297	0.840213	0.908417	3633.35	0.0140934	0.0857321	0.869077	0.902128	11.4.2.1	mercator4v8.0: ATPase component *(CHR11/CHR17) of ISWI chromatin remodeling complexes & original description: none	TRUE		-1.13915	1.00982	-1.01156	-0.139145	0.0098167	-0.0115638	-0.150709	-1.15071	-0.202523	0.00311762	--	additive
TRINITY_DN3745_c0_g1	Chromatin organisation.nucleosome remodeling.ISWI chromatin remodeling complexes.ISWI-CDM complex.component *(MSI3)	component *(MSI3)	MSI3	275.233	0.0804331	0.13183	0.51417	0.626075	275.233	0.235249	0.137865	0.067615	0.161285	275.233	0.508347	0.138532	0.000138277	0.000416646	11.4.2.2.2	mercator4v8.0: component *(MSI3) of ISWI chromatin remodeling complex & original description: none	TRUE	only_HS	1.05734	1.42242	1.17711	0.0573354	0.422419	0.17711	0.234446	1.23445	0.303863	0.0189218	++	additive
TRINITY_DN4032_c0_g1	Chromatin organisation.nucleosome remodeling.ISWI chromatin remodeling complexes.ISWI-CRA complex.component *(RLT1/2)	component *(RLT1/2)	RLT1/2	2415.39	-0.166537	0.0905405	0.0556132	0.105258	2415.39	-0.107533	0.0909029	0.234193	0.404201	2415.39	-0.0491717	0.0913259	0.586302	0.669023	11.4.2.3.1	mercator4v8.0: component *(RLT1/2) of ISWI chromatin remodeling complex & original description: none	TRUE		-1.12236	-1.03467	-1.07738	-0.122361	-0.0346707	-0.0773841	-0.199745	-1.19975	-0.262728	0.0179082	--	additive
TRINITY_DN12041_c0_g1	Chromatin organisation.nucleosome remodeling.ISWI chromatin remodeling complexes.ISWI-CRA complex.component *(ARID5)	component *(ARID5)	ARID5	1433.64	-0.0719189	0.0885299	0.404685	0.52232	1433.64	0.0534981	0.0894647	0.533395	0.691843	1433.64	0.162632	0.0898895	0.0655296	0.10921	11.4.2.3.2	mercator4v8.0: component *(ARID5) of ISWI chromatin remodeling complex & original description: none	TRUE		-1.05111	1.11933	1.03778	-0.0511139	0.119328	0.0377782	-0.0133357	-1.01334	-0.0191122	-0.00384752	+-	additive
TRINITY_DN1589_c1_g2	Chromatin organisation.nucleosome remodeling.ISWI chromatin remodeling complexes.ISWI-CRA complex.component *(FHA)	component *(FHA)	FHA	632.848	-0.096429	0.0976162	0.306935	0.423642	632.848	0.0969333	0.0990506	0.310297	0.487812	632.848	-0.174122	0.0998911	0.0771406	0.125711	11.4.2.3.3	mercator4v8.0: component *(FHA) of ISWI chromatin remodeling complex & original description: none	TRUE		-1.06912	-1.12828	1.0695	-0.0691239	-0.128278	0.0694976	0.000373784	1.00037	0.000539156	-0.00934718	+-	additive
TRINITY_DN25859_c0_g1	Chromatin organisation.nucleosome remodeling.ISWI chromatin remodeling complexes.ISWI-CDD complex.component *(DDR4/5)	component *(DDR4/5)	DDR4/5	263.81	0.278615	0.111806	0.00830111	0.0209062	263.81	0.359863	0.114557	0.0010224	0.00523233	263.81	0.642742	0.112129	4.32711e-09	2.3852e-08	11.4.2.4.2	mercator4v8.0: component *(DDR4/5) of ISWI chromatin remodeling complexes & original description: none	TRUE	only_HC_HS	1.21303	1.56129	1.2833	0.21303	0.561294	0.283304	0.496334	1.49633	0.581432	0.100263	++	additive
TRINITY_DN809_c0_g1	Chromatin organisation.nucleosome remodeling.ISWI chromatin remodeling complexes.ISWI-CDD complex.component *(DDR4/5)	component *(DDR4/5)	DDR4/5	1301.49	-0.0304387	0.0666706	0.636937	0.731659	1301.49	-0.0287704	0.0678385	0.662762	0.79154	1301.49	-0.0457427	0.0674138	0.489573	0.580542	11.4.2.4.2	mercator4v8.0: component *(DDR4/5) of ISWI chromatin remodeling complexes & original description: none	TRUE		-1.02132	-1.03221	-1.02014	-0.0213226	-0.0322144	-0.0201423	-0.0414649	-1.04146	-0.0586142	0.000875732	--	additive
TRINITY_DN12044_c0_g1	Chromatin organisation.nucleosome remodeling.ISWI chromatin remodeling complexes.ISWI-CDD complex.component *(DDW1)	component *(DDW1)	DDW1	252.983	0.0620503	0.106252	0.541416	0.650833	252.983	-0.274223	0.113915	0.0119682	0.0414768	252.983	-0.0866229	0.109923	0.408368	0.503619	11.4.2.4.3	mercator4v8.0: component *(DDW1) of ISWI chromatin remodeling complex & original description: none	TRUE		1.04395	-1.06188	-1.20934	0.0439483	-0.0618816	-0.209343	-0.165394	-1.16539	-0.220818	-0.0170156	-+	additive
TRINITY_DN9793_c0_g1	Chromatin organisation.nucleosome remodeling.INO80 chromatin remodeling complex.ATPase component *(Ino80)	ATPase component *(Ino80)	Ino80	1867.4	-0.0158424	0.0540731	0.750527	0.824016	1867.4	-0.0710864	0.0551789	0.184958	0.340281	1867.4	0.000500122	0.0544254	0.992094	0.994602	11.4.3.1	mercator4v8.0: ATPase component *(Ino80) of chromatin remodelling complex & original description: none	TRUE		-1.01104	1.00035	-1.05051	-0.0110416	0.000346718	-0.0505074	-0.0615491	-1.06155	-0.0861711	0.00112618	--	additive
TRINITY_DN9333_c0_g1	Chromatin organisation.nucleosome remodeling.INO80 chromatin remodeling complex.component *(ARP5)	component *(ARP5)	ARP5	734.849	-0.0191014	0.0786037	0.805974	0.86621	734.849	0.175841	0.0801531	0.0245453	0.0737036	734.849	0.096019	0.0795066	0.21745	0.301692	11.4.3.2	mercator4v8.0: component *(ARP5) of INO80 chromatin remodeling complex & original description: none	TRUE		-1.01333	1.06882	1.12962	-0.0133281	0.0688201	0.129623	0.116295	1.11629	0.158718	-0.00335881	+-	additive
TRINITY_DN4367_c1_g1	Chromatin organisation.nucleosome remodeling.INO80 chromatin remodeling complex.component *(ARP9)	component *(ARP9)	ARP9	755.363	-0.16962	0.0730001	0.0172402	0.0394829	755.363	0.149071	0.0734639	0.0387498	0.105051	755.363	-0.0815471	0.0731718	0.263007	0.352948	11.4.3.3	mercator4v8.0: component *(ARP9) of INO80 chromatin remodeling complex & original description: none	TRUE		-1.12476	-1.05815	1.10886	-0.124762	-0.0581522	0.108855	-0.0159065	-1.01591	-0.0227676	-0.0252854	+-	additive
TRINITY_DN19880_c0_g1	Chromatin organisation.nucleosome remodeling.INO80 chromatin remodeling complex.component *(IES6)	component *(IES6)	IES6	240.698	-0.0667956	0.107628	0.512255	0.624673	240.698	-0.0475386	0.111118	0.65531	0.786155	240.698	0.00786624	0.109943	0.940652	0.955696	11.4.3.4	mercator4v8.0: component *(IES6) of INO80 chromatin remodeling complex & original description: none	TRUE		-1.04739	1.00547	-1.0335	-0.0473877	0.00546735	-0.0335001	-0.0808879	-1.08089	-0.112217	0.00317537	--	additive
TRINITY_DN10697_c0_g1	Chromatin organisation.nucleosome remodeling.INO80 chromatin remodeling complex.component *(IES2)	component *(IES2)	IES2	495.4	-0.218444	0.091003	0.0127645	0.0304589	495.4	0.184462	0.090958	0.0377074	0.102886	495.4	-0.0951396	0.0909974	0.287513	0.379312	11.4.3.5	mercator4v8.0: component *(IES2) of INO80 chromatin remodeling complex & original description: none	TRUE		-1.16348	-1.06817	1.13639	-0.163478	-0.0681688	0.136393	-0.0270852	-1.02709	-0.0385559	-0.0402946	+-	additive
TRINITY_DN6350_c0_g2	Chromatin organisation.nucleosome remodeling.INO80 chromatin remodeling complex.component *(IES2)	component *(IES2)	IES2	1193.79	0.272834	0.0946312	0.00267215	0.00770724	1193.79	-0.0257179	0.0945559	0.795163	0.880033	1193.79	0.153176	0.0949089	0.102935	0.161134	11.4.3.5	mercator4v8.0: component *(IES2) of INO80 chromatin remodeling complex & original description: none	TRUE	only_NS	1.20818	1.11202	-1.01799	0.208179	0.112015	-0.0179861	0.190192	1.19019	0.251195	-0.00701671	-+	additive
TRINITY_DN9511_c0_g3	Chromatin organisation.nucleosome remodeling.INO80 chromatin remodeling complex.NTD module.component *(NFRKB1)	component *(NFRKB1)	NFRKB1	931.385	0.229466	0.0859126	0.00567782	0.0149768	931.385	0.100441	0.0867279	0.235471	0.405603	931.385	0.420336	0.0865217	8.19651e-07	3.45775e-06	11.4.3.6.1	mercator4v8.0: component *(NFRKB1) of INO80 chromatin remodeling complex & original description: none	TRUE	only_HS	1.1724	1.33824	1.0721	0.172401	0.338239	0.0721009	0.244502	1.2445	0.315568	0.0230477	++	additive
TRINITY_DN3119_c0_g1	Chromatin organisation.nucleosome remodeling.INO80 chromatin remodeling complex.NTD module.component *(NFRKB2)	component *(NFRKB2)	NFRKB2	1308.58	0.0820011	0.0660319	0.207006	0.310437	1308.58	0.396242	0.0672394	2.19448e-09	3.38643e-08	1308.58	0.327876	0.0663757	6.31331e-07	2.70872e-06	11.4.3.6.2	mercator4v8.0: component *(NFRKB2) of INO80 chromatin remodeling complex & original description: none	TRUE	only_HC_HS	1.05849	1.25516	1.31608	0.0584852	0.255164	0.316075	0.37456	1.37456	0.45897	0.0324923	++	additive
TRINITY_DN1730_c0_g1	Chromatin organisation.nucleosome remodeling.INO80 chromatin remodeling complex.NTD module.component *(INB1)	component *(INB1)	INB1	292.394	0.0741693	0.118941	0.50668	0.619305	292.394	-0.117628	0.123501	0.31633	0.494629	292.394	-0.190995	0.124468	0.110768	0.171642	11.4.3.6.4	mercator4v8.0: component *(INB1) of INO80 chromatin remodeling complex & original description: none	TRUE		1.05275	-1.14155	-1.08495	0.0527547	-0.141551	-0.0849494	-0.0321948	-1.03219	-0.0457152	-0.00872437	-+	additive
TRINITY_DN3711_c0_g1	Chromatin organisation.nucleosome remodeling.INO80 chromatin remodeling complex.NTD module.component *(INB2)	component *(INB2)	INB2	857.469	0.422643	0.0868499	5.17407e-07	3.20132e-06	857.469	0.43347	0.0880492	4.35869e-07	4.81433e-06	857.469	0.982021	0.0861141	1.03598e-30	2.29322e-29	11.4.3.6.5	mercator4v8.0: component *(INB2) of INO80 chromatin remodeling complex & original description: none	TRUE	NS_and_HC_and_HS	1.34038	1.97523	1.35048	0.340381	0.97523	0.350478	0.690859	1.69086	0.757757	0.183203	++	additive
TRINITY_DN70932_c0_g1	Chromatin organisation.nucleosome remodeling.INO80 chromatin remodeling complex.NTD module.component *(INB3)	component *(INB3)	INB3	729.203	-0.56824	0.0660506	2.23013e-18	5.22066e-17	729.203	0.0416874	0.0642285	0.500337	0.666538	729.203	-0.561332	0.0659035	6.33257e-18	7.54718e-17	11.4.3.6.6	mercator4v8.0: component *(INB3) of INO80 chromatin remodeling complex & original description: none	TRUE	only_NS_HS	-1.48271	-1.47563	1.02932	-0.482713	-0.475631	0.029317	-0.453396	-1.4534	-0.539428	-0.0236884	+-	additive
TRINITY_DN287_c0_g1	Chromatin organisation.nucleosome remodeling.SWR1 chromatin remodeling complex.ATPase component *(PIE1)	ATPase component *(PIE1)	PIE1	1930.54	-0.230928	0.0787622	0.00252257	0.00732913	1930.54	-0.140353	0.0789786	0.0687306	0.163232	1930.54	-0.211764	0.0791132	0.00663222	0.0143051	11.4.4.1	mercator4v8.0: ATPase component *(PIE1) of SWR1 chromatin remodeling complex & original description: none	TRUE	only_NS	-1.17359	-1.1581	-1.10217	-0.173589	-0.158103	-0.102175	-0.275764	-1.27576	-0.351361	0.0324113	--	additive
TRINITY_DN6360_c0_g1	Chromatin organisation.nucleosome remodeling.SWR1 chromatin remodeling complex.component *(SWC2)	component *(SWC2)	SWC2	1748.19	0.560187	0.285252	0.0104259	0.0256453	1748.19	0.328711	0.257815	0.107309	0.229114	1748.19	0.591199	0.274403	0.0133479	0.0267859	11.4.4.2	mercator4v8.0: component *(SWC2) of SWR1 chromatin remodeling complex & original description: none	TRUE		1.47446	1.5065	1.25589	0.474461	0.506498	0.255891	0.730351	1.73035	0.791065	0.18414	++	additive
TRINITY_DN13927_c0_g1	Chromatin organisation.nucleosome remodeling.SWR1 chromatin remodeling complex.component *(SWC6)	component *(SWC6)	SWC6	187.461	0.138396	0.132296	0.260091	0.371323	187.461	0.284769	0.138245	0.0276128	0.0810362	187.461	0.380163	0.136962	0.00395416	0.00896157	11.4.4.3	mercator4v8.0: component *(SWC6) of SWR1 chromatin remodeling complex & original description: none	TRUE	only_HS	1.10068	1.30149	1.21822	0.100681	0.301489	0.218216	0.318896	1.3189	0.399331	0.039411	++	additive
TRINITY_DN9157_c0_g1	Chromatin organisation.nucleosome remodeling.SWR1 chromatin remodeling complex.methylation reader component *(MBD9)	methylation reader component *(MBD9)	MBD9	816.929	-0.247258	0.0906888	0.00459896	0.0124575	816.929	0.319084	0.0909256	0.000303989	0.0018231	816.929	0.0534189	0.0900921	0.548204	0.635489	11.4.4.5	mercator4v8.0: component *(MBD9) of SWR1 chromatin remodeling complex & original description: none	TRUE	only_HC	-1.18695	1.03772	1.24754	-0.186949	0.0377212	0.247538	0.0605893	1.06059	0.0848661	-0.0788961	+-	additive
TRINITY_DN2829_c0_g1	Chromatin organisation.nucleosome remodeling.SWR1 chromatin remodeling complex.module shared with NuA4 complexes.component *(ARP4)	component *(ARP4)	ARP4	1013.11	0.0217228	0.0643686	0.73315	0.809825	1013.11	-0.0620096	0.0661362	0.358286	0.53792	1013.11	0.0262698	0.0650319	0.699039	0.766454	11.4.4.6.1	mercator4v8.0: component *(ARP4) of SWR1 chromatin remodeling complex & original description: none	TRUE		1.01517	1.01838	-1.04392	0.015171	0.0183756	-0.0439189	-0.0287478	-1.02875	-0.0408894	-0.00134702	-+	additive
[truncated: 11,183 more rows]

## Sheet: Root_Data
Geneid	NAME	GENE	ABBR	NS_baseMean	NS_log2FoldChange	NS_lfcSE	NS_pvalue	NS_padj	HC_baseMean	HC_log2FoldChange	HC_lfcSE	HC_pvalue	HC_padj	HS_baseMean	HS_log2FoldChange	HS_lfcSE	HS_pvalue	HS_padj	BINCODE	DESCRIPTION	TYPE	Venn_Overlap	NS_FC	HS_FC	HC_FC	NS_FCperc	HS_FCperc	HC_FCperc	AdditionNSHC	FCAdditionNSHC	log2FCAdditionNSHC	log2FCSumNSHC	VorzeichenNSHC	Additive affiliation
[truncated: 12,027 more rows]

[truncated: 6 more sheets: Volcano_highly_regulated_DEGs, Venn_Unique_Genes, Overlap_highVolcano_UniqueHS, AddEff_HRG_SRG, Genes_Carbohydrate_metabolism, Genes_AA_metabolism]
