# Supplementary material for: Insights into enhanced, divergent, and additive responses to single and combined hypoxia-salt stress
Source: BMC Plant Biol. 2026 Mar 27;26:642. doi: 10.1186/s12870-026-08595-7 (PMC13063762; doi:10.1186/s12870-026-08595-7)
Supplement: Supplementary file 1 — Supplementary Material 1. [file 12870_2026_8595_MOESM1_ESM.zip › Supplementary Material/Supplementary Material.tex]

\documentclass{article}

% Language setting
% Replace `english' with e.g. `spanish' to change the document language
\usepackage[english]{babel}

% Page settings 
\usepackage[a4paper,top=2cm,bottom=2cm,left=3cm,right=3cm,marginparwidth=1.75cm]{geometry}
% Replace `letterpaper' with `a4paper' for UK/EU standard size
\usepackage{helvet}     % Helvetica aktivieren
\renewcommand{\rmdefault}{phv}  % Setzt die Schriftart auf Helvetica
\usepackage[none]{hyphenat}   % Blocksatz ohne silbentrennung
\sloppy 
\usepackage[left]{lineno}
\linenumbers      % Nummerierung 
\usepackage{subcaption}    % Kapitel
\usepackage{setspace}    % Zeilenabstand \dubblespacing am Dokumentanfang

\usepackage{placeins}
\usepackage{graphicx}    % Grafiken
\usepackage{caption}
\DeclareCaptionLabelFormat{adja-page}{\hrulefill\\#1 #2 \emph{(previous page)}}        % caption for new page
\usepackage{floatrow}   % costumize Figure arrangement
\usepackage{amsmath}    % Formeln 
\usepackage{upgreek}    % grieschiche Buchstaben

\usepackage[T1]{fontenc}
\usepackage[utf8]{inputenc} 
\usepackage{csquotes}

% Citing settings 
\usepackage{xr}           % Cross-References
\usepackage[colorlinks=true, allcolors=blue]{hyperref} % Hyperlinks erstellen
\usepackage[style=vancouver, backend=biber]{biblatex}   % Vancouver style with Biber backend
\addbibresource{cite.bib}


% Useful packages
\usepackage{authblk}    % Autor Affilations hinzufügen \autor[num]{name}+\affil[]{}
\usepackage{orcidlink}    % ORCID IDs einfügen \orcidlink{ID}
\usepackage{comment}    % Kommentare 

% Bedingte Kompilierung für Supplements
\newif\ifsupplement
\supplementfalse % Ändere zu \supplementtrue, um Supplements einzufügen

% Anpassung der Abstände für Listen von Abbildungen und Tabellen
\usepackage{caption}
\setlength{\abovecaptionskip}{5pt}  % Abstand über der Überschrift
\setlength{\belowcaptionskip}{5pt}   % Abstand unter der Überschrift
\captionsetup[table]{justification=raggedright, singlelinecheck=false}

%Attached files 
\usepackage{float}
\floatsetup[table]{capposition=top}
\usepackage{attachfile2}

\floatstyle{plain}
\newfloat{attachedfile}{htbp}{lod}
\floatname{attachedfile}{Table S}


\title{Insights into Enhanced, Divergent, and Additive Responses to Single and Combined Hypoxia-Salt Stress}
%Unraveling enhanced and divergent effects of simultaneous versus single hypoxia-salt conditions in an evolutionary adapted plant species

\author[1,2,*]{Angelina Jordine\orcidlink{0009-0001-2121-2454}}
\author[2]{Julia Alt\orcidlink{0009-0000-2773-0773}}
\author[1]{Christina Bonn\orcidlink{0009-0001-5553-2667}}
\author [2]{Pia Nolte}
\author[2]{Joost T. van Dongen\orcidlink{0000-0001-7944-9289}}
\author[1,3,*]{Lisa Fürtauer\orcidlink{0000-0001-5248-4105}}

\affil[1]{Plant Molecular Systems Biology, Biology III, RWTH Aachen University, 52074 Aachen, Germany}
\affil[2]{Molecular Ecology of the Rhizosphere, Biology I, RWTH Aachen University, 52074 Aachen, Germany}
\affil[3]{Center for Computational Life Sciences, RWTH Aachen University, Germany}
\affil[*]{corresponding authors}
%\affil[x]{contributed equally}

\begin{document}
\doublespacing
\maketitle

Corresponding Author – AJ, LF


RWTH Aachen University

Institute of Biology III/I

Worringer Weg 1

52074 Aachen, Germany

+49 (0) 241 80 26634 

Email:

\href{mailto:Angelina.Jordine@rwth-aachen.de}{Angelina.Jordine@rwth-aachen.de}

\href{mailto:Lisa.Fuertauer@bio3.rwth-aachen.de}{Lisa.Fuertauer@bio3.rwth-aachen.de} 

\paragraph{Key words:} \textit{Salicornia europaea}, combined tolerance, hypoxia, salt, halophyte, stress response, RNA sequencing
\paragraph{Author contribution}
A.J., J.T.v.D. and L.F. designed the experiments, evaluated the data. A.J. and J.A. performed experiments. C.B. and P.N. performed RT-qPCR analyses. A.J. computationally analyzed the data. A.J. and L.F. wrote the manuscript, J.T.v.D. revised the manuscript.
\paragraph{Conflicts of Interest}
The authors declare no conflict of interest.
\paragraph{Declaration of Funding}
AJ was partially, and CB fully funded by LFs WISNA Program. 
\paragraph{Data Availability Statement}
The raw RNA-Seq data sets produced in this study can be accessed through NCBI under Bioproject ID PRJNA1256208 for shoot data and PRJNA1256210 for root data.

\newpage
\appendix
\section{Supplementary information}
\setcounter{figure}{0} 
\renewcommand\thefigure{S\arabic{figure}}
\setcounter{table}{0} 
\renewcommand\thetable{S\arabic{table}}

\begin{table}[h]
\caption[]{\textbf{List of oligonucleotides used in this study}}
\label{tab:MM_Primer}
\fontsize{9pt}{13pt}\selectfont
    \begin{tabular}{lllll}
    \textbf{Gene and GeneID} & \textbf{Primer Name} & \textbf{Sequence}   & \textbf{T}    & \textbf{Reference}    \\
    Trehalose 6P phosphatase   & SeTPPD1\_F  & CGCGAAAGTAGAGAACCAC   & 60   &  \\
    TRINITY\_DN8917\_c0\_g1& SeTPPD1\_R  & CTTAGGCCAAGGGATTCAAG  & 59   &  \\
    Alcohol dehydrogenase     & SeADH1\_F   & TTTGGGTGCAACTTTGAATG  & 59   &  \\
    TRINITY\_DN10866\_c0\_g1     & SeADH1\_R   & TCTTGATGCACCACTGATTC  & 59   &  \\
    Lactate dehydrogenase& SeLDH1\_F   & AGTCCCGGCTAAATCTTCTC  & 60   &  \\
    TRINITY\_DN1028\_c0\_g2& SeLDH1\_R   & CCGATAACCCGATTAGAAGG  & 59   &  \\
    Pyrroline-5-carboxylate   synthase & SeP5CS1\_F  & TATTGCTGCCTCTTGGAATG  & 59   &  \\
    TRINITY\_DN6160\_c0\_g1& SeP5CS1\_R  & ATCCTGCACAAGGTTATCAC  & 59   &  \\
    Trehalase  & SeTRE1\_F   & GAGAGCTTCTCCTGGTGTAG  & 60   &  \\
    TRINITY\_DN9548\_c0\_g1& SeTRE1\_R   & CGATTGCTGTAGCAGTCTTG  & 60   &  \\
    Pyruvate decarboxylase     & SePDC1\_F   & TCAGGACGTGTCAACCATGT  & 60   & [16] \\
    TRINITY\_DN2949\_c1\_g1& SePDC1\_R   & TAAGGGCGGTGTAGTTCCAG  & 60.1 &  \\
    Hemoglobin & SeAHB1\_F   & GACTCGGATGTTCCTTTGGA  & 60   & [16] \\
    TRINITY\_DN2845\_c0\_g1& SeAHB1\_R   & TCCCACCGTAACTTTTCCAG  & 60   &  \\
    Plant cysteine oxidase& SePCO1\_F   & GGCCGCCACTGTACCTACTA  & 60.2 & [16] \\
    TRINITY\_DN2472\_c0\_g2& SePCO1\_R   & CGGGAGGCTTTTCTCTCTCT  & 60.1 &  \\
    Na+/H+ Antiporter    & SeNHX1\_F   & GGAGAATCGTTGGATGAATGAGTC & 60   & [44] \\
    TRINITY\_DN884\_c0\_g1 & SeNHX1\_R   & GCTTCTTTTTTACCTGGAACCCTG & 60   & 
    \end{tabular}
\end{table}
\newpage


\setcounter{attachedfile}{1} 
\begin{attachedfile}
 \centering
%\attachfile{Supplement/File_1.xlsx}
 \caption{\textbf{RNA Sequencing Results in .xlsx File Format.} \\ 
\textbf{Sheet 1 $'Info'$}: Project summary along with an overview of the sheets contained in the document. \\
\textbf{Sheet 2+3 $'Shoot\_Data'$  }and\textbf{ $'Root\_Data'$}: Calculated log2FoldChanges, baseMeans, lfcSE, p-value, padj for each gene under various conditions, along with annotations and additive affiliations. \\
\textbf{Sheet 4 $'Volcano\_highly\_regulated\_DEGS'$}: Genes identified as highly differentially expressed in the volcano analysis. \\
\textbf{Sheet 5 $'Venn\_Unique\_Genes'$}: Genes uniquely associated with one of the stress conditions (H, HS, S) based on Venn analysis. \\
\textbf{Sheet 6 $'Overlap\_highVolcano\_UniqueHS'$}: Overlapping genes identified as highly expressed in both volcano plot analyses and uniquely expressed under simultaneous HS stress per Venn analysis. \\ 
\textbf{Sheet 7 $'AddEff\_HRG\_SRG'$}: Hypoxia- and salt-responsive genes utilized in additive effect analyses. \\
\textbf{Sheet 8 $'Genes\_Carbohydrate\_Metabolism'$}:  All pathway analysis-related genes from carbohydrate metabolism. \\
\textbf{Sheet 9 $'Genes\_AA\_Metabolism'$}: All pathway analysis-related genes from amino acid metabolism.
}
 \label{file:A_RNASeq_Results}
\end{attachedfile}

\newpage

\begin{figure}[ht]
\centering
\floatbox[{\capbeside\thisfloatsetup{capbesideposition={right},capbesidewidth=6cm}}]{figure}[\FBwidth]
{\caption{\label{fig:Hydroponic cultivation} \textbf{Hydroponic cultivation of \textit{Salicornia europaea.}} (\textbf{A}) Seeds of \textit{Salicornia europaea} germinated on wet filter paper within a closed square plate for a duration of two weeks. (\textbf{B}) Seedlings were transferred to cultivate in liquid 1/2 Hoagland medium during a pre-culture phase lasting three weeks. The upper half (indicated by black bar) of each 1.5 ml reaction tube was filled with solid 1/2 Hoagland medium; tips and lids were removed for planting, allowing insertion into the solid medium for three weeks before further transfer to subsequent tubes.
(\textbf{C}) Reaction tubes (50 ml) underwent preparation involving tip removal and side holes added to facilitate liquid 1/2 Hoagland medium circulation within the hydroponic system; each plant, along with its initial 1.5 ml reaction tube, was placed within a perforated lid atop these larger tubes. Plants were acclimated for one week before treatment application commenced at the six-week-old stage.}}
{\includegraphics[width=0.3\textwidth]{Supplement/Fig_S1_Cultivation.png}}
\end{figure}


\newpage

\begin{figure}[ht]
\centering
\includegraphics[width=\textwidth]{Supplement/Fig_S2_Anaconda.jpg}
\caption{\label{S_Anaconda} \textbf{Bioinformatics Workflow for the \textit{in-silico} Processing of Raw Sequences in MiniConda.} Quality assessment of raw reads was conducted using FastQC, followed by cleaning to remove low-quality reads and adapter sequences via Trimmomatic. High-quality reads were aligned to a reference transcriptome \cite{Jordine2024} utilizing Hisat2. Aligned reads were converted from SAM to BAM files, after which a read count table was compiled with annotations using featureCounts.
}
\end{figure}

\newpage

\begin{figure}[ht]
\includegraphics[width=\textwidth]{Supplement/Fig_S3_R_workflow.jpg}
\caption{\label{S_R_workflow} \textbf{Bioinformatics Workflow of the \textit{in-silico} RNA Sequencing Analysis Conducted in R (https://www.r-project.org/).} 
The read count table was filtered to include counts present in at least three out of four replicate samples. Sample similarity analysis utilized rlog-transformed counts, which were subsequently applied to PCA analysis. Differential gene expression analysis involved normalizing counts using median of ratios normalization, followed by pairwise comparisons via DESeq2, yielding a list of differentially expressed genes (DEGs). Genes with an corrected p-value < 0.01 were classified as significant DEGs (sDEGs). The sDEG list underwent functional analysis using MapMan, producing a categorized gene list. Additive effect analysis was performed on annotated sDEGs within functional categories.
\newline\footnotesize{Abbreviations: rlog:= regularized-logarithm transformation, PCA:= Principle component analysis, DEGs:= differentially expressed genes}
}
\end{figure}

\newpage

\begin{figure}[ht]
\centering
\includegraphics[width=\textwidth]{Supplement/Fig_S4_Session_Info_R.jpg}
\caption{\label{S_R_Info} 
\textbf{Session Information from RStudio.} This session information from RStudio \cite{R} details the computational environment utilized for data processing and analysis. The output provides specifics on the R version, operating system, and all loaded packages along with their respective versions.
}
\end{figure}

\newpage

\begin{figure}[ht]
\centering
\includegraphics[width=\textwidth]{Supplement/Fig_S5_Alignment_data.jpg}
\caption{\label{S_Alignment_info} \textbf{Alignment Information from Hisat2.} Hisat2 \cite{Kim2019} facilitated the alignment of RNAseq reads to the reference transcriptome \cite{Jordine2024}. 
(\textbf{A}) Displays the number of reads per sample, and (\textbf{B}) shows overall alignment rates for shoot (S1-S4) and root (R1-R4) samples across different conditions (control: \textbf{C}; salt: \textbf{S}; hypoxia: \textbf{H}, hypoxia-salt: \textbf{HS}).
\newline\footnotesize{ Abbreviations: S:= shoot, R:= root, 1-4:= replicate number}
}
\end{figure}

\newpage

\begin{figure}[ht]
\centering
\includegraphics[width=\textwidth]{Supplement/Fig_S6_DEG_data.jpg}
\caption{\label{S_DEG_data} \textbf{Figures from Differentially Gene Expression Analysis.} (\textbf{A}) Displays the number of differentially expressed genes, and (\textbf{B}) shows differentially expressed annotated genes. 'Total' represents the complete count of differentially expressed genes. The row p-val$<$0.01 indicates all significant differentially expressed genes (sDEGs) in both numbers and percentages, whereas p-val $>$ 0.01 denotes non-significant DEGs. Log2FC $>$ 0 captures up-regulated sDEGs, while Log2FC $<$ 0 encompasses down-regulated sDEGs.
\newline\footnotesize{Abbreviations: sDEGs:= significant differentially expressed genes, Log2FC:= logarithmic fold change, p-val:= significance value after correction, sig:= significant, no-sig:= not significant}
}
\end{figure}

\newpage


\begin{figure}[ht]
\centering
\includegraphics[width=\textwidth]{Supplement/Fig_S7_PCA.jpg}
\caption{\label{S_PCA} \textbf{Principle Component Analysis (PCA) of All Genes from RNA Sequencing Datasets.} Counts underwent regularized log (rlog) transformation before being analyzed separately for (\textbf{A}) shoot samples, (\textbf{B}) root samples, and (\textbf{C}) the combined dataset.
%Counts were transformed using regularized log (rlog) transformation and analyzed for (\textbf{A}) shoot and (\textbf{B}) root samples separately and (\textbf{C}) their combined dataset. 
Different experimental conditions are depicted by distinct symbols and colors. filled shapes: shoot samples; empty shapes: root samples; green-diamond: control, yellow-cycle: hypoxia; red-rectangle: salt; blue-square: hypoxia salt, }

\end{figure}


\newpage

\begin{figure}[ht]
\centering
\includegraphics[width=\textwidth]{Supplement/Fig_S8_hVolcano_Shoot.jpg}
\caption{\label{fig:S_hVolcano_Genes_Shoot} \textbf{Shoot-Specific Differential Gene Expression of Selected Highly sDEGs.} 
Example genes identified as highly differentially expressed in shoots and/or roots under hypoxia-salt (\textbf{HS}) stress (log2FoldChange). Red line marks the log2FC threshold of log2FC$>$2 and log2FC$<$-2. Gene names along with their corresponding TrinityIDs are provided above each graph.
\textbf{H}: Hypoxia (yellow); \textbf{HS}: Hypoxia-salt (blue); \textbf{S}: Salt (red)
\newline\footnotesize{Abbreviations: SWEET:= Sugar will eventually be exported transporter; SUS:= Sucrose synthase; PCO:= Plant cysteine oxidase; ERFVII:= Ethylene responsive factors group VII; PDC:= Pyruvate decarboxylase; ALDH2:= Aldehyde dehydrogenase; TPP:= Trehalose-6-phosphate phosphatase; VIF2:= Vacuolar/cell wall invertase inhibitor; FBA1:= Fructose-1,6-bisphosphate aldolase 1; G6PDH:= Glucose-6-phosphate dehydrogenase; GAD:= Glutamate decarboxylase; SnRK:= Sucrose non-fermenting 1 related protein kinase}}
\end{figure}

\newpage

\begin{figure}[ht]
\centering
\includegraphics[width=\textwidth]{Supplement/Fig_S9_hVolcano_Roots.jpg}
\caption{\label{fig:S_hVolcano_Genes_Root} \textbf{Root-Specific Differential Gene Expression of Selected Highly sDEGs.} 
Example genes identified as highly differentially expressed in shoots and/or roots under hypoxia-salt (\textbf{HS}) stress (log2FoldChange). Red line marks the log2FC threshold of log2FC$>$2 and log2FC$<$-2. Gene names along with their corresponding TrinityIDs are provided above each graph. 
\textbf{C}: Control (green); \textbf{H}: Hypoxia (yellow); \textbf{HS}: Hypoxia-salt (blue); \textbf{S}: Salt (red)
\newline\footnotesize{Abbreviations: SWEET:= Sugar will eventually be exported transporter; SUS:= Sucrose synthase; PCO:= Plant cysteine oxidase; ERFVII:= Ethylene responsive factors group VII; PDC:= Pyruvate decarboxylase; ALDH2:= Aldehyde dehydrogenase; TPP:= Trehalose-6-phosphate phosphatase; VIF2:= Vacuolar/cell wall invertase inhibitor; FBA1:= Fructose-1,6-bisphosphate aldolase 1; G6PDH:= Glucose-6-phosphate dehydrogenase; GAD:= Glutamate decarboxylase; SnRK:= Sucrose non-fermenting 1 related protein kinase}}
\end{figure}

\newpage

\begin{figure}[ht]
\centering
\includegraphics[width=\textwidth]{Supplement/Fig_S10_Mapman_Cat_Map.jpg}
\caption{\label{fig:Mapman} \textbf{Probability of Enriched Categories in Shoots and Roots.} Results of the Wilcoxon-Mann-Whitney test were extracted from MapMan's statistical tab. Displayed here are BINs, main categories, total element counts within each BIN, and their corresponding probabilities for each category under various conditions in shoot and root data. Enrichment probabilities were calculated according to Wilcoxon-Mann-Whitney; low probabilities are color-coded blue while high probabilities are red.
\textbf{H}: Hypoxia (yellow); \textbf{HS}: Hypoxia-salt (blue); \textbf{S}: Salt (red)
}
\end{figure}

\newpage

\begin{figure}[ht]
\centering
\includegraphics[width=\textwidth]{Supplement/Fig_S11_Venn_UpandDown.jpg}
\caption{\label{S_Venn} \textbf{Specificity of the Up- and Down-Regulated sDEGs for the Given Conditions and Their Overlaps.} The overlap of sDEGs (significant differentially expressed genes, p-value $<$0.01) across individual hypoxia, salt, and simultaneous hypoxia-salt stress for up-regulated (red border) and down-regulated (blue border) sDEGs. Each circle represents the sDEGs set for one condition, with overlapping areas indicating shared genes between conditions, while unique genes are shown in non-overlapping sections.
\textbf{H}: Hypoxia (yellow); \textbf{HS}: Hypoxia-salt (blue); \textbf{S}: Salt (red)}
\end{figure}


\newpage

\begin{figure}[ht]
\centering
\includegraphics[width=\textwidth]{Supplement/Fig_S12_VolVennOverlap_Shoot.jpg}
\caption{\label{fig:S_OverlaphVolVenHS_shoot} \textbf{Examples of Unique, Highly Differentially Expressed enhanced or divergent Hypoxia-Salt Genes of Shoots.} 
Example genes identified as unique, highly differentially expressed, enhanced or divergent under hypoxia-salt (\textbf{HS}) in shoots.
Unique \textbf{HS} genes from Venn analysis were filtered for highly gene expression (log2FoldChange$>$2 or log2FoldChange$<$-2) and enhanced and divergent characteristics. 
For each gene, differential gene expression value (log2FoldChange) and standard error were extracted from the DESeq analysis and displayed as dotplot with the respective standard error. 
The number of counts was extracted from the raw read count table. The four replicate values were displayed for each condition in a boxplot.
\textbf{C}: Control (green); \textbf{H}: Hypoxia (yellow); \textbf{HS}: Hypoxia-salt (blue); \textbf{S}: Salt (red)
\newline\footnotesize{Abbreviations: CBF/DREB1/ERFIII TF:= Ethylene responsive factors III transcription factor; CLO/PXG:= Caleosin-type peroxygenase; PIP5K:= Phosphatidylinositol 4-phosphate 5-kinase; WRKY:= WRKY amino acid sequence; CHS:= Chalcone synthase}}
\end{figure}


\newpage


\begin{figure}[ht]
\centering
\includegraphics[width=0.9\textwidth]{Supplement/Fig_S13_VolVennOverlap_Root.jpg}
\caption{\label{fig:S_OverlaphVolVenHS_root} \textbf{Selection of Unique, Highly Differentially Expressed enhanced or divergent Hypoxia-Salt Genes of Roots.} 
Example genes identified as unique, highly differentially expressed, enhanced or divergent under hypoxia-salt (\textbf{HS}) in roots.
Unique \textbf{HS} genes from Venn analysis were filtered for high gene expression (log2FoldChange$>$2 or log2FoldChange$<$-2) and enhanced and divergent characteristics. 
For each gene, differential gene expression value (log2FoldChange) and standard error were extracted from the DESeq analysis and displayed as dotplot with the respective standard error. 
The number of counts was extracted from the raw read count table. The four replicate values were displayed for each condition in a boxplot.
Differential expression of photosynthesis genes can be explained by either contamination with algae in the hydroponic system, or unusual alteration of gene expression in the roots by light irradiance at the upper sections of the roots due to the cultivation setup.
\textbf{C}: Control (green); \textbf{H}: Hypoxia (yellow); \textbf{HS}: Hypoxia-salt (blue); \textbf{S}: Salt (red)
\newline\footnotesize{Abbreviations: FBA:= Fructose-bisphosphate aldolase; EH:= Epoxide hydrolase; CD:= Cutin synthase; DSO:= Suberin/cutin lipid exporter; BXL:= Bifunctional alpha-L-arabinofuranosidase and beta-D-xylosidase; PMI:= WEB1-PMI2 actin filament reorganisation complex; CYP707A:= Abscisic acid 8'-hydroxylase 1; FKBP:= FKBP prolyl isomerase; ABCG:= ATP-binding cassette transporter}}
\end{figure}

\newpage

\begin{figure}[ht]
\centering
\includegraphics[scale=0.75]{Supplement/Fig_S14_Add_Effect_All_Shoot.jpg}
\caption{\label{S_Add_Effect_Shoot} 
\textbf{Deviation of Significant Gene Expression Responses from Additive Effects Under Combined Hypoxia-Salt Stress.} The relationship between the summed log2FoldChanges (log2FC) of individual stress responses (salt and hypoxia) and the log2FC under simultaneous hypoxia-salt (\textbf{HS}) stress in shoots for all enriched functional categories (Suppl. Fig. \ref{fig:Mapman}, red). Grey markers denote genes with additive effects, while orange and violet markers indicate genes with enhanced or divergent effects, respectively. Additive effects were defined as follows: when the sum of individual stress responses matches the \textbf{HS} response (FC(\textbf{HS}) = FC(\textbf{H}+\textbf{S}) ±FC(0.5) confidence interval). enhanced effects were defined when \textbf{HS} expression levels exceed the sum by at least 0.5 FC, and divergent effects, when \textbf{HS} was below the sum by 0.5 FC threshold. The red diagonal denote the expected trend for additive responses. Symbols represent the sign of log2FC of the individual stress (circle: both (\textbf{H} and \textbf{S}) negative; square: both (\textbf{H} and \textbf{S}) positive; +: \textbf{H} negative and \textbf{S} positive; \(\times\): \textbf{H} positive and \textbf{S} negative)
\newline\footnotesize{Abbreviations: FC:= fold change}}
\end{figure}

\newpage

\begin{figure}[ht]
\centering
\includegraphics[scale=0.75]{Supplement/Fig_S15_Add_Effect_All_Root.jpg}
\caption{\label{S_Add_Effect_Root} 
\textbf{Deviation of Significant Gene Expression Responses from Additive Effects Under Combined Hypoxia-Salt Stress} 
The relationship between the summed log2FoldChanges (log2FC) of individual stress responses (salt and hypoxia) and the log2FC under simultaneous hypoxia-salt (\textbf{HS}) stress in roots for all enriched functional categories (Suppl. Fig. \ref{fig:Mapman}, red). Grey markers denote genes with additive effects, while orange and violet markers indicate genes with enhanced or divergent effects, respectively. Additive effects were defined as follows: when the sum of individual stress responses matches the \textbf{HS} response (FC(\textbf{HS}) = FC(\textbf{H}+\textbf{S}) ±FC(0.5) confidence interval). enhanced effects were defined when \textbf{HS} expression levels exceed the sum by at least 0.5 FC, and divergent effects, when \textbf{HS} was below the sum by 0.5 FC threshold. The red diagonal denote the expected trend for additive responses. Symbols represent the sign of log2FC of the individual stress (circle: both (\textbf{H} and \textbf{S}) negative; square: both (\textbf{H} and \textbf{S}) positive; +: \textbf{H} negative and \textbf{S} positive; \(\times\): \textbf{H} positive and \textbf{S} negative).
\newline\footnotesize{Abbreviations: FC:= fold change}}
\end{figure}

\begin{figure}[ht]
\centering
\includegraphics[scale=1]{Supplement/Fig_S16_HRG_SRG_qPCR_1.jpg}
\caption{\label{S_qPCR_1} 
\textbf{Validation of RNA sequencing pattern \textit{via} RT-qPCR} 
RNA sequencing pattern of hypoxia and salt responsive genes were validated using RT-qPCR. For shoots and roots log2 fold expression changes were displayed in dotplots with their respective standard error. For both analyses, the same plant material was used. Different letters above the dotplots indicate a significant difference according to one-way ANOVA followed by Tukey's \textit{post hoc} test. \textbf{H}: Hypoxia (yellow); \textbf{S}: Salt (red); \textbf{HS}: Hypoxia-Salt (blue). 
\newline\footnotesize{Abbreviations: PDC:= Pyruvate decarboxylase; AHB := Hemoglobin; NHX:= Na+/H+ Antiporter; PCO:= Plant cysteine oxidase}}
\end{figure}

\begin{figure}[ht]
\centering
\includegraphics[scale=1]{Supplement/Fig_S17_HRG_SRG_qPCR_2.jpg}
\caption{\label{S_qPCR_2} 
\textbf{Validation of RNA sequencing pattern \textit{via} RT-qPCR} 
RNA sequencing pattern of hypoxia and salt responsive genes were validated using RT-qPCR. For shoots and roots log2 fold expression changes were displayed in dotplots with their respective standard error. For both analyses, the same plant material was used. Different letters above the dotplots indicate a significant difference according to one-way ANOVA followed by Tukey's \textit{post hoc} test. \textbf{H}: Hypoxia (yellow); \textbf{S}: Salt (red); \textbf{HS}: Hypoxia-Salt (blue). 
\newline\footnotesize{Abbreviations: T6PP:= Trehalose 6P phosphatase; ADH := Alcohol dehydrogenase; LDH:= Lactate dehydrogenase; P5CS:= Pyrroline-5-carboxylate synthase; TRE:= Trehalase}}
\end{figure}

\end{document}
